# Supplementary material for: CD14+ monocytes: the immune communication hub in early vasculitis symptoms of Kawasaki disease
Source: Front Immunol. 2025 Mar 26;16:1557231. doi: 10.3389/fimmu.2025.1557231 (PMC11979218; doi:10.3389/fimmu.2025.1557231)
Supplement: Supplementary Table 1 — Detailed Gene Functions of Co-expression Modules in B Cells of Three Groups Identified by WGCNA. [file Table1.xlsx]

## Sheet: control_blue_GO
Category	Term	Count	%	PValue	Genes	List Total	Pop Hits	Pop Total	Fold Enrichment	Bonferroni	Benjamini	FDR
KEGG_PATHWAY	hsa04650:Natural killer cell mediated cytotoxicity	7	16.6667	4.07941e-07	ZAP70, FCGR3A, FCER1G, SH2D1B, FASLG, CD247, CD244	22	130	8840	21.6364	3.05951e-05	3.05956e-05	3.05956e-05
GOTERM_BP_DIRECT	GO:0006955~immune response	9	21.4286	2.80162e-06	CX3CR1, TGFBR3, ZAP70, FCGR3A, IL18RAP, CXCR1, FCRL6, GZMA, FASLG	37	505	19734	9.50527	0.00109204	0.00109263	0.00108143
GOTERM_CC_DIRECT	GO:0009897~external side of plasma membrane	8	19.0476	8.87511e-06	CX3CR1, TGFBR3, FCGR3A, FCER1G, CXCR1, FCRL6, FASLG, CD244	38	429	20887	10.25	0.000656545	0.00033854	0.00033854
GOTERM_CC_DIRECT	GO:0033001~Fc-gamma receptor III complex	3	7.14286	9.14974e-06	FCGR3A, FCER1G, CD247	38	3	20887	549.658	0.000676855	0.00033854	0.00033854
GOTERM_BP_DIRECT	GO:0002250~adaptive immune response	8	19.0476	1.48303e-05	EOMES, CX3CR1, ZNF683, ZAP70, CD160, SH2D1B, CD247, CD244	37	452	19734	9.43985	0.00576717	0.00289191	0.00286225
UP_KW_BIOLOGICAL_PROCESS	KW-0391~Immunity	11	26.1905	1.7112e-05	EOMES, CX3CR1, ZNF683, SPON2, ZAP70, FCGR3A, FCER1G, CD160, SH2D1B, CD247, CD244	26	963	11450	5.03035	0.000342184	0.00034224	0.00034224
GOTERM_BP_DIRECT	GO:0045087~innate immune response	8	19.0476	4.41612e-05	CX3CR1, ZNF683, SPON2, ZAP70, FCER1G, CD160, SH2D1B, CD244	37	536	19734	7.96047	0.0170758	0.00574095	0.00568207
GOTERM_BP_DIRECT	GO:0019722~calcium-mediated signaling	5	11.9048	7.02765e-05	CX3CR1, ZAP70, FCGR3A, CXCR1, NMUR1	37	122	19734	21.8587	0.0270366	0.00685196	0.00678169
KEGG_PATHWAY	hsa04061:Viral protein interaction with cytokine and cytokine receptor	5	11.9048	7.95929e-05	CX3CR1, IL18RAP, CXCR1, XCL2, XCL1	22	100	8840	20.0909	0.00595192	0.00298473	0.00298473
UP_KW_BIOLOGICAL_PROCESS	KW-1064~Adaptive immunity	8	19.0476	8.26224e-05	EOMES, CX3CR1, ZNF683, ZAP70, CD160, SH2D1B, CD247, CD244	26	513	11450	6.8676	0.00165115	0.000826224	0.000826224
UP_KW_BIOLOGICAL_PROCESS	KW-0399~Innate immunity	7	16.6667	0.000251381	CX3CR1, ZNF683, SPON2, FCER1G, CD160, SH2D1B, CD244	26	427	11450	7.21942	0.00501564	0.00167588	0.00167588
GOTERM_BP_DIRECT	GO:0070098~chemokine-mediated signaling pathway	4	9.52381	0.000280612	CX3CR1, CXCR1, XCL2, XCL1	37	70	19734	30.4772	0.103677	0.0188769	0.0186833
GOTERM_BP_DIRECT	GO:0038094~Fc-gamma receptor signaling pathway	3	7.14286	0.000290414	FCGR3A, FCER1G, CD247	37	14	19734	114.29	0.107097	0.0188769	0.0186833
UP_KW_PTM	KW-1015~Disulfide bond	20	47.619	0.000428946	CX3CR1, SPON2, FGFBP2, FCER1G, FCRL6, CD160, GZMA, FASLG, TGFBR3, FCGR3A, IL18RAP, CXCR1, PALLD, GNLY, XCL2, XCL1, IGFBP7, NMUR1, TIGIT, CD244	35	3906	14252	2.085	0.0038539	0.00428946	0.00428946
GOTERM_MF_DIRECT	GO:0004888~transmembrane signaling receptor activity	5	11.9048	0.000439247	TGFBR3, FCGR3A, FCRL6, CD160, CD247	39	182	19304	13.5982	0.0492693	0.0505134	0.0505134
GOTERM_BP_DIRECT	GO:0030593~neutrophil chemotaxis	4	9.52381	0.000463408	FCER1G, CXCR1, XCL2, XCL1	37	83	19734	25.7037	0.165373	0.0258184	0.0255536
KEGG_PATHWAY	hsa04060:Cytokine-cytokine receptor interaction	6	14.2857	0.000548986	CX3CR1, IL18RAP, CXCR1, XCL2, XCL1, FASLG	22	298	8840	8.0903	0.0403487	0.0137247	0.0137247
INTERPRO	IPR036179:Ig-like_dom_sf	8	19.0476	0.000905108	FCGR3A, IL18RAP, FCRL6, CD160, PALLD, IGFBP7, TIGIT, CD244	39	865	20607	4.88679	0.115869	0.0575755	0.0554588
GOTERM_MF_DIRECT	GO:0005515~protein binding	35	83.3333	0.000928626	CX3CR1, SPON2, COLGALT2, SH2D2A, GFI1, FASLG, FCGR3A, IL18RAP, CXCR1, GNLY, STAT4, IGFBP7, TIGIT, ZNF683, TM4SF19, DUSP2, FCER1G, FGFBP2, FCRL6, CD160, GZMA, SH2D1B, C1ORF21, HOPX, TGFBR3, ZAP70, DAB2, PPP2R2B, PALLD, ID2, XCL2, XCL1, S100A4, CD247, CD244	39	12754	19304	1.35833	0.101332	0.053396	0.053396
INTERPRO	IPR000980:SH2	4	9.52381	0.00111855	ZAP70, SH2D2A, SH2D1B, STAT4	39	111	20607	19.0409	0.14119	0.0575755	0.0554588
INTERPRO	IPR036860:SH2_dom_sf	4	9.52381	0.00127005	ZAP70, SH2D2A, SH2D1B, STAT4	39	116	20607	18.2202	0.158725	0.0575755	0.0554588
UP_KW_DOMAIN	KW-0393~Immunoglobulin domain	8	19.0476	0.00133681	FCGR3A, IL18RAP, FCRL6, CD160, PALLD, IGFBP7, TIGIT, CD244	33	788	14597	4.49069	0.0159242	0.0105691	0.0105691
UP_KW_DOMAIN	KW-0727~SH2 domain	4	9.52381	0.00176152	ZAP70, SH2D2A, SH2D1B, STAT4	33	110	14597	16.0848	0.0209346	0.0105691	0.0105691
INTERPRO	IPR007110:Ig-like_dom	7	16.6667	0.00253413	FCGR3A, IL18RAP, FCRL6, PALLD, IGFBP7, TIGIT, CD244	39	763	20607	4.84757	0.291836	0.0667169	0.0642641
INTERPRO	IPR003599:Ig_sub	6	14.2857	0.00272783	FCGR3A, IL18RAP, FCRL6, PALLD, IGFBP7, TIGIT	39	529	20607	5.99302	0.310296	0.0667169	0.0642641
UP_KW_CELLULAR_COMPONENT	KW-0964~Secreted	12	28.5714	0.00274664	TGFBR3, SPON2, FCGR3A, FGFBP2, GNLY, CD160, GZMA, XCL2, XCL1, IGFBP7, S100A4, FASLG	37	2180	17942	2.66928	0.0404169	0.0411997	0.0411997
INTERPRO	IPR008105:Chemokine_XCL1/XCL2	2	4.7619	0.00368476	XCL2, XCL1	39	2	20607	528.385	0.394713	0.0667169	0.0642641
INTERPRO	IPR021663:CD3_zeta/IgE_Fc_rcpt_gamma	2	4.7619	0.00368476	FCER1G, CD247	39	2	20607	528.385	0.394713	0.0667169	0.0642641
INTERPRO	IPR013783:Ig-like_fold	8	19.0476	0.00392452	FCGR3A, IL18RAP, FCRL6, CD160, PALLD, IGFBP7, TIGIT, CD244	39	1119	20607	3.77755	0.414205	0.0667169	0.0642641
GOTERM_BP_DIRECT	GO:0071663~positive regulation of granzyme B production	2	4.7619	0.00546309	XCL1, CD244	37	3	19734	355.568	0.881926	0.266325	0.263594
GOTERM_BP_DIRECT	GO:0003166~bundle of His development	2	4.7619	0.00727766	ID2, HOPX	37	4	19734	266.676	0.942078	0.285335	0.282409
GOTERM_BP_DIRECT	GO:0000122~negative regulation of transcription by RNA polymerase II	7	16.6667	0.00737703	EOMES, ZNF683, DAB2, GFI1, ID2, FASLG, HOPX	37	963	19734	3.8769	0.944296	0.285335	0.282409
UP_SEQ_FEATURE	TOPO_DOM:Extracellular	13	30.9524	0.0075348	CX3CR1, TM4SF19, FCER1G, FCRL6, FASLG, TGFBR3, FCGR3A, IL18RAP, CXCR1, NMUR1, CD247, TIGIT, CD244	40	2992	20569	2.23427	0.762368	0.519713	0.519713
GOTERM_BP_DIRECT	GO:0043433~negative regulation of DNA-binding transcription factor activity	3	7.14286	0.00804791	EOMES, ID2, XCL1	37	74	19734	21.6224	0.957207	0.285335	0.282409
UP_SEQ_FEATURE	DOMAIN:Ig-like C2-type 2	4	9.52381	0.00820599	FCGR3A, IL18RAP, FCRL6, PALLD	40	219	20569	9.39224	0.791031	0.519713	0.519713
UP_SEQ_FEATURE	DOMAIN:Ig-like C2-type 1	4	9.52381	0.00820599	FCGR3A, IL18RAP, FCRL6, PALLD	40	219	20569	9.39224	0.791031	0.519713	0.519713
GOTERM_BP_DIRECT	GO:0007267~cell-cell signaling	4	9.52381	0.00880899	CX3CR1, FGFBP2, XCL1, FASLG	37	234	19734	9.11712	0.968277	0.286292	0.283356
UP_KW_MOLECULAR_FUNCTION	KW-0675~Receptor	11	26.1905	0.00985033	CX3CR1, TGFBR3, FCGR3A, IL18RAP, FCER1G, CXCR1, FCRL6, CD160, NMUR1, CD247, CD244	30	1859	11889	2.34497	0.211466	0.236408	0.236408
KEGG_PATHWAY	hsa04062:Chemokine signaling pathway	4	9.52381	0.0101992	CX3CR1, CXCR1, XCL2, XCL1	22	193	8840	8.32784	0.536463	0.191236	0.191236
UP_KW_DOMAIN	KW-0732~Signal	17	40.4762	0.0147453	SPON2, COLGALT2, FGFBP2, FCER1G, FCRL6, CD160, GZMA, TGFBR3, FCGR3A, IL18RAP, GNLY, XCL2, XCL1, IGFBP7, CD247, TIGIT, CD244	33	4410	14597	1.70514	0.163276	0.0589814	0.0589814
SMART	SM00409:IG	6	14.2857	0.0148536	FCGR3A, IL18RAP, FCRL6, PALLD, IGFBP7, TIGIT	31	529	10692	3.91195	0.342309	0.324417	0.324417
GOTERM_BP_DIRECT	GO:0071346~cellular response to type II interferon	3	7.14286	0.0151434	XCL2, XCL1, FASLG	37	103	19734	15.5345	0.997397	0.454303	0.449644
GOTERM_BP_DIRECT	GO:0061844~antimicrobial humoral immune response mediated by antimicrobial peptide	3	7.14286	0.016853	GNLY, XCL2, XCL1	37	109	19734	14.6794	0.998678	0.469475	0.46466
UP_SEQ_FEATURE	DOMAIN:SH2	3	7.14286	0.0178366	SH2D2A, SH2D1B, STAT4	40	108	20569	14.284	0.967272	0.847238	0.847238
INTERPRO	IPR003110:Phos_immunorcpt_sig_ITAM	2	4.7619	0.018292	FCER1G, CD247	39	10	20607	105.677	0.918793	0.276413	0.266251
KEGG_PATHWAY	hsa04658:Th1 and Th2 cell differentiation	3	7.14286	0.0197869	ZAP70, STAT4, CD247	22	92	8840	13.1028	0.776624	0.296804	0.296804
GOTERM_BP_DIRECT	GO:0007166~cell surface receptor signaling pathway	4	9.52381	0.0204888	FCGR3A, CXCR1, FCRL6, CD247	37	321	19734	6.64612	0.999688	0.507582	0.502376
UP_KW_BIOLOGICAL_PROCESS	KW-0145~Chemotaxis	3	7.14286	0.0206331	CXCR1, XCL2, XCL1	26	102	11450	12.9525	0.340965	0.103166	0.103166
GOTERM_BP_DIRECT	GO:0050852~T cell receptor signaling pathway	3	7.14286	0.0208239	ZNF683, ZAP70, CD247	37	122	19734	13.1152	0.999727	0.507582	0.502376
GOTERM_CC_DIRECT	GO:0005886~plasma membrane	17	40.4762	0.022277	CX3CR1, SPON2, FCER1G, FCRL6, CD160, FASLG, TGFBR3, ZAP70, DAB2, FCGR3A, IL18RAP, CXCR1, PALLD, NMUR1, CD247, TIGIT, CD244	38	5592	20887	1.67099	0.811214	0.437418	0.437418
GOTERM_MF_DIRECT	GO:0019864~IgG binding	2	4.7619	0.0233746	FCGR3A, FCER1G	39	12	19304	82.4957	0.934124	0.821039	0.821039
GOTERM_BP_DIRECT	GO:0001706~endoderm formation	2	4.7619	0.0234646	EOMES, DUSP2	37	13	19734	82.0541	0.999905	0.538306	0.532785
GOTERM_CC_DIRECT	GO:0005615~extracellular space	9	21.4286	0.0236442	TGFBR3, FCGR3A, GNLY, GZMA, XCL2, XCL1, IGFBP7, S100A4, FASLG	38	2033	20887	2.43331	0.829785	0.437418	0.437418
KEGG_PATHWAY	hsa05142:Chagas disease	3	7.14286	0.0244455	PPP2R2B, FASLG, CD247	22	103	8840	11.7034	0.843734	0.305569	0.305569
SMART	SM00077:ITAM	2	4.7619	0.0249802	FCER1G, CD247	31	9	10692	76.6452	0.507534	0.324417	0.324417
GOTERM_BP_DIRECT	GO:0071356~cellular response to tumor necrosis factor	3	7.14286	0.0254916	CX3CR1, XCL2, XCL1	37	136	19734	11.7651	0.999958	0.552319	0.546654
GOTERM_BP_DIRECT	GO:0010820~positive regulation of T cell chemotaxis	2	4.7619	0.0270267	XCL2, XCL1	37	15	19734	71.1135	0.999977	0.554759	0.549069
GOTERM_BP_DIRECT	GO:0001829~trophectodermal cell differentiation	2	4.7619	0.028803	EOMES, HOPX	37	16	19734	66.6689	0.999989	0.561659	0.555898
KEGG_PATHWAY	hsa04660:T cell receptor signaling pathway	3	7.14286	0.0334352	ZAP70, PPP2R2B, CD247	22	122	8840	9.88077	0.921959	0.358234	0.358234
SMART	SM00252:SH2	3	7.14286	0.034759	ZAP70, SH2D2A, SH2D1B	31	105	10692	9.85438	0.628635	0.324417	0.324417
GOTERM_MF_DIRECT	GO:0004950~chemokine receptor activity	2	4.7619	0.0348615	CX3CR1, CXCR1	39	18	19304	54.9972	0.983103	0.821039	0.821039
GOTERM_MF_DIRECT	GO:0005102~signaling receptor binding	4	9.52381	0.0356973	ZAP70, CD160, FASLG, TIGIT	39	369	19304	5.36558	0.984705	0.821039	0.821039
UP_SEQ_FEATURE	MOTIF:ITIM motif	2	4.7619	0.0372627	FCRL6, TIGIT	40	20	20569	51.4225	0.999265	1	1
UP_SEQ_FEATURE	DOMAIN:Ig-like	5	11.9048	0.0372955	FCGR3A, FCRL6, PALLD, TIGIT, CD244	40	670	20569	3.8375	0.999269	1	1
GOTERM_BP_DIRECT	GO:0021772~olfactory bulb development	2	4.7619	0.0376374	EOMES, ID2	37	21	19734	50.7954	1	0.69898	0.691811
GOTERM_BP_DIRECT	GO:0006954~inflammatory response	4	9.52381	0.0411982	CX3CR1, IL18RAP, XCL2, XCL1	37	422	19734	5.05546	1	0.730332	0.722841
UP_KW_CELLULAR_COMPONENT	KW-1003~Cell membrane	14	33.3333	0.0454865	CX3CR1, FCER1G, FCRL6, CD160, FASLG, TGFBR3, ZAP70, FCGR3A, IL18RAP, CXCR1, NMUR1, CD247, TIGIT, CD244	37	4049	17942	1.67668	0.502571	0.341149	0.341149
GOTERM_BP_DIRECT	GO:2000353~positive regulation of endothelial cell apoptotic process	2	4.7619	0.0463936	CD160, FASLG	37	26	19734	41.027	1	0.738703	0.731126
GOTERM_BP_DIRECT	GO:0048245~eosinophil chemotaxis	2	4.7619	0.0463936	XCL2, XCL1	37	26	19734	41.027	1	0.738703	0.731126
GOTERM_BP_DIRECT	GO:0071222~cellular response to lipopolysaccharide	3	7.14286	0.0473528	CX3CR1, SPON2, GFI1	37	191	19734	8.37725	1	0.738703	0.731126
UP_KW_MOLECULAR_FUNCTION	KW-0340~Growth factor binding	2	4.7619	0.0477077	FGFBP2, IGFBP7	30	20	11889	39.63	0.690624	0.572493	0.572493
BIOCARTA	h_tcapoptosisPathway:HIV Induced T Cell Apoptosis	2	4.7619	0.0483436	FASLG, CD247	9	10	1623	36.0667	0.784778	0.459007	0.4442
GOTERM_BP_DIRECT	GO:0045954~positive regulation of natural killer cell mediated cytotoxicity	2	4.7619	0.0498744	IL18RAP, CD160	37	28	19734	38.0965	1	0.748115	0.740442
UP_SEQ_FEATURE	TOPO_DOM:Cytoplasmic	13	30.9524	0.0525921	CX3CR1, TM4SF19, FCER1G, FCRL6, FASLG, TGFBR3, FCGR3A, IL18RAP, CXCR1, NMUR1, CD247, TIGIT, CD244	40	3901	20569	1.71364	0.999965	1	1
BIOCARTA	h_tcraPathway:Lck and Fyn tyrosine kinases in initiation of TCR Activation	2	4.7619	0.0530635	ZAP70, CD247	9	11	1623	32.7879	0.815521	0.459007	0.4442
GOTERM_MF_DIRECT	GO:0048020~CCR chemokine receptor binding	2	4.7619	0.0555801	XCL2, XCL1	39	29	19304	34.1362	0.998607	0.879104	0.879104
UP_SEQ_FEATURE	CARBOHYD:N-linked (GlcNAc...) asparagine	14	33.3333	0.0592292	TM4SF19, COLGALT2, FCRL6, CD160, GZMA, FASLG, TGFBR3, FCGR3A, IL18RAP, CXCR1, IGFBP7, NMUR1, TIGIT, CD244	40	4422	20569	1.62803	0.999991	1	1
GOTERM_BP_DIRECT	GO:0048247~lymphocyte chemotaxis	2	4.7619	0.0602427	XCL2, XCL1	37	34	19734	31.3736	1	0.864576	0.855708
GOTERM_MF_DIRECT	GO:0019957~C-C chemokine binding	2	4.7619	0.0611551	CX3CR1, CXCR1	39	32	19304	30.9359	0.999295	0.879104	0.879104
GOTERM_MF_DIRECT	GO:0016493~C-C chemokine receptor activity	2	4.7619	0.0611551	CX3CR1, CXCR1	39	32	19304	30.9359	0.999295	0.879104	0.879104
GOTERM_BP_DIRECT	GO:0050832~defense response to fungus	2	4.7619	0.0636743	SPON2, GNLY	37	36	19734	29.6306	1	0.864576	0.855708
GOTERM_BP_DIRECT	GO:0043123~positive regulation of canonical NF-kappaB signal transduction	3	7.14286	0.064289	CX3CR1, S100A4, FASLG	37	227	19734	7.0487	1	0.864576	0.855708
GOTERM_BP_DIRECT	GO:0050850~positive regulation of calcium-mediated signaling	2	4.7619	0.0670937	ZAP70, NMUR1	37	38	19734	28.0711	1	0.865534	0.856656
BIOCARTA	h_ctlPathway:CTL mediated immune response against target cells	2	4.7619	0.0671006	FASLG, CD247	9	14	1623	25.7619	0.883888	0.459007	0.4442
GOTERM_BP_DIRECT	GO:0060391~positive regulation of SMAD protein signal transduction	2	4.7619	0.0687988	TGFBR3, DAB2	37	39	19734	27.3514	1	0.865534	0.856656
GOTERM_CC_DIRECT	GO:0005576~extracellular region	8	19.0476	0.0727214	FGFBP2, GNLY, CD160, XCL2, XCL1, IGFBP7, S100A4, FASLG	38	2101	20887	2.09294	0.996254	0.966961	0.966961
GOTERM_BP_DIRECT	GO:0032733~positive regulation of interleukin-10 production	2	4.7619	0.0738961	XCL1, TIGIT	37	42	19734	25.3977	1	0.900609	0.891372
INTERPRO	IPR039809:Chemokine_b/g/d	2	4.7619	0.0763737	XCL2, XCL1	39	43	20607	24.576	0.99998	0.870215	0.838222
INTERPRO	IPR008967:p53-like_TF_DNA-bd_sf	2	4.7619	0.0780804	EOMES, STAT4	39	44	20607	24.0175	0.999984	0.870215	0.838222
GOTERM_CC_DIRECT	GO:0001772~immunological synapse	2	4.7619	0.0784022	ZAP70, GZMA	38	46	20887	23.8982	0.997623	0.966961	0.966961
BIOCARTA	h_no2il12Pathway:NO2-dependent IL 12 Pathway in NK cells	2	4.7619	0.0809553	STAT4, CD247	9	17	1623	21.2157	0.926981	0.459007	0.4442
UP_KW_MOLECULAR_FUNCTION	KW-0202~Cytokine	3	7.14286	0.0821351	XCL2, XCL1, FASLG	30	196	11889	6.06582	0.872153	0.657081	0.657081
GOTERM_BP_DIRECT	GO:0002548~monocyte chemotaxis	2	4.7619	0.0823314	XCL2, XCL1	37	47	19734	22.6958	1	0.915043	0.905658
GOTERM_BP_DIRECT	GO:0032689~negative regulation of type II interferon production	2	4.7619	0.0823314	ZNF683, XCL1	37	47	19734	22.6958	1	0.915043	0.905658
INTERPRO	IPR036048:Interleukin_8-like_sf	2	4.7619	0.0831823	XCL2, XCL1	39	47	20607	22.4845	0.999993	0.870215	0.838222
INTERPRO	IPR001811:Chemokine_IL8-like_dom	2	4.7619	0.0831823	XCL2, XCL1	39	47	20607	22.4845	0.999993	0.870215	0.838222
BIOCARTA	h_tob1Pathway:Role of Tob in T-cell activation	2	4.7619	0.0900915	TGFBR3, CD247	9	19	1623	18.9825	0.946429	0.459007	0.4442
GOTERM_MF_DIRECT	GO:0046332~SMAD binding	2	4.7619	0.0903513	TGFBR3, DAB2	39	48	19304	20.6239	0.999981	1	1
GOTERM_BP_DIRECT	GO:0031623~receptor internalization	2	4.7619	0.0906919	FCER1G, CXCR1	37	52	19734	20.5135	1	0.915043	0.905658
GOTERM_BP_DIRECT	GO:0007186~G protein-coupled receptor signaling pathway	5	11.9048	0.0912376	CX3CR1, CXCR1, XCL2, XCL1, NMUR1	37	943	19734	2.82795	1	0.915043	0.905658
GOTERM_BP_DIRECT	GO:0006915~apoptotic process	4	9.52381	0.0929559	DAB2, PPP2R2B, GZMA, FASLG	37	593	19734	3.59765	1	0.915043	0.905658
GOTERM_BP_DIRECT	GO:0006968~cellular defense response	2	4.7619	0.0940154	CX3CR1, GNLY	37	54	19734	19.7538	1	0.915043	0.905658
GOTERM_BP_DIRECT	GO:0001837~epithelial to mesenchymal transition	2	4.7619	0.0940154	TGFBR3, S100A4	37	54	19734	19.7538	1	0.915043	0.905658
GOTERM_BP_DIRECT	GO:0050680~negative regulation of epithelial cell proliferation	2	4.7619	0.0956726	TGFBR3, DAB2	37	55	19734	19.3946	1	0.915043	0.905658
GOTERM_MF_DIRECT	GO:0008009~chemokine activity	2	4.7619	0.0957263	XCL2, XCL1	39	51	19304	19.4108	0.999991	1	1
GOTERM_BP_DIRECT	GO:0030335~positive regulation of cell migration	3	7.14286	0.0961968	DAB2, XCL2, XCL1	37	287	19734	5.5751	1	0.915043	0.905658
BIOCARTA	h_il12Pathway:IL12 and Stat4 Dependent Signaling Pathway in Th1 Development	2	4.7619	0.0991481	STAT4, CD247	9	21	1623	17.1746	0.960712	0.459007	0.4442

## Sheet: control_brown_GO
Category	Term	Count	%	PValue	Genes	List Total	Pop Hits	Pop Total	Fold Enrichment	Bonferroni	Benjamini	FDR
KEGG_PATHWAY	hsa04640:Hematopoietic cell lineage	11	30.5556	8.9393e-14	CD2, CD8B, CD8A, HLA-DPB1, HLA-DRA, ITGA6, CD37, IL7R, MS4A1, HLA-DRB1, HLA-DPA1	27	99	8840	36.3786	7.77545e-12	7.77719e-12	5.81054e-12
KEGG_PATHWAY	hsa04514:Cell adhesion molecules	10	27.7778	3.37282e-10	CD2, CD8B, CD8A, HLA-DPB1, CD28, HLA-DRA, ITGA6, ICOS, HLA-DRB1, HLA-DPA1	27	157	8840	20.854	2.93435e-08	1.46718e-08	1.09617e-08
GOTERM_BP_DIRECT	GO:0050852~T cell receptor signaling pathway	8	22.2222	8.58919e-10	FYB1, CD8B, LCK, CD8A, TXK, HLA-DPB1, CD28, HLA-DRB1	33	122	19734	39.2131	2.75713e-07	2.75713e-07	2.57676e-07
GOTERM_MF_DIRECT	GO:0023026~MHC class II protein complex binding	6	16.6667	9.7876e-10	CD74, HLA-DPB1, HLA-DRA, MS4A1, HLA-DRB1, HLA-DPA1	35	27	19304	122.565	1.106e-07	1.106e-07	1.04727e-07
GOTERM_CC_DIRECT	GO:0030669~clathrin-coated endocytic vesicle membrane	7	19.4444	1.55095e-09	CD74, HLA-DPB1, HLA-DRA, LDLRAP1, IL7R, HLA-DRB1, HLA-DPA1	35	71	20887	58.8366	1.45789e-07	1.45789e-07	1.19423e-07
GOTERM_BP_DIRECT	GO:0019882~antigen processing and presentation	6	16.6667	9.42957e-09	CD74, CD8A, HLA-DPB1, HLA-DRA, HLA-DRB1, HLA-DPA1	33	45	19734	79.7333	3.02689e-06	1.51345e-06	1.41444e-06
GOTERM_CC_DIRECT	GO:0005886~plasma membrane	26	72.2222	1.73257e-08	IFITM1, TXK, CD79A, CD37, LDLRAP1, ICOS, HLA-DPA1, CD74, FYB1, CISH, TRAT1, CD2, CD8B, LCK, CD8A, AAK1, S100A6, HLA-DPB1, CD28, HLA-DRA, ITGA6, TNFRSF25, IL7R, MS4A1, HLA-DRB1, TRABD2A	35	5592	20887	2.77469	1.62862e-06	6.23781e-07	5.1097e-07
GOTERM_CC_DIRECT	GO:0009897~external side of plasma membrane	10	27.7778	1.99079e-08	CD2, CD74, CD79A, CD8A, HLA-DPB1, CD28, ITGA6, IL7R, MS4A1, HLA-DRB1	35	429	20887	13.9108	1.87134e-06	6.23781e-07	5.1097e-07
UP_SEQ_FEATURE	TOPO_DOM:Extracellular	20	55.5556	2.39407e-08	CD74, IFITM1, TRAT1, CD2, CD79A, CD8B, CD8A, HLA-DPB1, CD28, HLA-DRA, MAL, ITGA6, TNFRSF25, CD37, IL7R, ICOS, MS4A1, HLA-DRB1, HLA-DPA1, TRABD2A	35	2992	20569	3.92838	4.836e-06	4.83601e-06	4.45296e-06
GOTERM_BP_DIRECT	GO:0002250~adaptive immune response	10	27.7778	2.81589e-08	CD79A, CD8B, TRAT1, CD8A, CAMK4, TXK, HLA-DPB1, HLA-DRA, HLA-DRB1, HLA-DPA1	33	452	19734	13.2301	9.03898e-06	3.01301e-06	2.81589e-06
UP_KW_BIOLOGICAL_PROCESS	KW-1064~Adaptive immunity	11	30.5556	3.32246e-08	CD74, CD79A, CD8B, TRAT1, CD8A, CAMK4, TXK, HLA-DPB1, HLA-DRA, HLA-DRB1, HLA-DPA1	25	513	11450	9.82066	6.97716e-07	6.97716e-07	6.97716e-07
KEGG_PATHWAY	hsa05340:Primary immunodeficiency	6	16.6667	6.88216e-08	CD79A, CD8B, LCK, CD8A, IL7R, ICOS	27	38	8840	51.6959	5.98746e-06	1.96908e-06	1.47115e-06
GOTERM_BP_DIRECT	GO:0006955~immune response	10	27.7778	7.27942e-08	FYB1, CD8B, CD8A, TCF7, HLA-DPB1, HLA-DRA, IL7R, ICOS, HLA-DRB1, HLA-DPA1	33	505	19734	11.8416	2.33667e-05	5.84174e-06	5.45957e-06
GOTERM_CC_DIRECT	GO:0042613~MHC class II protein complex	5	13.8889	8.52669e-08	CD74, HLA-DPB1, HLA-DRA, HLA-DRB1, HLA-DPA1	35	26	20887	114.764	8.01505e-06	2.00377e-06	1.64139e-06
KEGG_PATHWAY	hsa04612:Antigen processing and presentation	7	19.4444	9.05325e-08	CD74, CD8B, CD8A, HLA-DPB1, HLA-DRA, HLA-DRB1, HLA-DPA1	27	80	8840	28.6481	7.87629e-06	1.96908e-06	1.47115e-06
GOTERM_BP_DIRECT	GO:0019886~antigen processing and presentation of exogenous peptide antigen via MHC class II	5	13.8889	1.73704e-07	CD74, HLA-DPB1, HLA-DRA, HLA-DRB1, HLA-DPA1	33	31	19734	96.4516	5.57576e-05	1.11518e-05	1.04223e-05
UP_KW_CELLULAR_COMPONENT	KW-1003~Cell membrane	22	61.1111	2.32342e-07	CD74, IFITM1, TRAT1, TXK, CD2, CD79A, CD8B, LCK, CD8A, AAK1, S100A6, HLA-DPB1, HLA-DRA, ITGA6, TNFRSF25, CD37, IL7R, ICOS, MS4A1, HLA-DRB1, HLA-DPA1, TRABD2A	33	4049	17942	2.95415	3.48512e-06	3.48512e-06	2.7881e-06
KEGG_PATHWAY	hsa04672:Intestinal immune network for IgA production	6	16.6667	2.55805e-07	HLA-DPB1, CD28, HLA-DRA, ICOS, HLA-DRB1, HLA-DPA1	27	49	8840	40.0907	2.22548e-05	4.45101e-06	3.32547e-06
GOTERM_CC_DIRECT	GO:0098553~lumenal side of endoplasmic reticulum membrane	5	13.8889	2.9556e-07	CD74, HLA-DPB1, HLA-DRA, HLA-DRB1, HLA-DPA1	35	35	20887	85.2531	2.77822e-05	5.55652e-06	4.55162e-06
UP_SEQ_FEATURE	TOPO_DOM:Cytoplasmic	21	58.3333	3.05008e-07	CD74, IFITM1, TRAT1, CD2, CD79A, CD8B, CD8A, MGAT4A, HLA-DPB1, CD28, HLA-DRA, MAL, ITGA6, TNFRSF25, CD37, IL7R, ICOS, MS4A1, HLA-DRB1, HLA-DPA1, TRABD2A	35	3901	20569	3.16365	6.16098e-05	3.08058e-05	2.83658e-05
GOTERM_BP_DIRECT	GO:0050870~positive regulation of T cell activation	5	13.8889	4.04273e-07	LCK, HLA-DPB1, HLA-DRA, HLA-DRB1, HLA-DPA1	33	38	19734	78.6842	0.000129763	2.16286e-05	2.02137e-05
GOTERM_CC_DIRECT	GO:0030658~transport vesicle membrane	5	13.8889	6.90242e-07	CD74, HLA-DPB1, HLA-DRA, HLA-DRB1, HLA-DPA1	35	43	20887	69.392	6.48807e-05	9.93568e-06	8.1388e-06
GOTERM_CC_DIRECT	GO:0009986~cell surface	10	27.7778	7.39891e-07	CD2, CD74, CD8B, HLA-DPB1, CD28, HLA-DRA, ITGA6, MS4A1, HLA-DRB1, HLA-DPA1	35	657	20887	9.08328	6.95473e-05	9.93568e-06	8.1388e-06
GOTERM_CC_DIRECT	GO:0001772~immunological synapse	5	13.8889	9.09565e-07	LCK, CD28, HLA-DRA, CD37, HLA-DRB1	35	46	20887	64.8665	8.54955e-05	1.06874e-05	8.75457e-06
UP_KW_BIOLOGICAL_PROCESS	KW-0391~Immunity	12	33.3333	1.2616e-06	CD74, CD79A, IFITM1, CD8B, TRAT1, CD8A, CAMK4, TXK, HLA-DPB1, HLA-DRA, HLA-DRB1, HLA-DPA1	25	963	11450	5.70717	2.64932e-05	1.32468e-05	1.32468e-05
GOTERM_MF_DIRECT	GO:0032395~MHC class II receptor activity	4	11.1111	1.41059e-06	HLA-DPB1, HLA-DRA, HLA-DRB1, HLA-DPA1	35	13	19304	169.705	0.000159384	7.96983e-05	7.54665e-05
GOTERM_BP_DIRECT	GO:0002503~peptide antigen assembly with MHC class II protein complex	4	11.1111	2.13804e-06	HLA-DPB1, HLA-DRA, HLA-DRB1, HLA-DPA1	33	16	19734	149.5	0.000686076	9.80444e-05	9.16303e-05
GOTERM_CC_DIRECT	GO:0012507~ER to Golgi transport vesicle membrane	5	13.8889	2.49917e-06	CD74, HLA-DPB1, HLA-DRA, HLA-DRB1, HLA-DPA1	35	59	20887	50.5738	0.000234895	2.61024e-05	2.13818e-05
UP_SEQ_FEATURE	DOMAIN:Immunoglobulin C1-set	4	11.1111	3.92674e-06	HLA-DPB1, HLA-DRA, HLA-DRB1, HLA-DPA1	35	19	20569	123.723	0.000792889	0.000264401	0.000243458
KEGG_PATHWAY	hsa05330:Allograft rejection	5	13.8889	4.05543e-06	HLA-DPB1, CD28, HLA-DRA, HLA-DRB1, HLA-DPA1	27	38	8840	43.0799	0.000352761	5.88037e-05	4.39338e-05
GOTERM_BP_DIRECT	GO:0002504~antigen processing and presentation of peptide or polysaccharide antigen via MHC class II	4	11.1111	4.33329e-06	HLA-DPB1, HLA-DRA, HLA-DRB1, HLA-DPA1	33	20	19734	119.6	0.00139002	0.000173873	0.000162498
UP_KW_CELLULAR_COMPONENT	KW-0491~MHC II	4	11.1111	5.75498e-06	HLA-DPB1, HLA-DRA, HLA-DRB1, HLA-DPA1	33	20	17942	108.739	8.63212e-05	4.31623e-05	3.45299e-05
GOTERM_CC_DIRECT	GO:0030666~endocytic vesicle membrane	5	13.8889	6.21028e-06	CD74, HLA-DPB1, HLA-DRA, HLA-DRB1, HLA-DPA1	35	74	20887	40.3224	0.000583598	5.83766e-05	4.78191e-05
KEGG_PATHWAY	hsa04940:Type I diabetes mellitus	5	13.8889	6.71292e-06	HLA-DPB1, CD28, HLA-DRA, HLA-DRB1, HLA-DPA1	27	43	8840	38.0706	0.000583855	8.01433e-05	5.98771e-05
KEGG_PATHWAY	hsa05332:Graft-versus-host disease	5	13.8889	7.36949e-06	HLA-DPB1, CD28, HLA-DRA, HLA-DRB1, HLA-DPA1	27	44	8840	37.2054	0.000640943	8.01433e-05	5.98771e-05
INTERPRO	IPR014745:MHC_II_a/b_N	4	11.1111	8.11108e-06	HLA-DPB1, HLA-DRA, HLA-DRB1, HLA-DPA1	35	24	20607	98.1286	0.00094855	0.000496435	0.000458248
INTERPRO	IPR013783:Ig-like_fold	11	30.5556	8.48607e-06	CD2, CD79A, CD8B, CD8A, HLA-DPB1, CD28, HLA-DRA, IL7R, ICOS, HLA-DRB1, HLA-DPA1	35	1119	20607	5.78774	0.000992382	0.000496435	0.000458248
BIOCARTA	h_ctla4Pathway:The Co-Stimulatory Signal During T-cell Activation	5	13.8889	8.9977e-06	LCK, CD28, HLA-DRA, ICOS, HLA-DRB1	14	19	1623	30.5075	0.000305876	0.000305922	0.000251936
GOTERM_BP_DIRECT	GO:0007166~cell surface receptor signaling pathway	7	19.4444	1.12141e-05	CD2, IFITM1, CD8A, CD28, TNFRSF25, IL7R, MS4A1	33	321	19734	13.0405	0.00359328	0.00039997	0.000373804
KEGG_PATHWAY	hsa05320:Autoimmune thyroid disease	5	13.8889	1.56137e-05	HLA-DPB1, CD28, HLA-DRA, HLA-DRB1, HLA-DPA1	27	53	8840	30.8875	0.00135748	0.000150933	0.000112766
GOTERM_BP_DIRECT	GO:0050778~positive regulation of immune response	4	11.1111	2.89866e-05	HLA-DPB1, HLA-DRA, HLA-DRB1, HLA-DPA1	33	37	19734	64.6486	0.00926168	0.000881044	0.000823406
GOTERM_BP_DIRECT	GO:0007169~cell surface receptor protein tyrosine kinase signaling pathway	5	13.8889	3.01915e-05	CD8B, TRAT1, LCK, CD8A, TXK	33	111	19734	26.9369	0.00964482	0.000881044	0.000823406
GOTERM_CC_DIRECT	GO:0032588~trans-Golgi network membrane	5	13.8889	3.32289e-05	CD74, HLA-DPB1, HLA-DRA, HLA-DRB1, HLA-DPA1	35	113	20887	26.4058	0.0031187	0.000283956	0.000232603
UP_SEQ_FEATURE	DOMAIN:Ig-like C1-type	4	11.1111	3.90984e-05	HLA-DPB1, HLA-DRA, HLA-DRB1, HLA-DPA1	35	40	20569	58.7686	0.00786693	0.00197447	0.00181808
KEGG_PATHWAY	hsa05416:Viral myocarditis	5	13.8889	4.4648e-05	HLA-DPB1, CD28, HLA-DRA, HLA-DRB1, HLA-DPA1	27	69	8840	23.7252	0.00387692	0.000388437	0.000290212
INTERPRO	IPR001003:MHC_II_a_N	3	8.33333	5.5202e-05	HLA-DPB1, HLA-DRA, HLA-DPA1	35	7	20607	252.331	0.006438	0.00149881	0.00138352
UP_KW_CELLULAR_COMPONENT	KW-0472~Membrane	27	75	5.7648e-05	IFITM1, TXK, CD79A, CD37, ICOS, HLA-DPA1, CD74, TRAT1, CD2, INPP4B, CD8B, LCK, CD8A, MGAT4A, AAK1, S100A6, HLA-DPB1, CD28, MAL, HLA-DRA, ITGA6, TNFRSF25, IL7R, MS4A1, HLA-DRB1, TRABD2A, OTULINL	33	8340	17942	1.76017	0.000864372	0.00028824	0.000230592
GOTERM_BP_DIRECT	GO:0042100~B cell proliferation	4	11.1111	5.98287e-05	CD79A, LEF1, IL7R, MS4A1	33	47	19734	50.8936	0.0190223	0.00160042	0.00149572
INTERPRO	IPR011162:MHC_I/II-like_Ag-recog	4	11.1111	6.33171e-05	HLA-DPB1, HLA-DRA, HLA-DRB1, HLA-DPA1	35	47	20607	50.1082	0.00738096	0.00149881	0.00138352
INTERPRO	IPR036179:Ig-like_dom_sf	9	25	6.40519e-05	CD2, CD79A, CD8B, CD8A, HLA-DPB1, CD28, HLA-DRA, HLA-DRB1, HLA-DPA1	35	865	20607	6.12595	0.0074663	0.00149881	0.00138352
SMART	SM00920:MHC_II_alpha	3	8.33333	7.67039e-05	HLA-DPB1, HLA-DRA, HLA-DPA1	22	7	10692	208.286	0.00191583	0.0019176	0.00184089
UP_SEQ_FEATURE	DOMAIN:Ig-like V-type	5	13.8889	7.91224e-05	CD2, CD8B, CD8A, CD28, ICOS	35	139	20569	21.1398	0.0158563	0.00319654	0.00294335
GOTERM_MF_DIRECT	GO:0042609~CD4 receptor binding	3	8.33333	8.37525e-05	CD74, LCK, HLA-DRB1	35	8	19304	206.829	0.00941978	0.00315468	0.00298717
KEGG_PATHWAY	hsa05310:Asthma	4	11.1111	9.61386e-05	HLA-DPB1, HLA-DRA, HLA-DRB1, HLA-DPA1	27	31	8840	42.2461	0.00832957	0.000760369	0.000568092
UP_SEQ_FEATURE	CARBOHYD:N-acetyl-D-glucosamine	3	8.33333	0.000118357	HLA-DPB1, HLA-DRB1, HLA-DPA1	35	10	20569	176.306	0.0236261	0.0039847	0.00366908
GOTERM_BP_DIRECT	GO:0042110~T cell activation	4	11.1111	0.000124468	CD2, CD8B, CD8A, CD28	33	60	19734	39.8667	0.0391689	0.00299818	0.00280203
GOTERM_BP_DIRECT	GO:0050853~B cell receptor signaling pathway	4	11.1111	0.000130762	CD79A, LCK, TXK, MS4A1	33	61	19734	39.2131	0.0411084	0.00299818	0.00280203
KEGG_PATHWAY	hsa04658:Th1 and Th2 cell differentiation	5	13.8889	0.000137834	LCK, HLA-DPB1, HLA-DRA, HLA-DRB1, HLA-DPA1	27	92	8840	17.7939	0.0119208	0.000999298	0.000746602
UP_KW_PTM	KW-0564~Palmitate	7	19.4444	0.00014132	IFITM1, CD8B, LCK, CD8A, TXK, ITGA6, MS4A1	31	392	14252	8.20968	0.00155342	0.00169584	0.00169584
KEGG_PATHWAY	hsa05323:Rheumatoid arthritis	5	13.8889	0.000149831	HLA-DPB1, CD28, HLA-DRA, HLA-DRB1, HLA-DPA1	27	94	8840	17.4153	0.0129517	0.00100272	0.000749156
GOTERM_MF_DIRECT	GO:0042605~peptide antigen binding	4	11.1111	0.000193257	HLA-DPB1, HLA-DRA, HLA-DRB1, HLA-DPA1	35	64	19304	34.4714	0.0216034	0.00444194	0.00420608
GOTERM_MF_DIRECT	GO:0042608~T cell receptor binding	3	8.33333	0.000196546	LCK, HLA-DRA, HLA-DRB1	35	12	19304	137.886	0.021967	0.00444194	0.00420608
INTERPRO	IPR003006:Ig/MHC_CS	4	11.1111	0.000199581	HLA-DPB1, HLA-DRA, HLA-DRB1, HLA-DPA1	35	69	20607	34.1317	0.0230828	0.00389183	0.00359246
UP_KW_DOMAIN	KW-1133~Transmembrane helix	22	61.1111	0.000204223	CD74, IFITM1, TRAT1, CD2, CD79A, INPP4B, CD8B, CD8A, MGAT4A, HLA-DPB1, CD28, HLA-DRA, MAL, ITGA6, TNFRSF25, CD37, IL7R, ICOS, MS4A1, HLA-DRB1, HLA-DPA1, TRABD2A	29	5882	14597	1.88262	0.00204036	0.00120615	0.00120615
UP_KW_DOMAIN	KW-0812~Transmembrane	22	61.1111	0.000241229	CD74, IFITM1, TRAT1, CD2, CD79A, INPP4B, CD8B, CD8A, MGAT4A, HLA-DPB1, CD28, HLA-DRA, MAL, ITGA6, TNFRSF25, CD37, IL7R, ICOS, MS4A1, HLA-DRB1, HLA-DPA1, TRABD2A	29	5941	14597	1.86393	0.00240968	0.00120615	0.00120615
KEGG_PATHWAY	hsa04659:Th17 cell differentiation	5	13.8889	0.000256055	LCK, HLA-DPB1, HLA-DRA, HLA-DRB1, HLA-DPA1	27	108	8840	15.1578	0.0220332	0.0015912	0.00118882
UP_SEQ_FEATURE	TRANSMEM:Helical	20	55.5556	0.000266123	CD74, IFITM1, CD2, CD79A, INPP4B, CD8B, CD8A, HLA-DPB1, CD28, HLA-DRA, MAL, ITGA6, TNFRSF25, CD37, IL7R, ICOS, MS4A1, HLA-DRB1, HLA-DPA1, TRABD2A	35	5446	20569	2.15823	0.0523443	0.00767955	0.00707127
GOTERM_BP_DIRECT	GO:0032729~positive regulation of type II interferon production	4	11.1111	0.000271282	CD2, TXK, HLA-DPB1, HLA-DPA1	33	78	19734	30.6667	0.0834085	0.00580544	0.00542564
KEGG_PATHWAY	hsa05145:Toxoplasmosis	5	13.8889	0.000284443	HLA-DPB1, HLA-DRA, ITGA6, HLA-DRB1, HLA-DPA1	27	111	8840	14.7481	0.0244463	0.00164977	0.00123259
INTERPRO	IPR003597:Ig_C1-set	4	11.1111	0.000286869	HLA-DPB1, HLA-DRA, HLA-DRB1, HLA-DPA1	35	78	20607	30.1934	0.0330114	0.00479482	0.00442599
SMART	SM00407:IGc1	4	11.1111	0.000402633	HLA-DPB1, HLA-DRA, HLA-DRB1, HLA-DPA1	22	75	10692	25.92	0.0100174	0.00503292	0.0048316
KEGG_PATHWAY	hsa04660:T cell receptor signaling pathway	5	13.8889	0.000408103	CD8B, LCK, CD8A, CD28, ICOS	27	122	8840	13.4183	0.0348891	0.00221906	0.00165792
GOTERM_CC_DIRECT	GO:0005765~lysosomal membrane	6	16.6667	0.000457693	CD74, IFITM1, HLA-DPB1, HLA-DRA, HLA-DRB1, HLA-DPA1	35	403	20887	8.88493	0.0421202	0.00358526	0.00293686
KEGG_PATHWAY	hsa05322:Systemic lupus erythematosus	5	13.8889	0.00066883	HLA-DPB1, CD28, HLA-DRA, HLA-DRB1, HLA-DPA1	27	139	8840	11.7772	0.056546	0.00342283	0.00255729
UP_KW_PTM	KW-0449~Lipoprotein	9	25	0.000670556	IFITM1, CD8B, LCK, CD8A, TXK, MAL, ITGA6, LDLRAP1, MS4A1	31	968	14252	4.27446	0.00735144	0.00402334	0.00402334
UP_SEQ_FEATURE	DOMAIN:Ig-like	7	19.4444	0.000720808	CD79A, CD8B, CD8A, HLA-DPB1, HLA-DRA, HLA-DRB1, HLA-DPA1	35	670	20569	6.14	0.135545	0.0182004	0.0167588
UP_KW_CELLULAR_COMPONENT	KW-0458~Lysosome	6	16.6667	0.000820493	CD74, IFITM1, HLA-DPB1, HLA-DRA, HLA-DRB1, HLA-DPA1	33	420	17942	7.7671	0.012237	0.00307685	0.00246148
KEGG_PATHWAY	hsa05321:Inflammatory bowel disease	4	11.1111	0.000874285	HLA-DPB1, HLA-DRA, HLA-DRB1, HLA-DPA1	27	65	8840	20.1481	0.0732728	0.00422571	0.00315714
INTERPRO	IPR007110:Ig-like_dom	7	19.4444	0.00139938	CD79A, CD8B, CD8A, HLA-DPB1, HLA-DRA, HLA-DRB1, HLA-DPA1	35	763	20607	5.40157	0.151124	0.0204659	0.0188916
KEGG_PATHWAY	hsa05140:Leishmaniasis	4	11.1111	0.00143031	HLA-DPB1, HLA-DRA, HLA-DRB1, HLA-DPA1	27	77	8840	17.0082	0.117085	0.00654934	0.00489318
GOTERM_CC_DIRECT	GO:0044853~plasma membrane raft	3	8.33333	0.00147963	CD8A, MAL, MS4A1	35	35	20887	51.1518	0.129936	0.0106989	0.00876397
KEGG_PATHWAY	hsa05152:Tuberculosis	5	13.8889	0.00175042	CD74, HLA-DPB1, HLA-DRA, HLA-DRB1, HLA-DPA1	27	180	8840	9.09465	0.141373	0.00761434	0.00568888
UP_SEQ_FEATURE	REGION:Connecting peptide	3	8.33333	0.00179616	HLA-DPB1, HLA-DRA, HLA-DPA1	35	38	20569	46.3962	0.304518	0.0403137	0.0371206
GOTERM_CC_DIRECT	GO:0031902~late endosome membrane	4	11.1111	0.00184521	HLA-DPB1, HLA-DRA, HLA-DRB1, HLA-DPA1	35	150	20887	15.9139	0.159375	0.0123893	0.0101487
GOTERM_BP_DIRECT	GO:0001916~positive regulation of T cell mediated cytotoxicity	3	8.33333	0.00200803	HLA-DPB1, HLA-DRA, HLA-DRB1	33	41	19734	43.7561	0.475456	0.0402861	0.0376506
BIOCARTA	h_bbcellPathway:Bystander B Cell Activation	3	8.33333	0.0020667	CD28, HLA-DRA, HLA-DRB1	14	9	1623	38.6429	0.0679237	0.0249189	0.0205214
UP_SEQ_FEATURE	DOMAIN:Immunoglobulin V-set	3	8.33333	0.00219076	CD2, CD8A, ICOS	35	42	20569	41.9776	0.357905	0.0442534	0.0407482
GOTERM_BP_DIRECT	GO:0031295~T cell costimulation	3	8.33333	0.00220682	LCK, CD28, ICOS	33	43	19734	41.7209	0.507948	0.0416699	0.0389438
UP_SEQ_FEATURE	CARBOHYD:N-linked (GlcNAc...) asparagine	16	44.4444	0.00260305	CD74, CD2, CD79A, CD8B, MGAT4A, HLA-DPB1, CD28, HLA-DRA, ITGA6, TNFRSF25, CD37, IL7R, ICOS, HLA-DRB1, HLA-DPA1, TRABD2A	35	4422	20569	2.12641	0.409332	0.0478014	0.0440151
KEGG_PATHWAY	hsa05150:Staphylococcus aureus infection	4	11.1111	0.00302331	HLA-DPB1, HLA-DRA, HLA-DRB1, HLA-DPA1	27	100	8840	13.0963	0.231586	0.0125252	0.00935788
BIOCARTA	h_tcraPathway:Lck and Fyn tyrosine kinases in initiation of TCR Activation	3	8.33333	0.00312898	LCK, HLA-DRA, HLA-DRB1	14	11	1623	31.6169	0.101072	0.0249189	0.0205214
BIOCARTA	h_mhcPathway:Antigen Processing and Presentation	3	8.33333	0.00312898	CD74, HLA-DRA, HLA-DRB1	14	11	1623	31.6169	0.101072	0.0249189	0.0205214
GOTERM_BP_DIRECT	GO:0007165~signal transduction	8	22.2222	0.00319254	INPP4B, TRAT1, LCK, CAMK4, S100A6, TNFRSF25, IL7R, HLA-DRB1	33	1240	19734	3.85806	0.641721	0.0547489	0.0511672
GOTERM_BP_DIRECT	GO:0002491~antigen processing and presentation of endogenous peptide antigen via MHC class II	2	5.55556	0.00324059	HLA-DRA, HLA-DRB1	33	2	19734	598	0.647222	0.0547489	0.0511672
UP_SEQ_FEATURE	MUTAGEN:L->R: Decreases the interaction with CD4.	2	5.55556	0.00330329	HLA-DRA, HLA-DRB1	35	2	20569	587.686	0.487457	0.0556054	0.0512011
BIOCARTA	h_tcytotoxicPathway:T Cytotoxic Cell Surface Molecules	3	8.33333	0.00373781	CD2, CD8A, CD28	14	12	1623	28.9821	0.119551	0.0249189	0.0205214
KEGG_PATHWAY	hsa05166:Human T-cell leukemia virus 1 infection	5	13.8889	0.00380913	LCK, HLA-DPB1, HLA-DRA, HLA-DRB1, HLA-DPA1	27	223	8840	7.34097	0.282532	0.0150634	0.0112542
GOTERM_MF_DIRECT	GO:0005102~signaling receptor binding	5	13.8889	0.00387282	CD2, FYB1, LCK, HLA-DPB1, HLA-DRB1	35	369	19304	7.47348	0.354983	0.0729382	0.0690654
GOTERM_BP_DIRECT	GO:0042102~positive regulation of T cell proliferation	3	8.33333	0.00439175	HLA-DPB1, CD28, HLA-DPA1	33	61	19734	29.4098	0.756553	0.0677877	0.063353
BIOCARTA	h_asbcellPathway:Antigen Dependent B Cell Activation	3	8.33333	0.00439745	CD28, HLA-DRA, HLA-DRB1	14	13	1623	26.7527	0.139157	0.0249189	0.0205214
GOTERM_BP_DIRECT	GO:0006959~humoral immune response	3	8.33333	0.00467749	CD28, MS4A1, HLA-DRB1	33	63	19734	28.4762	0.777982	0.0677877	0.063353
GOTERM_MF_DIRECT	GO:0015026~coreceptor activity	3	8.33333	0.00483808	CD8B, CD8A, CD28	35	59	19304	28.0446	0.421912	0.0781004	0.0739534
GOTERM_BP_DIRECT	GO:0002469~myeloid dendritic cell antigen processing and presentation	2	5.55556	0.00485706	HLA-DRA, HLA-DRB1	33	3	19734	398.667	0.790476	0.0677877	0.063353
GOTERM_BP_DIRECT	GO:0001766~membrane raft polarization	2	5.55556	0.00485706	CD2, MAL	33	3	19734	398.667	0.790476	0.0677877	0.063353
GOTERM_CC_DIRECT	GO:0000139~Golgi membrane	6	16.6667	0.00549872	CD74, MGAT4A, HLA-DPB1, HLA-DRA, HLA-DRB1, HLA-DPA1	35	710	20887	5.04314	0.404472	0.0344587	0.0282268
GOTERM_BP_DIRECT	GO:2000516~positive regulation of CD4-positive, alpha-beta T cell activation	2	5.55556	0.006471	HLA-DRA, HLA-DRB1	33	4	19734	299	0.875561	0.0830876	0.077652
GOTERM_BP_DIRECT	GO:0045622~regulation of T-helper cell differentiation	2	5.55556	0.006471	HLA-DRA, HLA-DRB1	33	4	19734	299	0.875561	0.0830876	0.077652
GOTERM_CC_DIRECT	GO:0120281~autolysosome membrane	2	5.55556	0.00649581	HLA-DRA, HLA-DRB1	35	4	20887	298.386	0.458059	0.0381629	0.0312611
INTERPRO	IPR013558:CTNNB1-bd_N	2	5.55556	0.00658386	TCF7, LEF1	35	4	20607	294.386	0.538309	0.0770312	0.0711057
INTERPRO	IPR024940:TCF/LEF	2	5.55556	0.00658386	TCF7, LEF1	35	4	20607	294.386	0.538309	0.0770312	0.0711057
UP_SEQ_FEATURE	DOMAIN:CTNNB1 binding N-teminal	2	5.55556	0.006596	TCF7, LEF1	35	4	20569	293.843	0.737316	0.0832744	0.0766784
UP_SEQ_FEATURE	CARBOHYD:N-acetyl-D-glucosamine 1	2	5.55556	0.006596	HLA-DRB1, HLA-DPA1	35	4	20569	293.843	0.737316	0.0832744	0.0766784
UP_SEQ_FEATURE	CARBOHYD:N-acetyl-D-glucosamine 2	2	5.55556	0.006596	HLA-DRB1, HLA-DPA1	35	4	20569	293.843	0.737316	0.0832744	0.0766784
UP_SEQ_FEATURE	REGION:CTNNB1-binding	2	5.55556	0.006596	TCF7, LEF1	35	4	20569	293.843	0.737316	0.0832744	0.0766784
UP_KW_PTM	KW-1015~Disulfide bond	16	44.4444	0.00700704	CD74, TRAT1, CD2, CD79A, CD8B, CD8A, HLA-DPB1, CD28, HLA-DRA, ITGA6, TNFRSF25, IL7R, ICOS, MS4A1, HLA-DRB1, HLA-DPA1	31	3906	14252	1.88322	0.074433	0.0248832	0.0248832
KEGG_PATHWAY	hsa05135:Yersinia infection	4	11.1111	0.00744192	FYB1, CD8B, LCK, CD8A	27	138	8840	9.49007	0.477886	0.0281499	0.0210315
INTERPRO	IPR013106:Ig_V-set	5	13.8889	0.00781096	CD2, CD8B, CD8A, CD28, ICOS	35	481	20607	6.12029	0.600472	0.0830803	0.0766895
GOTERM_BP_DIRECT	GO:0032831~positive regulation of CD4-positive, CD25-positive, alpha-beta regulatory T cell differentiation	2	5.55556	0.0080824	HLA-DRA, HLA-DRB1	33	5	19734	239.2	0.926096	0.0997865	0.0932584
UP_SEQ_FEATURE	DOMAIN:MHC class II alpha chain N-terminal	2	5.55556	0.00823838	HLA-DRA, HLA-DPA1	35	5	20569	235.074	0.81195	0.0978914	0.0901376
UP_KW_PTM	KW-0325~Glycoprotein	18	50	0.00829439	CD74, CD2, CD79A, CD8B, CD8A, CAMK4, MGAT4A, HLA-DPB1, CD28, HLA-DRA, ITGA6, TNFRSF25, CD37, IL7R, ICOS, HLA-DRB1, HLA-DPA1, TRABD2A	31	4813	14252	1.71938	0.0875471	0.0248832	0.0248832
BIOCARTA	h_th1th2Pathway:Th1/Th2 Differentiation	3	8.33333	0.0103776	CD28, HLA-DRA, HLA-DRB1	14	20	1623	17.3893	0.298604	0.0504056	0.0415105
KEGG_PATHWAY	hsa04145:Phagosome	4	11.1111	0.0105898	HLA-DPB1, HLA-DRA, HLA-DRB1, HLA-DPA1	27	157	8840	8.34159	0.603955	0.0383882	0.0286808
GOTERM_MF_DIRECT	GO:0005515~protein binding	30	83.3333	0.0106753	IFITM1, OXNAD1, TXK, TCF7, LEF1, CD79A, CD37, LDLRAP1, ICOS, CD74, FYB1, CISH, TRAT1, CD2, INPP4B, CD8B, LCK, CD8A, TCEA3, AAK1, S100A6, HLA-DPB1, CD28, MAL, HLA-DRA, ITGA6, IL7R, MS4A1, HLA-DRB1, OTULINL	35	12754	19304	1.29734	0.702636	0.150789	0.142782
GOTERM_CC_DIRECT	GO:0010008~endosome membrane	4	11.1111	0.0111122	HLA-DPB1, HLA-DRA, HLA-DRB1, HLA-DPA1	35	286	20887	8.34645	0.650199	0.0614438	0.0503316
BIOCARTA	h_cskPathway:Activation of Csk by cAMP-dependent Protein Kinase Inhibits Signaling through the T Cell Receptor	3	8.33333	0.0125033	LCK, HLA-DRA, HLA-DRB1	14	22	1623	15.8084	0.348054	0.0531392	0.0437617
UP_SEQ_FEATURE	LIPID:S-palmitoyl cysteine	4	11.1111	0.0128143	IFITM1, LCK, CD8A, MS4A1	35	297	20569	7.91496	0.926113	0.142185	0.130923
KEGG_PATHWAY	hsa05164:Influenza A	4	11.1111	0.013548	HLA-DPB1, HLA-DRA, HLA-DRB1, HLA-DPA1	27	172	8840	7.61413	0.694785	0.0471472	0.0352249
UP_SEQ_FEATURE	DOMAIN:SH2	3	8.33333	0.013735	CISH, LCK, TXK	35	108	20569	16.3246	0.938805	0.142185	0.130923
INTERPRO	IPR000980:SH2	3	8.33333	0.0144173	CISH, LCK, TXK	35	111	20607	15.9127	0.817153	0.140569	0.129756
GOTERM_BP_DIRECT	GO:0043382~positive regulation of memory T cell differentiation	2	5.55556	0.0145027	HLA-DRA, HLA-DRB1	33	9	19734	132.889	0.990808	0.172421	0.161141
GOTERM_CC_DIRECT	GO:0009898~cytoplasmic side of plasma membrane	3	8.33333	0.0145383	CD2, S100A6, LDLRAP1	35	113	20887	15.8435	0.747574	0.0759225	0.0621918
UP_SEQ_FEATURE	REGION:Beta-1	2	5.55556	0.0147816	HLA-DPB1, HLA-DRB1	35	9	20569	130.597	0.950618	0.142185	0.130923
UP_SEQ_FEATURE	REGION:Beta-2	2	5.55556	0.0147816	HLA-DPB1, HLA-DRB1	35	9	20569	130.597	0.950618	0.142185	0.130923
INTERPRO	IPR036860:SH2_dom_sf	3	8.33333	0.0156711	CISH, LCK, TXK	35	116	20607	15.2268	0.842454	0.14104	0.130191
UP_KW_DOMAIN	KW-0393~Immunoglobulin domain	6	16.6667	0.0157998	CD2, CD79A, CD8B, CD8A, CD28, ICOS	29	788	14597	3.83257	0.147225	0.0439504	0.0439504
GOTERM_BP_DIRECT	GO:0045657~positive regulation of monocyte differentiation	2	5.55556	0.0161015	CD74, HLA-DRB1	33	10	19734	119.6	0.994542	0.184592	0.172516
GOTERM_MF_DIRECT	GO:0035612~AP-2 adaptor complex binding	2	5.55556	0.017478	AAK1, LDLRAP1	35	10	19304	110.309	0.863643	0.219446	0.207794
SMART	SM00252:SH2	3	8.33333	0.0177643	CISH, LCK, TXK	22	105	10692	13.8857	0.361159	0.148036	0.142114
UP_KW_DOMAIN	KW-0727~SH2 domain	3	8.33333	0.0187229	CISH, LCK, TXK	29	110	14597	13.7276	0.172217	0.0439504	0.0439504
GOTERM_BP_DIRECT	GO:0045060~negative thymic T cell selection	2	5.55556	0.0192915	CD74, CD28	33	12	19734	99.6667	0.998076	0.213537	0.199567
GOTERM_CC_DIRECT	GO:1990907~beta-catenin-TCF complex	2	5.55556	0.020962	TCF7, LEF1	35	13	20887	91.811	0.863492	0.103707	0.0849513
KEGG_PATHWAY	hsa05169:Epstein-Barr virus infection	4	11.1111	0.021032	HLA-DPB1, HLA-DRA, HLA-DRB1, HLA-DPA1	27	203	8840	6.45138	0.842652	0.0703762	0.0525799
INTERPRO	IPR001039:MHC_I_a_a1/a2	2	5.55556	0.0212441	HLA-DPB1, HLA-DRB1	35	13	20607	90.5802	0.918922	0.17754	0.163883
UP_KW_DOMAIN	KW-0732~Signal	15	41.6667	0.0219752	OXNAD1, CD2, CD79A, CD8B, CD8A, HLA-DPB1, CD28, HLA-DRA, ITGA6, TNFRSF25, IL7R, ICOS, HLA-DRB1, HLA-DPA1, TRABD2A	29	4410	14597	1.71206	0.199247	0.0439504	0.0439504
GOTERM_BP_DIRECT	GO:0006468~protein phosphorylation	4	11.1111	0.022623	LCK, CAMK4, TXK, AAK1	33	376	19734	6.3617	0.999354	0.242066	0.22623
GOTERM_CC_DIRECT	GO:0042101~T cell receptor complex	3	8.33333	0.0235217	CD8B, TRAT1, CD8A	35	146	20887	12.2624	0.893271	0.110552	0.0905586
GOTERM_BP_DIRECT	GO:0046598~positive regulation of viral entry into host cell	2	5.55556	0.0240578	CD74, HLA-DRB1	33	15	19734	79.7333	0.999597	0.249114	0.232817
UP_SEQ_FEATURE	DOMAIN:MHC class II beta chain N-terminal	2	5.55556	0.024518	HLA-DPB1, HLA-DRB1	35	15	20569	78.3581	0.993358	0.219941	0.20252
GOTERM_CC_DIRECT	GO:0070062~extracellular exosome	9	25	0.0257093	CD74, LCK, MGAT4A, CAMK4, S100A6, HLA-DRA, CD37, MS4A1, HLA-DRB1	35	2258	20887	2.37863	0.913558	0.11508	0.0942676
GOTERM_MF_DIRECT	GO:0030247~polysaccharide binding	2	5.55556	0.0261055	HLA-DRA, HLA-DRB1	35	15	19304	73.539	0.949668	0.294992	0.279329
UP_SEQ_FEATURE	REGION:Alpha-1	2	5.55556	0.0261316	HLA-DRA, HLA-DPA1	35	16	20569	73.4607	0.995246	0.219941	0.20252
UP_SEQ_FEATURE	REGION:Alpha-2	2	5.55556	0.0261316	HLA-DRA, HLA-DPA1	35	16	20569	73.4607	0.995246	0.219941	0.20252
KEGG_PATHWAY	hsa05412:Arrhythmogenic right ventricular cardiomyopathy	3	8.33333	0.0261363	TCF7, LEF1, ITGA6	27	86	8840	11.4212	0.900151	0.0842169	0.0629207
INTERPRO	IPR000353:MHC_II_b_N	2	5.55556	0.0292977	HLA-DPB1, HLA-DRB1	35	18	20607	65.419	0.969163	0.228522	0.210943
BBID	81.Structure_of_Caps_and_SMACs	3	8.33333	0.0297076	CD2, LCK, CD8A	8	16	388	9.09375	0.46917	0.594152	0.594152
GOTERM_BP_DIRECT	GO:0050862~positive regulation of T cell receptor signaling pathway	2	5.55556	0.0319517	TRAT1, LCK	33	20	19734	59.8	0.99997	0.301662	0.281927
GOTERM_BP_DIRECT	GO:0002476~antigen processing and presentation of endogenous peptide antigen via MHC class Ib	2	5.55556	0.0319517	HLA-DPB1, HLA-DRB1	33	20	19734	59.8	0.99997	0.301662	0.281927
GOTERM_BP_DIRECT	GO:0002486~antigen processing and presentation of endogenous peptide antigen via MHC class I via ER pathway, TAP-independent	2	5.55556	0.0319517	HLA-DPB1, HLA-DRB1	33	20	19734	59.8	0.99997	0.301662	0.281927
UP_KW_CELLULAR_COMPONENT	KW-0967~Endosome	5	13.8889	0.0335124	CD74, HLA-DPB1, HLA-DRA, HLA-DRB1, HLA-DPA1	33	692	17942	3.92845	0.400286	0.100537	0.0804297
SMART	SM00921:MHC_II_beta	2	5.55556	0.0347967	HLA-DPB1, HLA-DRB1	22	18	10692	54	0.587456	0.217479	0.20878
GOTERM_MF_DIRECT	GO:0042288~MHC class I protein binding	2	5.55556	0.0363614	CD8B, CD8A	35	21	19304	52.5279	0.984784	0.373531	0.353697
GOTERM_BP_DIRECT	GO:0071353~cellular response to interleukin-4	2	5.55556	0.0382223	TCF7, LEF1	33	24	19734	49.8333	0.999996	0.345151	0.322571
GOTERM_BP_DIRECT	GO:0051262~protein tetramerization	2	5.55556	0.0397838	MS4A1, HLA-DRB1	33	25	19734	47.84	0.999998	0.345151	0.322571
GOTERM_BP_DIRECT	GO:0046597~negative regulation of viral entry into host cell	2	5.55556	0.0397838	CD74, IFITM1	33	25	19734	47.84	0.999998	0.345151	0.322571
GOTERM_BP_DIRECT	GO:0050900~leukocyte migration	2	5.55556	0.0413428	LCK, ITGA6	33	26	19734	46	0.999999	0.349238	0.326391
GOTERM_BP_DIRECT	GO:0034341~response to type II interferon	2	5.55556	0.0444535	CD74, IFITM1	33	28	19734	42.7143	1	0.365887	0.34195
GOTERM_CC_DIRECT	GO:0031901~early endosome membrane	3	8.33333	0.0445618	CD8B, HLA-DPB1, HLA-DRA	35	207	20887	8.64886	0.986227	0.18849	0.154401
GOTERM_CC_DIRECT	GO:0045121~membrane raft	3	8.33333	0.0461198	CD79A, LCK, MAL	35	211	20887	8.4849	0.988185	0.18849	0.154401
INTERPRO	IPR027397:Catenin-bd_sf	2	5.55556	0.0467899	TCF7, LEF1	35	29	20607	40.6049	0.996327	0.297804	0.274896
INTERPRO	IPR011161:MHC_I-like_Ag-recog	2	5.55556	0.0467899	HLA-DPB1, HLA-DRB1	35	29	20607	40.6049	0.996327	0.297804	0.274896
INTERPRO	IPR037055:MHC_I-like_Ag-recog_sf	2	5.55556	0.0467899	HLA-DPB1, HLA-DRB1	35	29	20607	40.6049	0.996327	0.297804	0.274896
GOTERM_BP_DIRECT	GO:0098609~cell-cell adhesion	3	8.33333	0.0473187	CD2, ITGA6, ICOS	33	215	19734	8.34419	1	0.379733	0.35489
INTERPRO	IPR000719:Prot_kinase_dom	4	11.1111	0.0485284	LCK, CAMK4, TXK, AAK1	35	499	20607	4.71961	0.997033	0.297804	0.274896
GOTERM_BP_DIRECT	GO:0010628~positive regulation of gene expression	4	11.1111	0.0486919	CD74, LEF1, CD28, IL7R	33	509	19734	4.69941	1	0.381222	0.356282
GOTERM_CC_DIRECT	GO:0005576~extracellular region	8	22.2222	0.0493022	CD2, CD8B, CD8A, MGAT4A, S100A6, TNFRSF25, IL7R, ICOS	35	2101	20887	2.27233	0.99137	0.1931	0.158178
UP_SEQ_FEATURE	DOMAIN:SH3	3	8.33333	0.0498392	FYB1, LCK, TXK	35	217	20569	8.12469	0.999967	0.388109	0.357367
UP_SEQ_FEATURE	DOMAIN:Protein kinase	4	11.1111	0.0499546	LCK, CAMK4, TXK, AAK1	35	504	20569	4.66417	0.999968	0.388109	0.357367
INTERPRO	IPR036028:SH3-like_dom_sf	3	8.33333	0.0509067	FYB1, LCK, TXK	35	220	20607	8.0287	0.997786	0.297804	0.274896
GOTERM_CC_DIRECT	GO:0043235~receptor complex	3	8.33333	0.0517287	CD8B, CD8A, TXK	35	225	20887	7.95695	0.993213	0.1945	0.159325
GOTERM_BP_DIRECT	GO:0071345~cellular response to cytokine stimulus	2	5.55556	0.0537271	LEF1, LDLRAP1	33	34	19734	35.1765	1	0.410628	0.383765
INTERPRO	IPR001452:SH3_domain	3	8.33333	0.0546661	FYB1, LCK, TXK	35	229	20607	7.71316	0.998609	0.304568	0.28114
GOTERM_BP_DIRECT	GO:0042113~B cell activation	2	5.55556	0.0567988	CD79A, MS4A1	33	36	19734	33.2222	1	0.42401	0.396271
INTERPRO	IPR011009:Kinase-like_dom_sf	4	11.1111	0.0601274	LCK, CAMK4, TXK, AAK1	35	545	20607	4.32126	0.999294	0.319769	0.295171
SMART	SM00326:SH3	3	8.33333	0.0620885	FYB1, LCK, TXK	22	208	10692	7.00962	0.798606	0.310443	0.298025
BIOCARTA	h_eosinophilsPathway:The Role of Eosinophils in the Chemokine Network of Allergy	2	5.55556	0.062442	HLA-DRA, HLA-DRB1	14	8	1623	28.9821	0.88833	0.235892	0.194264
KEGG_PATHWAY	hsa05168:Herpes simplex virus 1 infection	5	13.8889	0.0640126	CD74, HLA-DPB1, HLA-DRA, HLA-DRB1, HLA-DPA1	27	522	8840	3.13609	0.996834	0.198896	0.148601
UP_KW_BIOLOGICAL_PROCESS	KW-0879~Wnt signaling pathway	3	8.33333	0.064034	TCF7, LEF1, TRABD2A	25	198	11450	6.93939	0.750849	0.448238	0.448238
UP_SEQ_FEATURE	DOMAIN:HMG box	2	5.55556	0.0656405	TCF7, LEF1	35	41	20569	28.6676	0.999999	0.491089	0.45219
UP_KW_DOMAIN	KW-0728~SH3 domain	3	8.33333	0.0704145	FYB1, LCK, TXK	29	228	14597	6.62296	0.518171	0.117358	0.117358
GOTERM_CC_DIRECT	GO:0005771~multivesicular body	2	5.55556	0.072276	CD74, CD79A	35	46	20887	25.9466	0.999134	0.261306	0.214048
GOTERM_MF_DIRECT	GO:0004896~cytokine receptor activity	2	5.55556	0.0763469	CD74, IL7R	35	45	19304	24.513	0.999873	0.62939	0.595971
BIOCARTA	h_il5Pathway:IL 5 Signaling Pathway	2	5.55556	0.0774797	HLA-DRA, HLA-DRB1	14	10	1623	23.1857	0.935556	0.261501	0.215354
GOTERM_MF_DIRECT	GO:0005154~epidermal growth factor receptor binding	2	5.55556	0.0779775	LCK, MS4A1	35	46	19304	23.9801	0.999896	0.62939	0.595971
GOTERM_MF_DIRECT	GO:0004715~non-membrane spanning protein tyrosine kinase activity	2	5.55556	0.0779775	LCK, TXK	35	46	19304	23.9801	0.999896	0.62939	0.595971
UP_SEQ_FEATURE	DNA_BIND:HMG box	2	5.55556	0.0810046	TCF7, LEF1	35	51	20569	23.0465	1	0.58439	0.538102
GOTERM_BP_DIRECT	GO:0048146~positive regulation of fibroblast proliferation	2	5.55556	0.0840135	CD74, S100A6	33	54	19734	22.1481	1	0.609921	0.57002
BIOCARTA	h_blymphocytePathway:B Lymphocyte Cell Surface Molecules	2	5.55556	0.0849147	HLA-DRA, HLA-DRB1	14	11	1623	21.0779	0.951057	0.261501	0.215354
GOTERM_BP_DIRECT	GO:0033674~positive regulation of kinase activity	2	5.55556	0.0855029	CD74, HLA-DRB1	33	55	19734	21.7455	1	0.609921	0.57002
INTERPRO	IPR009071:HMG_box_dom	2	5.55556	0.0884381	TCF7, LEF1	35	56	20607	21.0276	0.99998	0.438488	0.404758
UP_KW_MOLECULAR_FUNCTION	KW-0418~Kinase	4	11.1111	0.0892096	LCK, CAMK4, TXK, AAK1	18	755	11889	3.49934	0.813992	1	1
INTERPRO	IPR036910:HMG_box_dom_sf	2	5.55556	0.0899462	TCF7, LEF1	35	57	20607	20.6586	0.999984	0.438488	0.404758
GOTERM_MF_DIRECT	GO:0001784~phosphotyrosine residue binding	2	5.55556	0.0909223	LCK, LDLRAP1	35	54	19304	20.4275	0.999979	0.684948	0.648579
BIOCARTA	h_thelperPathway:T Helper Cell Surface Molecules	2	5.55556	0.0922944	CD2, CD28	14	12	1623	19.3214	0.962835	0.261501	0.215354
UP_KW_CELLULAR_COMPONENT	KW-0256~Endoplasmic reticulum	6	16.6667	0.0953427	CD74, HLA-DPB1, HLA-DRA, HLA-DRB1, HLA-DPA1, OTULINL	33	1380	17942	2.3639	0.777535	0.238357	0.190685
GOTERM_BP_DIRECT	GO:0032757~positive regulation of interleukin-8 production	2	5.55556	0.0988025	CD2, CD74	33	64	19734	18.6875	1	0.6748	0.630654
GOTERM_BP_DIRECT	GO:0030097~hemopoiesis	2	5.55556	0.0988025	LCK, IL7R	33	64	19734	18.6875	1	0.6748	0.630654
GOTERM_CC_DIRECT	GO:0032991~protein-containing complex	4	11.1111	0.0990973	CD2, CD74, IFITM1, FYB1	35	684	20887	3.48989	0.999945	0.345005	0.282611

## Sheet: control_turquoise_GO
Category	Term	Count	%	PValue	Genes	List Total	Pop Hits	Pop Total	Fold Enrichment	Bonferroni	Benjamini	FDR
GOTERM_BP_DIRECT	GO:0002181~cytoplasmic translation	62	74.6988	4.91207e-133	RPL4, RPL5, RPL30, RPL3, RPL32, RPL34, RPLP1, RPLP0, RPL10A, RPL8, RPL9, RPL6, RPS4X, RPS15, RPS14, RPL7A, RPS19, RPL18A, RPS18, RPL36, RACK1, RPLP2, RPL35, RPL37, RPL39, RPS13, RPS12, RPS9, RPL21, RPS7, RPS8, RPS5, RPL22, RPS6, RPS3A, RPSA, RPL24, RPL27, RPL26, RPL29, RPL28, RPL10, RPL12, RPL11, RPS15A, RPS3, RPL14, RPL13, RPL15, RPS27A, RPL18, RPL19, RPL41, RPL35A, RPL23A, RPS25, RPS28, RPS27, …	83	97	19734	151.97	1.24767e-130	1.24767e-130	1.17398e-130
GOTERM_CC_DIRECT	GO:0022626~cytosolic ribosome	59	71.0843	2.77038e-126	RPL4, RPL5, RPL30, RPL3, RPL32, RPL34, RPLP1, RPLP0, RPL10A, RPL8, RPL9, RPL6, RPS4X, RPS15, RPS14, RPL7A, RPS19, RPL18A, RPS18, RPL36, RPL35, RPL37, RPL39, RPS13, RPS12, RPS9, RPL21, RPS7, RPS8, RPS5, RPL22, RPS6, RPS3A, RPSA, EEF1A1, RPL24, RPL27, RPL26, RPL29, RPL28, RPL10, RPL12, RPL11, RPS15A, RPS3, RPL14, RPL13, RPL15, RPS27A, RPL18, RPL19, RPL35A, RPL23A, RPS25, RPS27, FAU, RPS21, RPS24, R…	83	94	20887	157.951	2.49334e-124	2.49334e-124	1.88386e-124
GOTERM_BP_DIRECT	GO:0006412~translation	63	75.9036	7.00789e-110	RPL4, RPL5, RPL30, RPL3, RPL32, RPL34, RPLP1, RPLP0, RPL10A, RPL8, RPL9, RPL6, RPS4X, RPS15, RPS14, RPL7A, RPS19, RPL18A, RPS18, RPL36, RPLP2, RPL35, RPL37, RPL39, RPS13, RPS12, RPS9, RPL21, RPS7, RPS8, RPS5, RPL22, RPS6, RPS3A, RPSA, EEF1A1, RPL24, RPL27, RPL26, RPL29, RPL28, RPL10, RPL12, RPL11, RPS15A, RPS3, RPL14, RPL13, RPL15, RPS27A, RPL18, RPL19, RPL41, RPL35A, RPL23A, RPS25, RPS28, RPS27,…	83	202	19734	74.1526	1.78e-107	8.90002e-108	8.37443e-108
GOTERM_MF_DIRECT	GO:0003735~structural constituent of ribosome	61	73.494	7.59921e-106	RPL4, RPL5, RPL30, RPL3, RPL32, RPL34, RPLP1, RPLP0, RPL10A, RPL8, RPL9, RPL6, RPS4X, RPS15, RPS14, RPL7A, RPS19, RPL18A, RPS18, RPL36, RPLP2, RPL35, RPL37, RPL39, RPS13, RPS12, RPS9, RPL21, RPS7, RPS8, RPS5, RPL22, RPS6, RPS3A, RPSA, RPL24, RPL27, RPL26, RPL29, RPL28, RPL10, RPL12, RPL11, RPS15A, RPS3, RPL14, RPL13, RPL15, RPS27A, RPL18, RPL19, RPL41, RPL35A, RPL23A, RPS25, RPS28, RPS27, FAU, RP…	83	191	19304	74.2789	7.90318e-104	7.90318e-104	7.21925e-104
UP_KW_MOLECULAR_FUNCTION	KW-0689~Ribosomal protein	62	74.6988	1.98659e-98	RPL4, RPL5, RPL30, RPL3, RPL32, RPL34, RPLP1, RPLP0, RPL10A, RPL8, RPL9, RPL6, RPS4X, RPS15, RPS14, RPL7A, RPS19, RPL18A, RPS18, RPL36, RACK1, RPLP2, RPL35, RPL37, RPL39, RPS13, RPS12, RPS9, RPL21, RPS7, RPS8, RPS5, RPL22, RPS6, RPS3A, RPSA, RPL24, RPL27, RPL26, RPL29, RPL28, RPL10, RPL12, RPL11, RPS15A, RPS3, RPL14, RPL13, RPL15, RPS27A, RPL18, RPL19, RPL41, RPL35A, RPL23A, RPS25, RPS28, RPS27, …	77	197	11889	48.5937	3.77452e-97	3.77452e-97	3.77452e-97
KEGG_PATHWAY	hsa03010:Ribosome	61	73.494	8.21704e-94	RPL4, RPL5, RPL30, RPL3, RPL32, RPL34, RPLP1, RPLP0, RPL10A, RPL8, RPL9, RPL6, RPS4X, RPS15, RPS14, RPL7A, RPS19, RPL18A, RPS18, RPL36, RPLP2, RPL35, RPL37, RPL39, RPS13, RPS12, RPS9, RPL21, RPS7, RPS8, RPS5, RPL22, RPS6, RPS3A, RPSA, RPL24, RPL27, RPL26, RPL29, RPL28, RPL10, RPL12, RPL11, RPS15A, RPS3, RPL14, RPL13, RPL15, RPS27A, RPL18, RPL19, RPL41, RPL35A, RPL23A, RPS25, RPS28, RPS27, FAU, RP…	75	172	8840	41.8016	3.6155e-92	3.6155e-92	3.6155e-92
UP_KW_MOLECULAR_FUNCTION	KW-0687~Ribonucleoprotein	62	74.6988	3.82303e-84	RPL4, RPL5, RPL30, RPL3, RPL32, RPL34, RPLP1, RPLP0, RPL10A, RPL8, RPL9, RPL6, RPS4X, RPS15, RPS14, RPL7A, RPS19, RPL18A, RPS18, RPL36, RACK1, RPLP2, RPL35, RPL37, RPL39, RPS13, RPS12, RPS9, RPL21, RPS7, RPS8, RPS5, RPL22, RPS6, RPS3A, RPSA, RPL24, RPL27, RPL26, RPL29, RPL28, RPL10, RPL12, RPL11, RPS15A, RPS3, RPL14, RPL13, RPL15, RPS27A, RPL18, RPL19, RPL41, RPL35A, RPL23A, RPS25, RPS28, RPS27, …	77	316	11889	30.2942	7.26375e-83	3.63188e-83	3.63188e-83
KEGG_PATHWAY	hsa05171:Coronavirus disease - COVID-19	61	73.494	7.76736e-84	RPL4, RPL5, RPL30, RPL3, RPL32, RPL34, RPLP1, RPLP0, RPL10A, RPL8, RPL9, RPL6, RPS4X, RPS15, RPS14, RPL7A, RPS19, RPL18A, RPS18, RPL36, RPLP2, RPL35, RPL37, RPL39, RPS13, RPS12, RPS9, RPL21, RPS7, RPS8, RPS5, RPL22, RPS6, RPS3A, RPSA, RPL24, RPL27, RPL26, RPL29, RPL28, RPL10, RPL12, RPL11, RPS15A, RPS3, RPL14, RPL13, RPL15, RPS27A, RPL18, RPL19, RPL41, RPL35A, RPL23A, RPS25, RPS28, RPS27, FAU, RP…	75	238	8840	30.2095	3.41764e-82	1.70882e-82	1.70882e-82
GOTERM_CC_DIRECT	GO:0022625~cytosolic large ribosomal subunit	37	44.5783	5.36411e-69	RPL4, RPL5, RPL30, RPL3, RPL32, RPL10, RPL34, RPLP1, RPL12, RPLP0, RPL11, RPL10A, RPL8, RPL9, RPL6, RPL7A, RPL18A, RPL36, RPL14, RPL35, RPLP2, RPL13, RPL37, RPL15, RPL18, RPL39, RPL19, RPL41, RPL21, RPL22, RPL35A, RPL23A, RPL24, RPL27, RPL26, RPL29, RPL28	83	78	20887	119.373	4.8277e-67	2.41385e-67	1.8238e-67
GOTERM_MF_DIRECT	GO:0003723~RNA binding	67	80.7229	2.47773e-59	RPL4, RPL5, RPL30, RPL3, RPL32, RPL34, RPLP0, RPL10A, RPL8, RPL9, RPL6, RPS4X, RPS15, RPS14, RPL7A, RPS19, RPL18A, RPS18, TMSB4X, RPL36, RACK1, RPL35, RPL37, RPL39, RPS13, RPS12, RPS9, RPL21, RPS7, RPS8, RPS5, RPL22, RPS6, RPS3A, RPSA, EEF1A1, RPL24, RPL27, RPL26, PABPC1, RPL29, PFN1, RPL28, RPL10, RPL12, RPL11, RPS15A, RPS3, RPL14, RPL13, RPL15, RPS27A, RPL18, RPL19, BTF3, RPL41, RPL35A, RPL23A,…	83	1455	19304	10.7098	2.57684e-57	1.28842e-57	1.17692e-57
GOTERM_CC_DIRECT	GO:0005840~ribosome	30	36.1446	1.53471e-45	RPL10, RPLP1, RPL9, RPL6, RPS4X, RPS14, RPL7A, RPS19, RPS18, RPL36, RACK1, RPS3, RPL15, RPS27A, RPS13, RPL41, RPS9, RPL21, RPS7, RPS5, RPL22, RPS6, RPS3A, EEF2, EEF1A1, RPS25, RPS28, RPS27, RPL27, RPS23	83	118	20887	63.979	1.38124e-43	3.82543e-44	2.89032e-44
GOTERM_CC_DIRECT	GO:0022627~cytosolic small ribosomal subunit	25	30.1205	1.70019e-45	RPS15, RPS4X, RPS14, RPS15A, RPS19, RPS18, RACK1, RPS3, RPS27A, RPS13, RPS12, RPS9, RPS7, RPS8, RPS5, RPS6, RPSA, RPS3A, RPS25, RPS28, RPS27, FAU, RPS21, RPS24, RPS23	83	52	20887	120.986	1.53017e-43	3.82543e-44	2.89032e-44
GOTERM_CC_DIRECT	GO:0005829~cytosol	75	90.3614	1.95534e-33	RPL4, RPL5, RPL30, RPL3, RPL32, RPL34, RPLP1, COX4I1, RPLP0, RPL10A, RPL8, RPL9, RPL6, EEF1B2, RPS4X, RPS15, RPS14, RPL7A, RPS19, RPL18A, RPS18, FTH1, TMSB4X, RPL36, RACK1, RPLP2, RPL35, RPL37, RPL39, RPS13, RPS12, RPS9, RPL21, RPS7, RPS8, RPS5, RPL22, RPS6, RPS3A, RPSA, EEF1A1, EEF1D, RPL24, RPL27, RPL26, PABPC1, RPL29, PFN1, RPL28, PFDN5, FTL, RPL10, RPL12, RPL11, RPS15A, RPS3, RPL14, RPL13, RP…	83	5649	20887	3.34109	1.75981e-31	3.51962e-32	2.65927e-32
GOTERM_CC_DIRECT	GO:0005737~cytoplasm	73	87.9518	3.10197e-30	RPL4, RPL5, RPL30, RPL3, RPL32, RPL34, RPLP1, RPLP0, RPL10A, RPL8, RPL9, RPL6, EEF1B2, RPS15, RPS14, RPL7A, RPS19, RPL18A, RPS18, FTH1, TMSB4X, RPL36, RACK1, RPLP2, RPL35, RPL37, TMSB10, RPS13, RPS12, RPS9, RPL21, RPS7, RPS8, RPS5, RPL22, RPS6, RPS3A, RPSA, COMMD6, EEF1A1, EEF1D, RPL24, RPL27, RPL26, PABPC1, RPL29, PFN1, RPL28, PFDN5, FTL, RPL12, RPL11, RPS15A, RPS3, RPL14, RPL13, RPL15, RPS27A, …	83	5754	20887	3.19265	2.79177e-28	4.65295e-29	3.51557e-29
GOTERM_CC_DIRECT	GO:0005925~focal adhesion	31	37.3494	1.06248e-29	RPL4, RPL5, RPL30, RPL3, RPLP1, RPL12, RPLP0, RPL10A, RPL8, RPL9, RPL6, RPS15, RPS4X, RPS14, RPL7A, RPS19, RPS18, RPS3, RPLP2, RPL18, RPS13, RPL19, RPS9, RPS7, RPS8, RPS5, RPL22, RPS3A, RPL27, PABPC1, PFN1	83	435	20887	17.9337	9.56233e-28	1.36605e-28	1.03212e-28
UP_KW_CELLULAR_COMPONENT	KW-0963~Cytoplasm	72	86.747	2.78747e-28	RPL4, RPL5, RPL30, RPL3, RPL32, RPL34, RPLP0, RPL10A, RPL8, RPL9, RPL6, RPS4X, RPS15, RPS14, RPL7A, RPS19, RPL18A, RPS18, FTH1, TMSB4X, RPL36, RACK1, RPL35, RPL37, RPL39, TMSB10, RPS13, RPS12, RPS9, RPL21, RPS7, RPS8, RPS5, RPL22, RPS6, RPS3A, RPSA, COMMD6, EEF1A1, RPL24, RPL27, RPL26, PABPC1, RPL29, PFN1, RPL28, PFDN5, RPL10, RPL12, RPL11, RPS15A, RPS3, RPL14, RPL13, RPL15, RPS27A, RPL18, RPL19,…	78	5805	17942	2.85303	3.34496e-27	3.34496e-27	3.34496e-27
UP_KW_DISEASE	KW-1024~Diamond-Blackfan anemia	14	16.8675	6.65965e-27	RPL5, RPS7, RPL11, RPL35A, RPS28, RPS15A, RPS27, RPS19, RPL35, RPL27, RPL26, RPL15, RPL18, RPS24	27	20	4817	124.885	1.06554e-25	1.06554e-25	1.06554e-25
GOTERM_BP_DIRECT	GO:0042274~ribosomal small subunit biogenesis	18	21.6867	1.74836e-25	RPS9, RPS7, RPS8, RPS5, RPS6, RPS3A, RPS15, RPS4X, RPS14, RPS25, RPS28, RPS15A, RPS27, RPS19, RPS24, RPS13, RPS23, RPS12	83	76	19734	56.3114	4.44083e-23	1.48028e-23	1.39286e-23
UP_KW_PTM	KW-1017~Isopeptide bond	49	59.0361	5.79625e-25	RPL4, RPL5, RPL30, RPL3, RPL32, RPL34, RPLP1, RPLP0, RPL10A, RPL8, RPL6, EEF1B2, RPS4X, RPS15, RPS14, RPL7A, RPL18A, RPS18, TMSB4X, RPL35, RPS13, RPS9, RPS7, RPS8, RPS5, RPS6, RPS3A, RPSA, EEF1A1, RPL24, RPL26, PFN1, RPL28, RPL10, RPL12, RPL11, RPS3, RPL14, RPL13, RPL15, RPS27A, RPL18, RPL19, RPL23A, EEF2, NACA, RPS21, RPS24, RPS23	75	1876	14252	4.96338	5.21663e-24	5.79625e-24	2.89813e-24
GOTERM_CC_DIRECT	GO:0032040~small-subunit processome	17	20.4819	7.54039e-24	RPS9, RPS7, RPS8, RPS5, RPS6, RPS3A, RPS4X, RPS14, RPS28, RPS15A, RPS27, RPS19, RPS27A, RPS24, RPS13, RPS23, RPS12	83	77	20887	55.5592	6.78635e-22	8.48294e-23	6.40933e-23
UP_KW_PTM	KW-0007~Acetylation	60	72.2892	2.43041e-23	RPL4, RPL5, RPL30, RPL3, RPL34, RPLP1, COX4I1, RPL10A, RPL9, RPL6, EEF1B2, RPS4X, RPS15, RPL7A, RPS19, RPS18, FTH1, TMSB4X, RPL36, RACK1, RPLP2, RPL35, RPL37, TMSB10, RPS13, RPS12, RPS9, RPS7, RPS8, RPS5, RPS6, RPS3A, RPSA, COMMD6, EEF1A1, EEF1D, RPL24, RPL27, PABPC1, RPL29, PFN1, RPL28, PFDN5, FTL, RPL12, RPL11, RPS3, RPL14, RPL13, RPS27A, RPL35A, RPL23A, EEF2, ATP5F1E, RPS25, RPS28, NACA, RPS21…	75	3511	14252	3.24739	2.18737e-22	1.2152e-22	6.07602e-23
UP_SEQ_FEATURE	CROSSLNK:Glycyl lysine isopeptide (Lys-Gly) (interchain with G-Cter in SUMO2)	35	42.1687	6.80129e-22	RPL4, RPL3, RPL32, RPL10, RPL34, RPL12, RPL11, RPL10A, RPL8, RPL6, RPS15, EEF1B2, RPS4X, RPS14, RPL7A, RPL18A, RPS18, RPL14, RPS3, RPL35, RPL13, RPL15, RPL18, RPS13, RPS9, RPS7, RPS8, RPS6, RPL23A, RPL24, RPL26, RPL28, RPS21, RPS24, RPS23	75	1277	20569	7.51673	1.36026e-19	1.36026e-19	1.33305e-19
GOTERM_CC_DIRECT	GO:1990904~ribonucleoprotein complex	20	24.0964	5.3249e-21	RPL4, RPL5, RPL41, RPS9, RPS7, RPS8, RPLP1, RPS5, RPL22, RPS6, RPLP0, RPS3A, EEF2, RPS4X, RPS3, RACK1, RPL27, RPL26, PABPC1, RPS27A	83	210	20887	23.9667	4.79241e-19	5.3249e-20	4.02326e-20
GOTERM_CC_DIRECT	GO:0005730~nucleolus	35	42.1687	4.24403e-19	RPL4, RPL5, RPL3, RPL34, RPL12, RPL11, RPS4X, RPS14, RPL7A, RPS15A, RPS19, RPL36, RPS3, RPL35, RPL13, RPS27A, RPL18, RPS13, RPS12, RPL19, RPS9, RPS7, RPS8, RPS5, RPS6, RPL23A, RPS3A, EEF1A1, RPS25, RPS28, RPS27, RPL27, RPL26, RPS24, RPS23	83	1400	20887	6.29127	3.81962e-17	3.81962e-18	2.88594e-18
GOTERM_CC_DIRECT	GO:0070062~extracellular exosome	42	50.6024	7.4153e-19	RPL4, RPL5, RPL30, RPL3, RPL34, RPL12, RPLP0, RPL11, RPL10A, RPS4X, RPS14, RPS15A, RPS19, RPS18, FTH1, RPL14, RACK1, RPS3, RPLP2, RPS27A, RPS13, RPS9, RPS8, RPS5, RPL22, RPL35A, RPL23A, RPSA, RPS3A, EEF2, EEF1A1, RPS25, RPS28, NACA, RPL24, RPL27, RPL26, PABPC1, PFN1, RPL28, TPT1, FTL	83	2258	20887	4.68083	6.67377e-17	6.06706e-18	4.584e-18
UP_KW_PTM	KW-0832~Ubl conjugation	49	59.0361	4.59491e-18	RPL4, RPL5, RPL30, RPL3, RPL32, RPL34, RPLP1, RPLP0, RPL10A, RPL8, RPL6, EEF1B2, RPS4X, RPS15, RPS14, RPL7A, RPL18A, RPS18, TMSB4X, RPL35, RPS13, RPS9, RPS7, RPS8, RPS5, RPS6, RPS3A, RPSA, EEF1A1, RPL24, RPL26, PFN1, RPL28, RPL10, RPL12, RPL11, RPS3, RPL14, RPL13, RPL15, RPS27A, RPL18, RPL19, RPL23A, EEF2, NACA, RPS21, RPS24, RPS23	75	2701	14252	3.44736	4.13542e-17	1.53164e-17	7.65819e-18
GOTERM_CC_DIRECT	GO:0045202~synapse	23	27.7108	2.15436e-17	RPS9, RPL21, RPS7, RPS5, RPL34, RPS3A, EEF2, RPS15, RPS4X, RPL7A, RPS28, RPS15A, RPL36, RPL24, RPL13, RPL27, RPL26, RPL15, RPS27A, RPL28, RPS21, RPS23, RPL19	83	505	20887	11.4613	1.93892e-15	1.61577e-16	1.2208e-16
GOTERM_CC_DIRECT	GO:0015935~small ribosomal subunit	9	10.8434	2.49346e-16	RPS4X, RPS25, RPS28, RPS18, RPS6, RACK1, FAU, RPS21, RPS24	83	15	20887	150.99	1.9984e-14	1.72624e-15	1.30427e-15
GOTERM_BP_DIRECT	GO:0006364~rRNA processing	14	16.8675	5.27328e-15	RPL5, RPS7, RPS6, RPL11, RPL35A, RPS15, RPS25, RPS28, RPS27, RPS19, RPL14, RPL27, RPL26, RPS24	83	127	19734	26.2097	1.32538e-12	3.34853e-13	3.15078e-13
UP_SEQ_FEATURE	CROSSLNK:Glycyl lysine isopeptide (Lys-Gly) (interchain with G-Cter in SUMO2); alternate	18	21.6867	5.4822e-15	RPL5, RPL30, RPL3, RPS7, RPS5, RPL11, RPLP0, RPS3A, RPSA, RPL10A, RPL7A, RPS18, NACA, TMSB4X, RPS3, RPL24, RPL13, PFN1	75	350	20569	14.1045	1.08802e-12	5.4822e-13	5.37256e-13
GOTERM_CC_DIRECT	GO:0016020~membrane	54	65.0602	8.79169e-15	RPL4, RPL5, RPL30, RPL32, COX4I1, RPLP0, RPL10A, RPL8, RPL9, RPL6, RPS4X, RPS15, RPS14, RPL7A, RPS19, RPL18A, RPS18, FTH1, RPL36, RPLP2, RPL35, RPS13, RPS12, RPS9, RPL21, RPS7, RPS8, RPS5, RPS6, RPSA, EEF1A1, RPL24, RPL27, MT-CO2, RPL26, PABPC1, RPL29, PFN1, RPL28, FTL, RPL10, RPL12, RPL11, RPS15A, RPS3, RPL14, RPL13, RPS27A, RPL18, RPL19, RPL35A, EEF2, RPS24, RPS23	83	5048	20887	2.69198	7.89369e-13	5.6518e-14	4.27025e-14
GOTERM_CC_DIRECT	GO:0014069~postsynaptic density	14	16.8675	1.1969e-11	RPL30, RPL12, RPLP0, RPL10A, RPL8, RPL6, RPS14, RPS25, RPS27, RPS19, RPS18, RPS3, RPL14, RPS13	83	244	20887	14.439	1.07721e-09	7.18138e-11	5.42593e-11
GOTERM_BP_DIRECT	GO:0000028~ribosomal small subunit assembly	7	8.43373	2.07548e-11	RPS15, RPS14, RPS28, RPS27, RPS19, RPS5, RPSA	83	15	19734	110.954	5.27173e-09	1.05434e-09	9.92079e-10
UP_KW_MOLECULAR_FUNCTION	KW-0699~rRNA-binding	8	9.63855	4.58713e-10	RPS4X, RPL5, RPS9, RPS18, RPL11, RPL23A, RPL37, RPL8	77	29	11889	42.5938	8.71555e-09	2.90518e-09	2.90518e-09
GOTERM_MF_DIRECT	GO:0019843~rRNA binding	8	9.63855	7.65608e-10	RPS4X, RPS9, RPS18, RPS5, RPL23A, RPL37, RPL8, RPL9	83	45	19304	41.3473	7.96232e-08	2.65411e-08	2.42443e-08
GOTERM_MF_DIRECT	GO:0048027~mRNA 5'-UTR binding	7	8.43373	1.04919e-09	RPS14, RPL5, RPL41, RPS7, RPS3A, RPL26, RPS13	83	26	19304	62.6172	1.09116e-07	2.72789e-08	2.49183e-08
INTERPRO	IPR008991:Translation_prot_SH3-like_sf	6	7.22892	3.49544e-09	RPL21, RPL14, RPL27, RPL26, RPL8, RPL6	82	16	20607	94.2393	1.08359e-06	1.08359e-06	1.06611e-06
GOTERM_BP_DIRECT	GO:0000027~ribosomal large subunit assembly	6	7.22892	8.98975e-09	RPL5, RPL10, RPL11, RPLP0, RPL23A, RPL6	83	18	19734	79.253	2.28339e-06	3.80566e-07	3.58092e-07
GOTERM_MF_DIRECT	GO:1990948~ubiquitin ligase inhibitor activity	5	6.0241	6.22794e-08	RPS15, RPL5, RPS7, RPL11, RPL37	83	10	19304	116.289	6.47704e-06	1.29541e-06	1.18331e-06
GOTERM_MF_DIRECT	GO:0045296~cadherin binding	12	14.4578	1.70423e-07	RPL7A, EEF1D, RPL34, RPL14, RACK1, RPL24, RPL23A, RPL15, PFN1, EEF2, RPL29, RPL6	83	335	19304	8.33116	1.77238e-05	2.954e-06	2.69836e-06
GOTERM_CC_DIRECT	GO:0005791~rough endoplasmic reticulum	6	7.22892	2.09724e-07	RPL4, RPL27, RPL18, RPS21, RPL6, RPS23	83	34	20887	44.4089	1.8875e-05	1.1797e-06	8.91327e-07
GOTERM_MF_DIRECT	GO:0005515~protein binding	75	90.3614	3.58378e-07	RPL4, RPL5, RPL30, RPL3, MT-CO1, RPL34, RPLP1, COX4I1, RPLP0, RPL10A, RPL8, RPL9, RPL6, EEF1B2, RPS4X, RPS15, RPS14, RPL7A, RPS19, RPL18A, RPS18, FTH1, TMSB4X, RACK1, RPLP2, TMSB10, RPS13, RPS12, RPS9, RPL21, RPS7, RPS8, RPS5, RPL22, RPS6, RPS3A, RPSA, COMMD6, EEF1A1, EEF1D, RPL24, RPL27, MT-CO2, RPL26, PABPC1, PFN1, RPL28, PFDN5, FTL, RPL10, RPL12, RPL11, ATP5MC2, RPS15A, RPS3, RPL14, RPL13, RPL…	83	12754	19304	1.36768	3.72706e-05	5.32447e-06	4.8637e-06
GOTERM_CC_DIRECT	GO:0005783~endoplasmic reticulum	19	22.8916	5.97917e-07	RPL5, RPL41, RPL21, RPL10, RPS7, RPS8, RPL34, RPS6, RPLP0, RPS3A, EEF1B2, EEF1D, RPS3, RPL24, RPL13, RPL27, RPL18, RPS24, RPS23	83	1185	20887	4.0349	5.38111e-05	3.16544e-06	2.39167e-06
GOTERM_BP_DIRECT	GO:0006414~translational elongation	5	6.0241	1.02341e-06	EEF1A1, EEF1B2, EEF1D, RPLP1, EEF2	83	19	19734	62.5682	0.000259912	3.71351e-05	3.49421e-05
INTERPRO	IPR014722:Rib_uL2_dom2	5	6.0241	1.85295e-06	RPS4X, RPL14, RPL26, RPL8, RPL6	82	23	20607	54.6315	0.00057425	0.000287207	0.000282575
INTERPRO	IPR005824:KOW	4	4.81928	9.43695e-06	RPS4X, RPL14, RPL27, RPL26	82	11	20607	91.3836	0.00292119	0.000975151	0.000959423
GOTERM_CC_DIRECT	GO:0005634~nucleus	44	53.012	1.17801e-05	RPL4, RPL5, RPL30, RPL3, RPL10, RPLP0, RPL10A, RPL9, RPL6, RPS15, RPL7A, RPS18, TMSB4X, FTH1, RACK1, RPS3, RPL13, RPL15, RPS27A, RPL18, RPS13, BTF3, RPS9, RPS7, RPS8, RPL22, RPS6, RPL23A, RPSA, RPS3A, EEF2, COMMD6, EEF1A1, RPS25, RPS27, EEF1D, NACA, RPL27, MALAT1, PABPC1, PFN1, PFDN5, TPT1, RPS24	83	6175	20887	1.79314	0.00105965	5.89004e-05	4.45025e-05
GOTERM_CC_DIRECT	GO:0036464~cytoplasmic ribonucleoprotein granule	6	7.22892	1.88276e-05	RPS4X, RPS6, RPLP0, PABPC1, RPL28, RPL6	83	83	20887	18.1916	0.00169307	8.91834e-05	6.7383e-05
GOTERM_BP_DIRECT	GO:0042273~ribosomal large subunit biogenesis	5	6.0241	2.0387e-05	RPL5, RPL11, RPL14, RPL35A, RPL26	83	39	19734	30.4819	0.00516497	0.000647287	0.000609062
UP_SEQ_FEATURE	COMPBIAS:Basic residues	12	14.4578	4.37153e-05	RPL4, EEF1D, RPS8, RPL23A, FAU, RPL15, PFN1, RPL18, RPL29, RPL6, RPS24, RPS23	75	709	20569	4.64181	0.00870515	0.00248563	0.00243591
GOTERM_MF_DIRECT	GO:0045182~translation regulator activity	4	4.81928	4.81227e-05	RPS14, RPS9, RPL10, RACK1	83	17	19304	54.7243	0.00499238	0.000625595	0.000571457
UP_SEQ_FEATURE	CROSSLNK:Glycyl lysine isopeptide (Lys-Gly) (interchain with G-Cter in SUMO1); alternate	7	8.43373	4.97125e-05	RPL4, RPL5, RPL3, RPLP0, RPL13, RPL10A, EEF2	75	182	20569	10.5482	0.00989349	0.00248563	0.00243591
GOTERM_CC_DIRECT	GO:0005654~nucleoplasm	32	38.5542	7.2066e-05	RPL5, COX4I1, RPL11, RPL8, RPS15, RPS4X, RPS14, RPS15A, RPS19, RPS18, RACK1, RPS3, RPS27A, RPS13, RPS12, RPS9, RPS7, RPS8, RPS5, RPS6, RPSA, RPS3A, RPS25, RPS28, RPS27, EEF1D, RPL27, RPL26, FAU, RPS21, RPS24, RPS23	83	4030	20887	1.99822	0.00646519	0.000324297	0.000245025
GOTERM_CC_DIRECT	GO:0005853~eukaryotic translation elongation factor 1 complex	3	3.61446	9.08862e-05	EEF1A1, EEF1B2, EEF1D	83	4	20887	188.738	0.00814677	0.000389512	0.000294298
INTERPRO	IPR012678:Ribosomal_uL23/eL15/eS24_sf	3	3.61446	9.10951e-05	RPL23A, RPL15, RPS24	82	4	20607	188.479	0.0278457	0.00705987	0.006946
UP_SEQ_FEATURE	CROSSLNK:Glycyl lysine isopeptide (Lys-Gly) (interchain with G-Cter in ubiquitin)	8	9.63855	0.000120285	EEF1A1, RPL10, RPLP1, RPL12, RPLP0, RPS3, RPS27A, RPS13	75	308	20569	7.12346	0.0237713	0.00481138	0.00471515
INTERPRO	IPR009000:Transl_B-barrel_sf	4	4.81928	0.000220025	EEF1A1, RPL3, RPL35A, EEF2	82	30	20607	33.5073	0.0659407	0.0136416	0.0134216
UP_SEQ_FEATURE	DOMAIN:KOW	3	3.61446	0.000265031	RPL14, RPL27, RPL26	75	7	20569	117.537	0.0516326	0.00883438	0.00865769
GOTERM_MF_DIRECT	GO:0003746~translation elongation factor activity	4	4.81928	0.000335246	EEF1A1, EEF1B2, EEF1D, EEF2	83	32	19304	29.0723	0.0342705	0.00387396	0.00353871
GOTERM_BP_DIRECT	GO:0045727~positive regulation of translation	5	6.0241	0.000361258	RPS4X, RPL5, RPS27, RPL26, EEF2	83	81	19734	14.6765	0.0876906	0.0101955	0.0095934
GOTERM_BP_DIRECT	GO:1901798~positive regulation of signal transduction by p53 class mediator	3	3.61446	0.00075112	RPS15, RPL11, RPL37	83	10	19734	71.3277	0.173749	0.0173441	0.0163198
GOTERM_BP_DIRECT	GO:1904667~negative regulation of ubiquitin protein ligase activity	3	3.61446	0.00075112	RPL5, RPS7, RPL11	83	10	19734	71.3277	0.173749	0.0173441	0.0163198
UP_KW_MOLECULAR_FUNCTION	KW-0251~Elongation factor	4	4.81928	0.000813909	EEF1A1, EEF1B2, EEF1D, EEF2	77	29	11889	21.2969	0.0153515	0.00386607	0.00386607
INTERPRO	IPR004038:Ribosomal_eL8/eL30/eS12/Gad45	3	3.61446	0.000820233	RPL7A, RPL30, RPS12	82	11	20607	68.5377	0.2246	0.0423787	0.0416952
INTERPRO	IPR011332:Ribosomal_zn-bd	3	3.61446	0.00098177	RPS27, RPL37, RPS27A	82	12	20607	62.8262	0.262507	0.0434784	0.0427771
INTERPRO	IPR029064:Ribosomal_eL30-like_sf	3	3.61446	0.00155	RPL7A, RPL30, RPS12	82	15	20607	50.261	0.381756	0.0600624	0.0590937
UP_KW_BIOLOGICAL_PROCESS	KW-0648~Protein biosynthesis	4	4.81928	0.00193738	EEF1A1, EEF1B2, EEF1D, EEF2	20	153	11450	14.9673	0.0510128	0.0523092	0.0503718
GOTERM_MF_DIRECT	GO:0004129~cytochrome-c oxidase activity	3	3.61446	0.00232584	MT-CO1, COX4I1, MT-CO2	83	17	19304	41.0432	0.215077	0.0241887	0.0220955
UP_KW_MOLECULAR_FUNCTION	KW-0694~RNA-binding	13	15.6627	0.00273159	RPL5, RPS9, RPL12, RPL22, RPL11, RPL35A, RPL23A, RPL8, RPS4X, RPS18, RPS3, PABPC1, RPL37	77	751	11889	2.67275	0.0506439	0.0103801	0.0103801
GOTERM_BP_DIRECT	GO:0030490~maturation of SSU-rRNA	3	3.61446	0.00340281	RPS14, RPS28, RPS19	83	21	19734	33.9656	0.57928	0.0720261	0.0677726
GOTERM_BP_DIRECT	GO:2000059~negative regulation of ubiquitin-dependent protein catabolic process	3	3.61446	0.00373303	RPL5, RPS7, RPL11	83	22	19734	32.4217	0.613245	0.0729377	0.0686303
GOTERM_CC_DIRECT	GO:0005751~mitochondrial respiratory chain complex IV	3	3.61446	0.00465465	MT-CO1, COX4I1, MT-CO2	83	26	20887	29.0366	0.342885	0.0190418	0.0143871
SMART	SM00888:EF1_GNE	2	2.40964	0.00467114	EEF1B2, EEF1D	26	2	10692	411.231	0.122869	0.065396	0.0583893
SMART	SM01182:EF-1_beta_acid	2	2.40964	0.00467114	EEF1B2, EEF1D	26	2	10692	411.231	0.122869	0.065396	0.0583893
GOTERM_BP_DIRECT	GO:0006123~mitochondrial electron transport, cytochrome c to oxygen	3	3.61446	0.00519591	MT-CO1, COX4I1, MT-CO2	83	26	19734	27.4337	0.733719	0.0942687	0.0887016
GOTERM_MF_DIRECT	GO:0003729~mRNA binding	6	7.22892	0.00577483	RPS5, RPS3, RPL24, RPL35, PABPC1, RPS13	83	269	19304	5.18762	0.452462	0.0545984	0.0498736
UP_KW_PTM	KW-0013~ADP-ribosylation	5	6.0241	0.00715217	RPS6, RPL24, RPS3A, EEF2, RPS27A	75	147	14252	6.46349	0.0625584	0.0178804	0.00894021
GOTERM_MF_DIRECT	GO:0003785~actin monomer binding	3	3.61446	0.00717812	TMSB4X, PFN1, TMSB10	83	30	19304	23.2578	0.527263	0.0622103	0.0568267
UP_SEQ_FEATURE	DOMAIN:Translation elongation factor EF1B beta/delta subunit guanine nucleotide exchange	2	2.40964	0.00718253	EEF1B2, EEF1D	75	2	20569	274.253	0.763472	0.179563	0.175972
UP_SEQ_FEATURE	DOMAIN:Elongation factor 1 beta central acidic region eukaryote	2	2.40964	0.00718253	EEF1B2, EEF1D	75	2	20569	274.253	0.763472	0.179563	0.175972
GOTERM_BP_DIRECT	GO:0006417~regulation of translation	4	4.81928	0.00770191	RPS14, RPS9, RPL10, RPS3	83	97	19734	9.8045	0.859684	0.123914	0.116596
GOTERM_CC_DIRECT	GO:0070288~ferritin complex	2	2.40964	0.00783655	FTH1, FTL	83	2	20887	251.651	0.507405	0.0306648	0.0231689
INTERPRO	IPR049720:EF1B_bsu/dsu	2	2.40964	0.00784615	EEF1B2, EEF1D	82	2	20607	251.305	0.913004	0.162154	0.159538
INTERPRO	IPR014038:EF1B_bsu/dsu_GNE	2	2.40964	0.00784615	EEF1B2, EEF1D	82	2	20607	251.305	0.913004	0.162154	0.159538
INTERPRO	IPR036219:eEF-1beta-like_sf	2	2.40964	0.00784615	EEF1B2, EEF1D	82	2	20607	251.305	0.913004	0.162154	0.159538
INTERPRO	IPR018940:EF-1_beta_acid_region_euk	2	2.40964	0.00784615	EEF1B2, EEF1D	82	2	20607	251.305	0.913004	0.162154	0.159538
INTERPRO	IPR038716:P1/P2_N_sf	2	2.40964	0.00784615	RPLP1, RPLP2	82	2	20607	251.305	0.913004	0.162154	0.159538
INTERPRO	IPR027534:Ribosomal_P1/P2	2	2.40964	0.00784615	RPLP1, RPLP2	82	2	20607	251.305	0.913004	0.162154	0.159538
INTERPRO	IPR001326:Transl_elong_EF1B_B/D_CS	2	2.40964	0.00784615	EEF1B2, EEF1D	82	2	20607	251.305	0.913004	0.162154	0.159538
GOTERM_BP_DIRECT	GO:0002182~cytoplasmic translational elongation	2	2.40964	0.00829347	EEF1D, RPLP2	83	2	19734	237.759	0.879406	0.123914	0.116596
GOTERM_BP_DIRECT	GO:1905551~negative regulation of protein localization to endoplasmic reticulum	2	2.40964	0.00829347	BTF3, NACA	83	2	19734	237.759	0.879406	0.123914	0.116596
UP_KW_PTM	KW-0597~Phosphoprotein	55	66.2651	0.00894683	RPL4, RPL5, RPL30, RPL3, RPL32, RPL34, RPLP1, COX4I1, RPLP0, RPL10A, RPL6, EEF1B2, RPS14, RPL18A, FTH1, TMSB4X, RACK1, RPLP2, RPL35, RPL37, TMSB10, RPS13, RPS9, RPS8, RPS5, RPL22, RPS6, RPS3A, RPSA, EEF1A1, EEF1D, RPL24, RPL26, PABPC1, RPL29, PFN1, RPL28, PFDN5, RPL12, RPL11, RPS3, RPL14, RPL13, RPL15, RPS27A, RPL18, RPL19, BTF3, RPL23A, EEF2, RPS28, RPS27, NACA, TPT1, RPS24	75	8417	14252	1.24171	0.0776992	0.0178937	0.00894683
UP_KW_BIOLOGICAL_PROCESS	KW-0409~Iron storage	2	2.40964	0.00991728	FTH1, FTL	20	6	11450	190.833	0.235935	0.133883	0.128925
GOTERM_BP_DIRECT	GO:0061844~antimicrobial humoral immune response mediated by antimicrobial peptide	4	4.81928	0.0105842	RPL30, RPS19, FAU, RPL39	83	109	19734	8.7251	0.932976	0.149354	0.140534
SMART	SM00363:S4	2	2.40964	0.0116386	RPS4X, RPS9	26	5	10692	164.492	0.279487	0.0758685	0.0677398
INTERPRO	IPR014717:Transl_elong_EF1B/ribsomal_bS6	2	2.40964	0.0117464	EEF1B2, EEF1D	82	3	20607	167.537	0.974343	0.227586	0.223915
GOTERM_BP_DIRECT	GO:0045333~cellular respiration	3	3.61446	0.0120107	MT-CO1, COX4I1, MT-CO2	83	40	19734	17.8319	0.953542	0.157667	0.148356
GOTERM_BP_DIRECT	GO:1990145~maintenance of translational fidelity	2	2.40964	0.0124147	RPS23, RPS12	83	3	19734	158.506	0.958125	0.157667	0.148356
SMART	SM01407:NAC	2	2.40964	0.0139507	BTF3, NACA	26	6	10692	137.077	0.32522	0.0758685	0.0677398
SMART	SM00152:THY	2	2.40964	0.0139507	TMSB4X, TMSB10	26	6	10692	137.077	0.32522	0.0758685	0.0677398
UP_SEQ_FEATURE	TRANSMEM:Helical; Name=II	2	2.40964	0.0143142	MT-CO1, MT-CO2	75	4	20569	137.127	0.944062	0.260257	0.255052
UP_SEQ_FEATURE	TRANSMEM:Helical; Name=I	2	2.40964	0.0143142	MT-CO1, MT-CO2	75	4	20569	137.127	0.944062	0.260257	0.255052
UP_SEQ_FEATURE	DOMAIN:RNA-binding S4	2	2.40964	0.0143142	RPS4X, RPS9	75	4	20569	137.127	0.944062	0.260257	0.255052
SMART	SM00739:KOW	2	2.40964	0.0162575	RPL27, RPL26	26	7	10692	117.495	0.368055	0.0758685	0.0677398
UP_KW_PTM	KW-0164~Citrullination	4	4.81928	0.0172627	RPL4, RPL10, RPL23A, RPL19	75	105	14252	7.23911	0.145057	0.0287711	0.0172627
UP_SEQ_FEATURE	DOMAIN:Ferritin-like diiron	2	2.40964	0.017861	FTH1, FTL	75	5	20569	109.701	0.972799	0.288651	0.282878
GOTERM_CC_DIRECT	GO:0005854~nascent polypeptide-associated complex	2	2.40964	0.0194778	BTF3, NACA	83	5	20887	100.66	0.829717	0.0730416	0.055187
INTERPRO	IPR012347:Ferritin-like	2	2.40964	0.0195015	FTH1, FTL	82	5	20607	100.522	0.997769	0.268167	0.263842
INTERPRO	IPR009040:Ferritin-like_diiron	2	2.40964	0.0195015	FTH1, FTL	82	5	20607	100.522	0.997769	0.268167	0.263842
INTERPRO	IPR008331:Ferritin_DPS_dom	2	2.40964	0.0195015	FTH1, FTL	82	5	20607	100.522	0.997769	0.268167	0.263842
INTERPRO	IPR002942:S4_RNA-bd	2	2.40964	0.0195015	RPS4X, RPS9	82	5	20607	100.522	0.997769	0.268167	0.263842
INTERPRO	IPR001519:Ferritin	2	2.40964	0.0195015	FTH1, FTL	82	5	20607	100.522	0.997769	0.268167	0.263842
INTERPRO	IPR014034:Ferritin_CS	2	2.40964	0.0195015	FTH1, FTL	82	5	20607	100.522	0.997769	0.268167	0.263842
GOTERM_BP_DIRECT	GO:1902600~proton transmembrane transport	4	4.81928	0.0202144	COX4I1, ATP5MC2, MT-CO2, ATP5F1E	83	139	19734	6.84199	0.994412	0.237911	0.223861
GOTERM_BP_DIRECT	GO:2000435~negative regulation of protein neddylation	2	2.40964	0.0206064	RPL5, RPL11	83	5	19734	95.1036	0.994952	0.237911	0.223861
UP_KW_BIOLOGICAL_PROCESS	KW-0810~Translation regulation	3	3.61446	0.020984	RPL10, RPS3, RACK1	20	136	11450	12.6287	0.435941	0.165618	0.159484
UP_SEQ_FEATURE	DOMAIN:S4 RNA-binding	2	2.40964	0.0213952	RPS4X, RPS9	75	6	20569	91.4178	0.986773	0.288651	0.282878
UP_SEQ_FEATURE	DOMAIN:NAC-A/B	2	2.40964	0.0213952	BTF3, NACA	75	6	20569	91.4178	0.986773	0.288651	0.282878
UP_SEQ_FEATURE	ZN_FING:C4-type	3	3.61446	0.0216488	RPS27, RPL37, RPS27A	75	63	20569	13.0597	0.987441	0.288651	0.282878
GOTERM_BP_DIRECT	GO:0006413~translational initiation	3	3.61446	0.0219692	RPS5, RPS3, RPS3A	83	55	19734	12.9687	0.996456	0.242616	0.228288
GOTERM_CC_DIRECT	GO:0098556~cytoplasmic side of rough endoplasmic reticulum membrane	2	2.40964	0.0233281	RPS28, RPL27	83	6	20887	83.8835	0.880496	0.0839812	0.0634524
INTERPRO	IPR038187:NAC_A/B_dom_sf	2	2.40964	0.0233565	BTF3, NACA	82	6	20607	83.7683	0.999342	0.268167	0.263842
INTERPRO	IPR038386:Beta-thymosin_sf	2	2.40964	0.0233565	TMSB4X, TMSB10	82	6	20607	83.7683	0.999342	0.268167	0.263842
INTERPRO	IPR001152:Beta-thymosin	2	2.40964	0.0233565	TMSB4X, TMSB10	82	6	20607	83.7683	0.999342	0.268167	0.263842
INTERPRO	IPR002715:Nas_poly-pep-assoc_cplx_dom	2	2.40964	0.0233565	BTF3, NACA	82	6	20607	83.7683	0.999342	0.268167	0.263842
INTERPRO	IPR036986:S4_RNA-bd_sf	2	2.40964	0.0233565	RPS4X, RPS9	82	6	20607	83.7683	0.999342	0.268167	0.263842
UP_KW_BIOLOGICAL_PROCESS	KW-0945~Host-virus interaction	5	6.0241	0.0245361	EEF1A1, RPS19, RACK1, RPSA, PABPC1	20	690	11450	4.14855	0.488668	0.165618	0.159484
GOTERM_MF_DIRECT	GO:0070180~large ribosomal subunit rRNA binding	2	2.40964	0.025221	RPL12, RPLP0	83	6	19304	77.5261	0.929816	0.201768	0.184308
KEGG_PATHWAY	hsa00190:Oxidative phosphorylation	5	6.0241	0.028227	MT-CO1, COX4I1, ATP5MC2, MT-CO2, ATP5F1E	75	138	8840	4.27053	0.716304	0.413996	0.413996
GOTERM_BP_DIRECT	GO:0006880~intracellular sequestering of iron ion	2	2.40964	0.0287311	FTH1, FTL	83	7	19734	67.9312	0.999392	0.304071	0.286114
GOTERM_MF_DIRECT	GO:0070181~small ribosomal subunit rRNA binding	2	2.40964	0.0334876	RPS3, RPS13	83	8	19304	58.1446	0.971055	0.248765	0.227237
INTERPRO	IPR009078:Ferritin-like_SF	2	2.40964	0.0348318	FTH1, FTL	82	9	20607	55.8455	0.999983	0.385638	0.379418
UP_SEQ_FEATURE	DOMAIN:Ribosomal protein eL8/eL30/eS12/Gadd45	2	2.40964	0.0354072	RPL7A, RPL30	75	10	20569	54.8507	0.999261	0.44259	0.433738
GOTERM_MF_DIRECT	GO:0008097~5S rRNA binding	2	2.40964	0.0375949	RPL5, RPL11	83	9	19304	51.6841	0.981412	0.260658	0.238101
UP_KW_CELLULAR_COMPONENT	KW-0539~Nucleus	34	40.9639	0.0385755	RPL5, RPL3, RPLP0, RPL11, RPS4X, RPS14, RPS15A, RPS19, RACK1, RPS3, RPS27A, RPS13, RPS12, BTF3, RPS9, RPS7, RPS8, RPS5, RPS6, RPL23A, RPSA, RPS3A, EEF2, COMMD6, EEF1A1, RPS28, RPS27, EEF1D, NACA, FAU, PABPC1, PFDN5, RPS24, RPS23	78	5858	17942	1.33508	0.376291	0.231453	0.231453
INTERPRO	IPR031157:G_TR_CS	2	2.40964	0.0386273	EEF1A1, EEF2	82	10	20607	50.261	0.999995	0.412912	0.406253
UP_SEQ_FEATURE	UNSURE:D or N	2	2.40964	0.0388792	MT-CO1, MT-CO2	75	11	20569	49.8642	0.999641	0.457402	0.448254
GOTERM_MF_DIRECT	GO:0043022~ribosome binding	3	3.61446	0.0414923	RACK1, RPSA, EEF2	83	76	19304	9.18072	0.987812	0.2697	0.246361
GOTERM_CC_DIRECT	GO:0044754~autolysosome	2	2.40964	0.0423569	FTH1, FTL	83	11	20887	45.7547	0.979661	0.14119	0.106677
GOTERM_CC_DIRECT	GO:0045277~respiratory chain complex IV	2	2.40964	0.0423569	MT-CO1, MT-CO2	83	11	20887	45.7547	0.979661	0.14119	0.106677
INTERPRO	IPR019954:Ubiquitin_CS	2	2.40964	0.042408	FAU, RPS27A	82	11	20607	45.6918	0.999999	0.438216	0.431148
UP_KW_PTM	KW-0488~Methylation	11	13.253	0.0456213	BTF3, EEF1A1, RPL4, RPL3, RPS19, ATP5MC2, RPS3, RPL23A, PABPC1, EEF2, RPL29	75	1056	14252	1.97944	0.343119	0.0651733	0.0456213
KEGG_PATHWAY	hsa04714:Thermogenesis	6	7.22892	0.0466212	MT-CO1, COX4I1, RPS6, ATP5MC2, MT-CO2, ATP5F1E	75	235	8840	3.00936	0.877628	0.512833	0.512833
GOTERM_CC_DIRECT	GO:0005743~mitochondrial inner membrane	6	7.22892	0.0472183	MT-CO1, COX4I1, ATP5MC2, RPS3, MT-CO2, ATP5F1E	83	501	20887	3.01378	0.987135	0.151773	0.114673
GOTERM_BP_DIRECT	GO:0042989~sequestering of actin monomers	2	2.40964	0.0487525	TMSB4X, TMSB10	83	12	19734	39.6265	0.999997	0.495326	0.466074
GOTERM_MF_DIRECT	GO:0097371~MDM2/MDM4 family protein binding	2	2.40964	0.0498136	RPS15, RPL37	83	12	19304	38.7631	0.995078	0.304742	0.27837
GOTERM_CC_DIRECT	GO:0070469~respirasome	2	2.40964	0.0498655	MT-CO1, MT-CO2	83	13	20887	38.7155	0.989985	0.154755	0.116926
INTERPRO	IPR019956:Ubiquitin_dom	2	2.40964	0.0499254	FAU, RPS27A	82	13	20607	38.6623	1	0.499254	0.491202
UP_SEQ_FEATURE	TOPO_DOM:Mitochondrial matrix	3	3.61446	0.0504165	MT-CO1, COX4I1, MT-CO2	75	100	20569	8.2276	0.999968	0.560183	0.54898
PIR_SUPERFAMILY	PIRSF001828:Thymosin_beta	2	2.40964	0.0515038	TMSB4X, TMSB10	18	6	1940	35.9259	0.59299	0.875565	0.875565
GOTERM_BP_DIRECT	GO:0000470~maturation of LSU-rRNA	2	2.40964	0.0527076	RPL7A, RPL10A	83	13	19734	36.5783	0.999999	0.514913	0.484505
INTERPRO	IPR012340:NA-bd_OB-fold	3	3.61446	0.0528742	RPS28, RPL8, RPS23	82	94	20607	8.02037	1	0.512219	0.503957
GOTERM_MF_DIRECT	GO:0008199~ferric iron binding	2	2.40964	0.0578741	FTH1, FTL	83	14	19304	33.2255	0.997971	0.324832	0.296722
UP_SEQ_FEATURE	DOMAIN:Tr-type G	2	2.40964	0.0594535	EEF1A1, EEF2	75	17	20569	32.2651	0.999995	0.625826	0.61331
INTERPRO	IPR004161:EFTu-like_2	2	2.40964	0.0610924	EEF1A1, EEF2	82	16	20607	31.4131	1	0.573898	0.564642
GOTERM_MF_DIRECT	GO:0008494~translation activator activity	2	2.40964	0.061879	RPS27, PABPC1	83	15	19304	31.0104	0.998697	0.324832	0.296722
GOTERM_MF_DIRECT	GO:0019901~protein kinase binding	6	7.22892	0.0624677	EEF1A1, RPS7, RPS19, RPS6, RPS3, EEF2	83	502	19304	2.77982	0.998779	0.324832	0.296722
UP_KW_CELLULAR_COMPONENT	KW-0999~Mitochondrion inner membrane	5	6.0241	0.0625777	MT-CO1, COX4I1, RPS3, MT-CO2, ATP5F1E	78	348	17942	3.30497	0.539506	0.250311	0.250311
UP_SEQ_FEATURE	DOMAIN:tr-type G	2	2.40964	0.0695771	EEF1A1, EEF2	75	20	20569	27.4253	0.999999	0.695771	0.681855
GOTERM_CC_DIRECT	GO:0030686~90S preribosome	2	2.40964	0.0756903	RPS7, RPSA	83	20	20887	25.1651	0.999161	0.227071	0.171565
KEGG_PATHWAY	hsa05012:Parkinson disease	6	7.22892	0.076194	MT-CO1, COX4I1, ATP5MC2, MT-CO2, RPS27A, ATP5F1E	75	271	8840	2.60959	0.969412	0.670507	0.670507
GOTERM_BP_DIRECT	GO:0050821~protein stabilization	4	4.81928	0.0775263	RPL5, RPS7, RPL11, PFN1	83	239	19734	3.97923	1	0.729321	0.686251
INTERPRO	IPR000795:T_Tr_GTP-bd_dom	2	2.40964	0.0794166	EEF1A1, EEF2	82	21	20607	23.9338	1	0.724092	0.712413
GOTERM_CC_DIRECT	GO:0005753~mitochondrial proton-transporting ATP synthase complex	2	2.40964	0.0865447	ATP5MC2, ATP5F1E	83	23	20887	21.8827	0.99971	0.243678	0.184112
GOTERM_CC_DIRECT	GO:1904813~ficolin-1-rich granule lumen	3	3.61446	0.0866412	EEF1A1, FTH1, EEF2	83	125	20887	6.03961	0.999713	0.243678	0.184112
GOTERM_MF_DIRECT	GO:0003730~mRNA 3'-UTR binding	4	4.81928	0.0888081	RPL5, RPL41, RPS7, PABPC1	83	248	19304	3.75126	0.999937	0.439812	0.401751
UP_KW_LIGAND	KW-0408~Iron	3	3.61446	0.088894	MT-CO1, FTH1, FTL	11	354	6947	5.35208	0.701877	0.652022	0.652022
UP_KW_BIOLOGICAL_PROCESS	KW-0375~Hydrogen ion transport	2	2.40964	0.0905326	ATP5MC2, ATP5F1E	20	57	11450	20.0877	0.922865	0.475165	0.457567
KEGG_PATHWAY	hsa05415:Diabetic cardiomyopathy	5	6.0241	0.0924839	MT-CO1, COX4I1, ATP5MC2, MT-CO2, ATP5F1E	75	205	8840	2.8748	0.986017	0.678215	0.678215
GOTERM_MF_DIRECT	GO:0008656~cysteine-type endopeptidase activator activity involved in apoptotic process	2	2.40964	0.0933185	RPS27, RACK1	83	23	19304	20.2242	0.999962	0.441142	0.402966
UP_KW_DISEASE	KW-1274~Primary mitochondrial disease	4	4.81928	0.0952975	MT-CO1, COX4I1, MT-CO2, ATP5F1E	27	204	4817	3.49818	0.798585	0.76238	0.76238
UP_SEQ_FEATURE	TOPO_DOM:Mitochondrial intermembrane	3	3.61446	0.0971589	MT-CO1, COX4I1, MT-CO2	75	146	20569	5.63534	1	0.925323	0.906817
SMART	SM00213:UBQ	2	2.40964	0.0980616	FAU, RPS27A	26	44	10692	18.6923	0.944416	0.392246	0.35022
174	HNRNPDL	grey
175	PTPRC	grey
176	SRP14	grey
177	HSP90AB1	grey
178	PTPN6	grey
179	HVCN1	grey
180	SLC25A6	grey
181	RPL36AL	grey
182	SNX2	grey
183	TOMM7	grey
184	ATP6V1G1	grey
185	GABARAP	grey
186	RPL38	grey
187	EIF3K	grey
188	HMGB1	grey
189	RPL7	grey
190	SELL	grey
191	BANK1	grey
192	RPS10	grey
193	SUMO2	grey
194	UBB	grey
195	GPSM3	grey
196	CIRBP	grey
197	SNX3	grey
198	CALM2	grey
199	SRSF5	grey
200	POLD4	grey
201	EIF3F	grey
202	SNRPD2	grey
203	MIF	grey
204	TRBC2	grey
205	HNRNPK	grey
206	CALM1	grey
207	ERP29	grey
208	RPL13A	grey
209	CNBP	grey
210	SYNGR2	grey
211	CHCHD2	grey
212	HMGN2	grey
213	HMGN1	grey
214	ITM2B	grey
215	YWHAB	grey
216	DAZAP2	grey
217	UBE2D2	grey
218	ZFP36L1	grey
219	COX6B1	grey
220	TXNIP	grey
221	OST4	grey
222	PSMB9	grey
223	IFITM2	grey
224	PPDPF	grey
225	EMP3	grey
226	SKP1	grey
227	ZFP36L2	grey
228	SUB1	grey
229	CD19	grey
230	AES	grey
231	UQCRH	grey
232	ZFP36	grey
233	CNN2	grey
234	ISG20	grey
235	TBC1D10C	grey
236	LINC00926	grey
237	MEF2C	grey
238	MYL12B	grey
239	NOP53	grey
240	VPREB3	grey
241	SELENOH	grey
242	SLC25A5	grey
243	EIF3L	grey
244	SERP1	grey
245	GDI2	grey
246	ANAPC16	grey
247	RNASET2	grey
248	LY6E	grey
249	EVL	grey
250	SF1	grey
251	COTL1	grey
252	COX6A1	grey
253	BRK1	grey
254	RIPOR2	grey
255	PRR13	grey
256	RPL17	grey
257	EIF3H	grey
258	FCER2	grey
259	FCRLA	grey
260	TPM3	grey
261	SON	grey
262	HIST1H4C	grey
263	HSP90AA1	grey
264	UBXN1	grey
265	LSM7	grey
266	VIM	grey
267	PPIB	grey
268	RALGPS2	grey
269	FAM129C	grey
270	PPP1CA	grey
271	CD53	grey
272	EDF1	grey
273	RAN	grey
274	NCL	grey
275	SEC62	grey
276	ACTR3	grey
277	PNRC1	grey
278	ANXA6	grey
279	PSMB8	grey
280	SSR2	grey
281	HCLS1	grey
282	UQCRB	grey
283	RPL23	grey
284	CAPZB	grey
285	COX5B	grey
286	SMDT1	grey
287	APRT	grey
288	C12orf57	grey
289	ATP5F1B	grey
290	ATP5F1D	grey
291	TSC22D3	grey
292	EIF3G	grey
293	UQCR11	grey
294	SLC25A3	grey
295	RCSD1	grey
296	COX6C	grey
297	RASGRP2	grey
298	SEPT7	grey
299	ATP6V0E1	grey
300	HNRNPF	grey
301	RBM3	grey
302	GNG5	grey
303	PLPP5	grey
304	ZFAS1	grey
305	HLA-DMB	grey
306	PNISR	grey
307	UBL5	grey
308	CSK	grey
309	TRMT112	grey
310	ELOB	grey
311	EIF3E	grey
312	UQCR10	grey
313	SP100	grey
314	TRIR	grey
315	RPL27A	grey
316	SH3BGRL	grey
317	RPL22L1	grey
318	CYB561A3	grey
319	PTPRCAP	grey
320	TRAF3IP3	grey
321	TMBIM6	grey
322	KLF2	grey
323	DBI	grey
324	TSTD1	grey
325	PDLIM1	grey
326	SYPL1	grey
327	PLAC8	grey
328	COX7A2	grey
329	HIGD2A	grey
330	PTGES3	grey
331	NDUFB11	grey
332	NDUFA4	grey
333	EZR	grey
334	NME2	grey
335	PGK1	grey
336	JUNB	grey
337	PSMA7	grey
338	FOXP1	grey
339	SSR4	grey
340	LBH	grey
341	ARF1	grey
342	UBE2D3	grey
343	EIF4A2	grey
344	TMEM258	grey
345	UBE2I	grey
346	NAPSA	grey
347	XRCC6	grey
348	CALHM6	grey
349	CDC42	grey
350	MAT2B	grey
351	ATP5MC3	grey
352	JAK1	grey
353	UXT	grey
354	SRP9	grey
355	SPCS1	grey
356	ARL6IP5	grey
357	SOD1	grey
358	TUBA1B	grey
359	TNFAIP8	grey
360	HNRNPC	grey
361	NDUFA1	grey
362	SWAP70	grey
363	SRSF7	grey
364	GMFG	grey
365	STX7	grey
366	ST13	grey
367	CD72	grey
368	TAGAP	grey
369	EAF2	grey
370	EIF4G2	grey
371	RBM39	grey
372	GTF3A	grey
373	PHB2	grey
374	TRAPPC1	grey
375	ATP5PB	grey
376	ICAM3	grey
377	LAT2	grey
378	CTSS	grey
379	HNRNPA0	grey
380	PARK7	grey
381	SEPT6	grey
382	GABARAPL2	grey
383	PPP1CC	grey
384	SAP18	grey
385	PSME2	grey
386	ARL6IP4	grey
387	EIF3D	grey
388	ZNF706	grey
389	FAM96A	grey
390	PSMB10	grey
391	TUBB	grey
392	C11orf58	grey
393	CAP1	grey
394	RSRP1	grey
395	CDC37	grey
396	BIN1	grey
397	ANP32B	grey
398	TBCA	grey
399	ANXA11	grey
400	ATP5MF	grey
401	KRTCAP2	grey
402	IGHD	grey
403	IRF8	grey
404	CHCHD10	grey
405	IFITM1	brown
406	RHOH	grey
407	LYN	grey
408	NDUFB2	grey
409	TCEA1	grey
410	SNU13	grey
411	ALDOA	grey
412	NSA2	grey
413	POU2F2	grey
414	GRB2	grey
415	IFNGR2	grey
416	ISCU	grey
417	MRPS21	grey
418	ATP5IF1	grey
419	WDR83OS	grey
420	ATP5MD	grey
421	PAIP2	grey
422	APEX1	grey
423	EIF5A	grey
424	SELENOF	grey
425	ATP5ME	grey
426	ERH	grey
427	ARHGEF1	grey
428	SF3B2	grey
429	SHMT2	grey
430	SEPT9	grey
431	CD47	grey
432	FKBP1A	grey
433	EIF4B	grey
434	ATP6V0C	grey
435	TRIM22	grey
436	MORF4L1	grey
437	SMIM14	grey
438	AL627309.1	grey
439	AL669831.5	grey
440	LINC00115	grey
441	FAM41C	grey
442	NOC2L	grey
443	KLHL17	grey
444	PLEKHN1	grey
445	AL645608.8	grey
446	HES4	grey
447	ISG15	grey
448	AL645608.2	grey
449	AGRN	grey
450	C1orf159	grey
451	TTLL10	grey
452	TNFRSF18	grey
453	TNFRSF4	grey
454	SDF4	grey
455	B3GALT6	grey
456	C1QTNF12	grey
457	AL162741.1	grey
458	UBE2J2	grey
459	SCNN1D	grey
460	ACAP3	grey
461	PUSL1	grey
462	INTS11	grey
463	CPTP	grey
464	TAS1R3	grey
465	DVL1	grey
466	MXRA8	grey
467	AURKAIP1	grey
468	CCNL2	grey
469	MRPL20	grey
470	AL391244.3	grey
471	ATAD3C	grey
472	ATAD3B	grey
473	ATAD3A	grey
474	TMEM240	grey
475	SSU72	grey
476	AL645728.1	grey
477	FNDC10	grey
478	AL691432.2	grey
479	MIB2	grey
480	MMP23B	grey
481	CDK11B	grey
482	FO704657.1	grey
483	SLC35E2B	grey
484	CDK11A	grey
485	SLC35E2A	grey
486	NADK	grey
487	GNB1	grey
488	AL109917.1	grey
489	CALML6	grey
490	TMEM52	grey
491	PRKCZ	grey
492	AL590822.2	grey
493	PRKCZ-AS1	grey
494	FAAP20	grey
495	SKI	grey
496	MORN1	grey
497	RER1	grey
498	PEX10	grey
499	PLCH2	grey
500	PANK4	grey
501	AL139246.5	grey
502	TNFRSF14-AS1	grey
503	TNFRSF14	grey
504	AL139246.3	grey
505	FAM213B	grey
506	MMEL1	grey
507	TTC34	grey
508	PRDM16	grey
509	MEGF6	grey
510	AL513320.1	grey
511	TPRG1L	grey
512	WRAP73	grey
513	TP73	grey
514	SMIM1	grey
515	LRRC47	grey
516	CEP104	grey
517	DFFB	grey
518	C1orf174	grey
519	LINC01134	grey
520	NPHP4	grey
521	KCNAB2	grey
522	RNF207	grey
523	ICMT	grey
524	GPR153	grey
525	ACOT7	grey
526	AL031848.2	grey
527	ESPN	grey
528	TNFRSF25	brown
529	PLEKHG5	grey
530	NOL9	grey
531	ZBTB48	grey
532	KLHL21	grey
533	PHF13	grey
534	THAP3	grey
535	DNAJC11	grey
536	CAMTA1-DT	grey
537	CAMTA1	grey
538	VAMP3	grey
539	PER3	grey
540	Z98884.1	grey
541	UTS2	grey
542	ERRFI1	grey
543	SLC45A1	grey
544	RERE	grey
545	AL096855.1	grey
546	ENO1	grey
547	ENO1-AS1	grey
548	CA6	grey
549	SLC2A7	grey
550	SLC2A5	grey
551	GPR157	grey
552	H6PD	grey
553	SPSB1	grey
554	SLC25A33	grey
555	TMEM201	grey
556	PIK3CD	grey
557	PIK3CD-AS1	grey
558	PIK3CD-AS2	grey
559	CLSTN1	grey
560	CTNNBIP1	grey
561	LZIC	grey
562	NMNAT1	grey
563	RBP7	grey
564	UBE4B	grey
565	KIF1B	grey
566	PGD	grey
567	CENPS-CORT	grey
568	CENPS	grey
569	DFFA	grey
570	PEX14	grey
571	CASZ1	grey
572	C1orf127	grey
573	TARDBP	grey
574	AL109811.4	grey
575	AL109811.3	grey
576	SRM	grey
577	EXOSC10	grey
578	AL109811.2	grey
579	MTOR	grey
580	UBIAD1	grey
581	DISP3	grey
582	FBXO2	grey
583	FBXO44	grey
584	FBXO6	grey
585	MAD2L2	grey
586	DRAXIN	grey
587	AGTRAP	grey
588	C1orf167	grey
589	MTHFR	grey
590	CLCN6	grey
591	NPPA-AS1	grey
592	KIAA2013	grey
593	PLOD1	grey
594	MFN2	grey
595	MIIP	grey
596	TNFRSF8	grey
597	TNFRSF1B	grey
598	VPS13D	grey
599	DHRS3	grey
600	PRDM2	grey
601	TMEM51	grey
602	FHAD1	grey
603	AL031283.1	grey
604	EFHD2	blue
605	CASP9	grey
606	DNAJC16	grey
607	AGMAT	grey
608	DDI2	grey
609	PLEKHM2	grey
610	SLC25A34	grey
611	UQCRHL	grey
612	AL450998.2	grey
613	SPEN	grey
614	ZBTB17	grey
615	EPHA2	grey
616	ARHGEF19	grey
617	CPLANE2	grey
618	FBXO42	grey
619	SZRD1	grey
620	NECAP2	grey
621	LINC01772	grey
622	AL137802.2	grey
623	NBPF1	grey
624	AL021920.3	grey
625	CROCC	grey
626	BX284668.5	grey
627	BX284668.6	grey
628	ATP13A2	grey
629	SDHB	grey
630	PADI2	grey
631	PADI4	grey
632	RCC2	grey
633	ARHGEF10L	grey
634	ALDH4A1	grey
635	IFFO2	grey
636	UBR4	grey
637	AL035413.1	grey
638	EMC1	grey
639	MRTO4	grey
640	AKR7A2	grey
641	PQLC2	grey
642	MINOS1	grey
643	NBL1	grey
644	TMCO4	grey
645	OTUD3	grey
646	PLA2G2D	grey
647	PLA2G2C	grey
648	UBXN10-AS1	grey
649	UBXN10	grey
650	AL020998.1	grey
651	CAMK2N1	grey
652	MUL1	grey
653	CDA	grey
654	PINK1	grey
655	PINK1-AS	grey
656	DDOST	grey
657	KIF17	grey
658	HP1BP3	grey
659	EIF4G3	grey
660	ECE1	grey
661	AL031728.1	grey
662	NBPF3	grey
663	ALPL	grey
664	USP48	grey
665	LDLRAD2	grey
666	HSPG2	grey
667	LINC01635	grey
668	ZBTB40	grey
669	C1QA	grey
670	C1QC	grey
671	C1QB	grey
672	EPHB2	grey
673	KDM1A	grey
674	LUZP1	grey
675	LINC01355	grey
676	HNRNPR	grey
677	ZNF436	grey
678	ZNF436-AS1	grey
679	TCEA3	brown
680	E2F2	grey
681	ID3	grey
682	MDS2	grey
683	ELOA	grey
684	ELOA-AS1	grey
685	PITHD1	grey
686	LYPLA2	grey
687	GALE	grey
688	HMGCL	grey
689	FUCA1	grey
690	CNR2	grey
691	PNRC2	grey
692	SRSF10	grey
693	IFNLR1	grey
694	STPG1	grey
695	NIPAL3	grey
696	RCAN3	grey
697	AL445686.2	grey
698	SRRM1	grey
699	CLIC4	grey
700	RUNX3	grey
701	AL050344.1	grey
702	SYF2	grey
703	AL031432.5	grey
704	AL031432.3	grey
705	TMEM50A	grey
706	RHCE	grey
707	MACO1	grey
708	LDLRAP1	brown
709	AL606491.1	grey
710	MAN1C1	grey
711	AL031280.1	grey
712	SELENON	grey
713	AL020996.1	grey
714	MTFR1L	grey
715	AUNIP	grey
716	PAQR7	grey
717	STMN1	grey
718	PAFAH2	grey
719	PDIK1L	grey
720	ZNF593	grey
721	CNKSR1	grey
722	CEP85	grey
723	UBXN11	grey
724	CRYBG2	grey
725	ZNF683	blue
726	DHDDS	grey
727	RPS6KA1	grey
728	ARID1A	grey
729	PIGV	grey
730	ZDHHC18	grey
731	GPN2	grey
732	GPATCH3	grey
733	NUDC	grey
734	KDF1	grey
735	SLC9A1	grey
736	WDTC1	grey
737	TMEM222	grey
738	SYTL1	grey
739	MAP3K6	grey
740	WASF2	grey
741	BX293535.1	grey
742	AHDC1	grey
743	FGR	grey
744	IFI6	grey
745	FAM76A	grey
746	STX12	grey
747	PPP1R8	grey
748	THEMIS2	grey
749	RPA2	grey
750	XKR8	grey
751	EYA3	grey
752	PTAFR	grey
753	DNAJC8	grey
754	AL353622.1	grey
755	AL353622.2	grey
756	SESN2	grey
757	MED18	grey
758	PHACTR4	grey
759	RCC1	grey
760	TRNAU1AP	grey
761	SNHG12	grey
762	TAF12	grey
763	LINC01715	grey
764	GMEB1	grey
765	YTHDF2	grey
766	EPB41	grey
767	SRSF4	grey
768	MECR	grey
769	MATN1	grey
770	MATN1-AS1	grey
771	SDC3	grey
772	PUM1	grey
773	SNRNP40	grey
774	ZCCHC17	grey
775	SERINC2	grey
776	PEF1	grey
777	AC114488.2	grey
778	AC114488.3	grey
779	ADGRB2	grey
780	PTP4A2	grey
781	KHDRBS1	grey
782	TMEM39B	grey
783	KPNA6	grey
784	TXLNA	grey
785	CCDC28B	grey
786	IQCC	grey
787	TMEM234	grey
788	EIF3I	grey
789	FAM167B	grey
790	LCK	brown
791	HDAC1	grey
792	MARCKSL1	grey
793	TSSK3	grey
794	FAM229A	grey
795	BSDC1	grey
796	ZBTB8A	grey
797	ZBTB8OS	grey
798	RBBP4	grey
799	SYNC	grey
800	KIAA1522	grey
801	YARS	grey
802	S100PBP	grey
803	RNF19B	grey
804	AK2	grey
805	AZIN2	grey
806	TRIM62	grey
807	ZNF362	grey
808	PHC2	grey
809	ZSCAN20	grey
810	SMIM12	grey
811	DLGAP3	grey
812	AC114490.3	grey
813	AC114490.2	grey
814	TMEM35B	grey
815	ZMYM6	grey
816	ZMYM1	grey
817	SFPQ	grey
818	ZMYM4	grey
819	ZMYM4-AS1	grey
820	KIAA0319L	grey
821	NCDN	grey
822	AC004865.2	grey
823	TFAP2E	grey
824	PSMB2	grey
825	C1orf216	grey
826	CLSPN	grey
827	AGO4	grey
828	AGO1	grey
829	AGO3	grey
830	ADPRHL2	grey
831	COL8A2	grey
832	TRAPPC3	grey
833	MAP7D1	grey
834	THRAP3	grey
835	SH3D21	grey
836	EVA1B	grey
837	STK40	grey
838	LSM10	grey
839	OSCP1	grey
840	MRPS15	grey
841	CSF3R	grey
842	LINC01137	grey
843	ZC3H12A	grey
844	MEAF6	grey
845	SNIP1	grey
846	GNL2	grey
847	C1orf109	grey
848	CDCA8	grey
849	MANEAL	grey
850	YRDC	grey
851	C1orf122	grey
852	MTF1	grey
853	INPP5B	grey
854	SF3A3	grey
855	FHL3	grey
856	UTP11	grey
857	LINC01685	grey
858	RRAGC	grey
859	AL139260.1	grey
860	MYCBP	grey
861	AKIRIN1	grey
862	NDUFS5	grey
863	MACF1	grey
864	PABPC4	grey
865	HPCAL4	grey
866	PPIE	grey
867	BMP8B	grey
868	OXCT2	grey
869	AL033527.3	grey
870	AL033527.5	grey
871	TRIT1	grey
872	MYCL	grey
873	MFSD2A	grey
874	PPT1	grey
875	RLF	grey
876	AL050341.2	grey
877	ZMPSTE24	grey
878	COL9A2	grey
879	SMAP2	grey
880	ZFP69B	grey
881	ZFP69	grey
882	AL603839.3	grey
883	EXO5	grey
884	ZNF684	grey
885	RIMS3	grey
886	NFYC-AS1	grey
887	NFYC	grey
888	CITED4	grey
889	CTPS1	grey
890	SCMH1	grey
891	HIVEP3	grey
892	FOXJ3	grey
893	ZMYND12	grey
894	PPCS	grey
895	CCDC30	grey
896	PPIH	grey
897	P3H1	grey
898	C1orf50	grey
899	AC098484.3	grey
900	SVBP	grey
901	ERMAP	grey
902	AL512353.1	grey
903	ZNF691	grey
904	SLC2A1	grey
905	SLC2A1-AS1	grey
906	EBNA1BP2	grey
907	CFAP57	grey
908	TMEM125	grey
909	TIE1	grey
910	AL139289.2	grey
911	CDC20	grey
912	ELOVL1	grey
913	MED8	grey
914	SZT2	grey
915	HYI	grey
916	KDM4A	grey
917	KDM4A-AS1	grey
918	ST3GAL3	grey
919	AL357079.1	grey
920	IPO13	grey
921	DPH2	grey
922	ATP6V0B	grey
923	B4GALT2	grey
924	CCDC24	grey
925	SLC6A9	grey
926	AL139220.2	grey
927	DMAP1	grey
928	ERI3	grey
929	RNF220	grey
930	TMEM53	grey
931	ARMH1	grey
932	KIF2C	grey
933	AL592166.1	grey
934	BEST4	grey
935	PLK3	grey
936	TCTEX1D4	grey
937	BTBD19	grey
938	PTCH2	grey
939	EIF2B3	grey
940	HECTD3	grey
941	UROD	grey
942	LINC01144	grey
943	HPDL	grey
944	MUTYH	grey
945	TOE1	grey
946	TESK2	grey
947	CCDC163	grey
948	MMACHC	grey
949	PRDX1	grey
950	AKR1A1	grey
951	NASP	grey
952	CCDC17	grey
953	GPBP1L1	grey
954	TMEM69	grey
955	IPP	grey
956	MAST2	grey
957	PIK3R3	grey
958	AL358075.2	grey
959	POMGNT1	grey
960	LURAP1	grey
961	RAD54L	grey
962	LRRC41	grey
963	NSUN4	grey
964	FAAH	grey
965	MKNK1	grey
966	MOB3C	grey
967	ATPAF1	grey
968	EFCAB14	grey
969	PDZK1IP1	grey
970	STIL	grey
971	CMPK1	grey
972	FOXD2-AS1	grey
973	FOXD2	grey
974	SPATA6	grey
975	BEND5	grey
976	FAF1	grey
977	CDKN2C	grey
978	LINC01562	grey
979	RNF11	grey
980	TTC39A	grey
981	EPS15	grey
982	AC104170.1	grey
983	OSBPL9	grey
984	NRDC	grey
985	TXNDC12	grey
986	KTI12	grey
987	AL445685.1	grey
988	BTF3L4	grey
989	ZFYVE9	grey
990	CC2D1B	grey
991	ORC1	grey
992	PRPF38A	grey
993	TUT4	grey
994	GPX7	grey
995	SHISAL2A	grey
996	COA7	grey
997	ZYG11B	grey
998	ZYG11A	grey
999	ECHDC2	grey
1000	SCP2	grey
1001	PODN	grey
1002	SLC1A7	grey
1003	CPT2	grey
1004	AL606760.2	grey
1005	C1orf123	grey
1006	AL606760.3	grey
1007	MAGOH	grey
1008	AL606760.1	grey
1009	LRP8	grey
1010	LINC01771	grey
1011	AC119428.2	grey
1012	NDC1	grey
1013	YIPF1	grey
1014	HSPB11	grey
1015	LRRC42	grey
1016	TMEM59	grey
1017	TCEANC2	grey
1018	CYB5RL	grey
1019	MRPL37	grey
1020	SSBP3	grey
1021	AL161644.1	grey
1022	ACOT11	grey
1023	TTC4	grey
1024	PARS2	grey
1025	TTC22	grey
1026	LEXM	grey
1027	DHCR24	grey
1028	USP24	grey
1029	MIR4422HG	grey
1030	PLPP3	grey
1031	OMA1	grey
1032	MYSM1	grey
1033	AL136985.3	grey
1034	JUN	grey
1035	LINC01135	grey
1036	AC105277.1	grey
1037	LINC01358	grey
1038	FGGY	grey
1039	HOOK1	grey
1040	CYP2J2	grey
1041	NFIA	grey
1042	TM2D1	grey
1043	AC099791.2	grey
1044	PATJ	grey
1045	L1TD1	grey
1046	USP1	grey
1047	DOCK7	grey
1048	ATG4C	grey
1049	ALG6	grey
1050	ITGB3BP	grey
1051	EFCAB7	grey
1052	PGM1	grey
1053	ROR1	grey
1054	CACHD1	grey
1055	RAVER2	grey
1056	AK4	grey
1057	LEPROT	grey
1058	LEPR	grey
1059	AL513493.1	grey
1060	PDE4B	grey
1061	WDR78	grey
1062	MIER1	grey
1063	SLC35D1	grey
1064	IL23R	grey
1065	IL12RB2	grey
1066	SERBP1	grey
1067	GADD45A	grey
1068	WLS	grey
1069	DEPDC1	grey
1070	LRRC7	grey
1071	LRRC40	grey
1072	SRSF11	grey
1073	ANKRD13C	grey
1074	HHLA3	grey
1075	CTH	grey
1076	ZRANB2	grey
1077	NEGR1	grey
1078	LRRIQ3	grey
1079	FPGT	grey
1080	FPGT-TNNI3K	grey
1081	CRYZ	grey
1082	TYW3	grey
1083	ACADM	grey
1084	RABGGTB	grey
1085	ST6GALNAC3	grey
1086	PIGK	grey
1087	AK5	grey
1088	AC118549.1	grey
1089	USP33	grey
1090	MIGA1	grey
1091	NEXN	grey
1092	FUBP1	grey
1093	DNAJB4	grey
1094	AC103591.3	grey
1095	IFI44L	grey
1096	IFI44	grey
1097	LINC01781	grey
1098	LINC01725	grey
1099	TTLL7	grey
1100	AL359504.2	grey
1101	PRKACB	grey
1102	SAMD13	grey
1103	RPF1	grey
1104	SPATA1	grey
1105	CTBS	grey
1106	SSX2IP	grey
1107	MCOLN2	grey
1108	WDR63	grey
1109	C1orf52	grey
1110	BCL10	grey
1111	AL078459.1	grey
1112	ZNHIT6	grey
1113	COL24A1	grey
1114	ODF2L	grey
1115	AL049597.2	grey
1116	SH3GLB1	grey
1117	HS2ST1	grey
1118	LMO4	grey
1119	PKN2-AS1	grey
1120	PKN2	grey
1121	GTF2B	grey
1122	KYAT3	grey
1123	RBMXL1	grey
1124	GBP3	grey
1125	GBP1	grey
1126	GBP2	grey
1127	GBP7	grey
1128	GBP4	grey
1129	AC099063.4	grey
1130	GBP5	grey
1131	LRRC8B	grey
1132	LRRC8C-DT	grey
1133	LRRC8C	grey
1134	AC099568.2	grey
1135	LRRC8D	grey
1136	ZNF326	grey
1137	ZNF644	grey
1138	CDC7	grey
1139	TGFBR3	blue
1140	EPHX4	grey
1141	BTBD8	grey
1142	GLMN	grey
1143	RPAP2	grey
1144	GFI1	blue
1145	EVI5	grey
1146	FAM69A	grey
1147	MTF2	grey
1148	TMED5	grey
1149	CCDC18	grey
1150	DR1	grey
1151	FNBP1L	grey
1152	BCAR3	grey
1153	DNTTIP2	grey
1154	GCLM	grey
1155	ARHGAP29	grey
1156	ABCD3	grey
1157	SLC44A3	grey
1158	CNN3	grey
1159	ALG14	grey
1160	TMEM56	grey
1161	TMEM56-RWDD3	grey
1162	AC092802.1	grey
1163	RWDD3	grey
1164	PTBP2	grey
1165	DPYD	grey
1166	FRRS1	grey
1167	AGL	grey
1168	AC118553.1	grey
1169	SLC35A3	grey
1170	AC118553.2	grey
1171	MFSD14A	grey
1172	SASS6	grey
1173	TRMT13	grey
1174	LRRC39	grey
1175	DBT	grey
1176	RTCA-AS1	grey
1177	RTCA	grey
1178	CDC14A	grey
1179	EXTL2	grey
1180	AC104506.1	grey
1181	SLC30A7	grey
1182	DPH5	grey
1183	AC093157.1	grey
1184	AL109741.1	grey
1185	S1PR1	grey
1186	LINC01307	grey
1187	RNPC3	grey
1188	AMY2B	grey
1189	PRMT6	grey
1190	VAV3	grey
1191	VAV3-AS1	grey
1192	AL390036.1	grey
1193	SLC25A24	grey
1194	AL359258.2	grey
1195	FAM102B	grey
1196	HENMT1	grey
1197	PRPF38B	grey
1198	STXBP3	grey
1199	GPSM2	grey
1200	CLCC1	grey
1201	WDR47	grey
1202	TAF13	grey
1203	AL356488.3	grey
1204	TMEM167B	grey
1205	AL356488.2	grey
1206	KIAA1324	grey
1207	SARS	grey
1208	CELSR2	grey
1209	PSRC1	grey
1210	SORT1	grey
1211	PSMA5	grey
1212	ATXN7L2	grey
1213	CYB561D1	grey
1214	AMIGO1	grey
1215	GNAI3	grey
1216	AMPD2	grey
1217	GSTM4	grey
1218	GSTM2	grey
1219	GSTM1	grey
1220	AC000032.1	grey
1221	GSTM3	grey
1222	CSF1	grey
1223	AHCYL1	grey
1224	STRIP1	grey
1225	AL160006.1	grey
1226	LINC02586	grey
1227	KCNC4	grey
1228	RBM15-AS1	grey
1229	RBM15	grey
1230	SLC16A4	grey
1231	AL355488.1	grey
1232	LAMTOR5	grey
1233	AL365361.1	grey
1234	KCNA3	grey
1235	AL360270.1	grey
1236	LRIF1	grey
1237	AL360270.3	grey
1238	DRAM2	grey
1239	CEPT1	grey
1240	AL355816.1	grey
1241	AL355816.2	grey
1242	DENND2D	grey
1243	CHI3L2	grey
1244	PIFO	grey
1245	OVGP1	grey
1246	WDR77	grey
1247	C1orf162	grey
1248	ADORA3	grey
1249	RAP1A	grey
1250	INKA2	grey
1251	AL049557.1	grey
1252	DDX20	grey
1253	CTTNBP2NL	grey
1254	WNT2B	grey
1255	ST7L	grey
1256	CAPZA1	grey
1257	MOV10	grey
1258	RHOC	grey
1259	PPM1J	grey
1260	SLC16A1	grey
1261	SLC16A1-AS1	grey
1262	AL357055.3	grey
1263	LRIG2	grey
1264	MAGI3	grey
1265	PHTF1	grey
1266	RSBN1	grey
1267	AL137856.1	grey
1268	PTPN22	grey
1269	BCL2L15	grey
1270	AP4B1	grey
1271	DCLRE1B	grey
1272	HIPK1-AS1	grey
1273	HIPK1	grey
1274	TRIM33	grey
1275	BCAS2	grey
1276	NRAS	grey
1277	CSDE1	grey
1278	SIKE1	grey
1279	TSPAN2	grey
1280	LINC01765	grey
1281	VANGL1	grey
1282	SLC22A15	grey
1283	ATP1A1	grey
1284	AL390066.1	grey
1285	CD58	grey
1286	CD2	brown
1287	PTGFRN	grey
1288	CD101	grey
1289	AL445231.1	grey
1290	TTF2	grey
1291	TRIM45	grey
1292	MAN1A2	grey
1293	TENT5C	grey
1294	GDAP2	grey
1295	WDR3	grey
1296	WARS2	grey
1297	AL359915.2	grey
1298	ZNF697	grey
1299	PHGDH	grey
1300	REG4	grey
1301	NOTCH2	grey
1302	SEC22B	grey
1303	NBPF26	grey
1304	LINC00623	grey
1305	FCGR1B	grey
1306	FAM72B	grey
1307	SRGAP2C	grey
1308	AC244021.1	grey
1309	AL592494.3	grey
1310	AC239800.2	grey
1311	AC239800.3	grey
1312	AC245595.1	grey
1313	AC246785.3	grey
1314	NBPF15	grey
1315	SRGAP2B	grey
1316	FAM72D	grey
1317	AC245014.3	grey
1318	AC245014.1	grey
1319	NBPF20	grey
1320	GPR89A	grey
1321	CD160	blue
1322	RNF115	grey
1323	POLR3C	grey
1324	NUDT17	grey
1325	PIAS3	grey
1326	ANKRD35	grey
1327	ITGA10	grey
1328	PEX11B	grey
1329	RBM8A	grey
1330	LIX1L-AS1	grey
1331	AC243547.3	grey
1332	LIX1L	grey
1333	ANKRD34A	grey
1334	AC243547.2	grey
1335	POLR3GL	grey
1336	NBPF10	grey
1337	NOTCH2NL	grey
1338	AC239799.2	grey
1339	NBPF12	grey
1340	PRKAB2	grey
1341	AC242426.2	grey
1342	FMO5	grey
1343	CHD1L	grey
1344	LINC00624	grey
1345	BCL9	grey
1346	ACP6	grey
1347	GPR89B	grey
1348	NBPF11	grey
1349	PPIAL4G	grey
1350	NBPF14	grey
1351	PDE4DIP	grey
1352	AC239804.1	grey
1353	NBPF9	grey
1354	AC245297.3	grey
1355	AC245297.2	grey
1356	NBPF19	grey
1357	FCGR1A	grey
1358	HIST2H2BF	grey
1359	HIST2H3D	grey
1360	HIST2H4A	grey
1361	HIST2H2AA3	grey
1362	AC239868.3	grey
1363	HIST2H2AA4	grey
1364	AC239868.2	grey
1365	HIST2H2BE	grey
1366	HIST2H2AC	grey
1367	HIST2H2AB	grey
1368	BOLA1	grey
1369	SV2A	grey
1370	SF3B4	grey
1371	MTMR11	grey
1372	OTUD7B	grey
1373	VPS45	grey
1374	PLEKHO1	grey
1375	ANP32E	grey
1376	APH1A	grey
1377	C1orf54	grey
1378	CIART	grey
1379	PRPF3	grey
1380	RPRD2	grey
1381	TARS2	grey
1382	ECM1	grey
1383	FALEC	grey
1384	ADAMTSL4	grey
1385	MCL1	grey
1386	ENSA	grey
1387	GOLPH3L	grey
1388	HORMAD1	grey
1389	CTSK	grey
1390	ARNT	grey
1391	SETDB1	grey
1392	CERS2	grey
1393	MINDY1	grey
1394	PRUNE1	grey
1395	BNIPL	grey
1396	C1orf56	grey
1397	CDC42SE1	grey
1398	MLLT11	grey
1399	GABPB2	grey
1400	SEMA6C	grey
1401	TNFAIP8L2	grey
1402	SCNM1	grey
1403	LYSMD1	grey
1404	VPS72	grey
1405	PIP5K1A	grey
1406	PSMD4	grey
1407	AL391069.2	grey
1408	ZNF687	grey
1409	PI4KB	grey
1410	RFX5	grey
1411	AL391069.3	grey
1412	PSMB4	grey
1413	POGZ	grey
1414	TUFT1	grey
1415	SNX27	grey
1416	AL589765.7	grey
1417	MRPL9	grey
1418	OAZ3	grey
1419	TDRKH	grey
1420	TDRKH-AS1	grey
1421	RORC	grey
1422	C2CD4D	grey
1423	THEM4	grey
1424	S100A10	grey
1425	AL450992.1	grey
1426	S100A11	grey
1427	S100A9	grey
1428	S100A12	grey
1429	S100A8	grey
1430	S100A6	brown
1431	S100A5	grey
1432	S100A4	blue
1433	S100A2	grey
1434	S100A13	grey
1435	AL162258.2	grey
1436	CHTOP	grey
1437	SNAPIN	grey
1438	ILF2	grey
1439	INTS3	grey
1440	SLC27A3	grey
1441	GATAD2B	grey
1442	AL358472.5	grey
1443	DENND4B	grey
1444	CRTC2	grey
1445	SLC39A1	grey
1446	CREB3L4	grey
1447	JTB	grey
1448	AL358472.2	grey
1449	RAB13	grey
1450	C1orf43	grey
1451	UBAP2L	grey
1452	HAX1	grey
1453	AQP10	grey
1454	ATP8B2	grey
1455	IL6R-AS1	grey
1456	IL6R	grey
1457	UBE2Q1	grey
1458	ADAR	grey
1459	KCNN3	grey
1460	PMVK	grey
1461	AL451085.1	grey
1462	PBXIP1	grey
1463	PYGO2	grey
1464	AL451085.2	grey
1465	SHC1	grey
1466	CKS1B	grey
1467	FLAD1	grey
1468	ZBTB7B	grey
1469	ADAM15	grey
1470	EFNA4	grey
1471	EFNA3	grey
1472	EFNA1	grey
1473	SLC50A1	grey
1474	DPM3	grey
1475	TRIM46	grey
1476	MUC1	grey
1477	AC234582.1	grey
1478	THBS3	grey
1479	MTX1	grey
1480	AC234582.2	grey
1481	GBA	grey
1482	FAM189B	grey
1483	SCAMP3	grey
1484	CLK2	grey
1485	HCN3	grey
1486	FDPS	grey
1487	RUSC1-AS1	grey
1488	RUSC1	grey
1489	ASH1L	grey
1490	ASH1L-AS1	grey
1491	AL353807.2	grey
1492	MSTO1	grey
1493	YY1AP1	grey
1494	DAP3	grey
1495	GON4L	grey
1496	SYT11	grey
1497	RIT1	grey
1498	KHDC4	grey
1499	ARHGEF2	grey
1500	AL355388.2	grey
1501	UBQLN4	grey
1502	LAMTOR2	grey
1503	RAB25	grey
1504	MEX3A	grey
1505	LMNA	grey
1506	SEMA4A	grey
1507	SLC25A44	grey
1508	PMF1-BGLAP	grey
1509	PMF1	grey
1510	BGLAP	grey
1511	PAQR6	grey
1512	SMG5	grey
1513	TMEM79	grey
1514	GLMP	grey
1515	CCT3	grey
1516	TSACC	grey
1517	C1orf61	grey
1518	MEF2D	grey
1519	TTC24	grey
1520	NAXE	grey
1521	GPATCH4	grey
1522	CRABP2	grey
1523	ISG20L2	grey
1524	RRNAD1	grey
1525	MRPL24	grey
1526	HDGF	grey
1527	PRCC	grey
1528	SH2D2A	blue
1529	NTRK1	grey
1530	ARHGEF11	grey
1531	ETV3	grey
1532	FCRL5	grey
1533	FCRL3	grey
1534	FCRL2	grey
1535	FCRL1	grey
1536	CD1D	grey
1537	AL138899.1	grey
1538	CD1A	grey
1539	CD1C	grey
1540	CD1B	grey
1541	CD1E	grey
1542	MNDA	grey
1543	PYHIN1	blue
1544	IFI16	grey
1545	AIM2	grey
1546	FCER1A	grey
1547	DUSP23	grey
1548	FCRL6	blue
1549	SLAMF8	grey
1550	AL590560.1	grey
1551	VSIG8	grey
1552	AL590560.2	grey
1553	CFAP45	grey
1554	KCNJ10	grey
1555	PIGM	grey
1556	IGSF8	grey
1557	ATP1A4	grey
1558	CASQ1	grey
1559	AL121987.2	grey
1560	PEA15	grey
1561	DCAF8	grey
1562	AL139011.1	grey
1563	PEX19	grey
1564	COPA	grey
1565	NCSTN	grey
1566	VANGL2	grey
1567	SLAMF6	grey
1568	CD84	grey
1569	SLAMF1	grey
1570	AL121985.1	grey
1571	CD48	grey
1572	SLAMF7	grey
1573	LY9	grey
1574	CD244	blue
1575	F11R	grey
1576	AL591806.3	grey
1577	USF1	grey
1578	ARHGAP30	grey
1579	KLHDC9	grey
1580	PFDN2	grey
1581	NIT1	grey
1582	DEDD	grey
1583	UFC1	grey
1584	AL590714.1	grey
1585	USP21	grey
1586	PPOX	grey
1587	B4GALT3	grey
1588	ADAMTS4	grey
1589	NDUFS2	grey
1590	FCER1G	blue
1591	TOMM40L	grey
1592	MPZ	grey
1593	SDHC	grey
1594	AL592295.4	grey
1595	FCGR2A	grey
1596	HSPA6	grey
1597	FCGR3A	blue
1598	FCGR3B	grey
1599	FCGR2B	grey
1600	FCRLB	grey
1601	DUSP12	grey
1602	AL359541.1	grey
1603	ATF6	grey
1604	OLFML2B	grey
1605	SH2D1B	blue
1606	UHMK1	grey
1607	AL596325.1	grey
1608	UAP1	grey
1609	HSD17B7	grey
1610	RGS5	grey
1611	RGS5.1	grey
1612	NUF2	grey
1613	MGST3	grey
1614	ALDH9A1	grey
1615	TMCO1	grey
1616	AL451074.2	grey
1617	UCK2	grey
1618	LINC01675	grey
1619	POGK	grey
1620	TADA1	grey
1621	GPA33	grey
1622	AL451050.2	grey
1623	POU2F1	grey
1624	CD247	blue
1625	AL359962.2	grey
1626	CREG1	grey
1627	AL031733.2	grey
1628	MPZL1	grey
1629	MPC2	grey
1630	DCAF6	grey
1631	TIPRL	grey
1632	SFT2D2	grey
1633	TBX19	grey
1634	XCL2	blue
1635	XCL1	blue
1636	ATP1B1	grey
1637	NME7	grey
1638	BLZF1	grey
1639	SLC19A2	grey
1640	F5	grey
1641	SELP	grey
1642	C1orf112	grey
1643	METTL18	grey
1644	SCYL3	grey
1645	KIFAP3	grey
1646	AL354732.1	grey
1647	GORAB	grey
1648	FMO1	grey
1649	FMO4	grey
1650	PRRC2C	grey
1651	VAMP4	grey
1652	METTL13	grey
1653	DNM3	grey
1654	PIGC	grey
1655	SUCO	grey
1656	FASLG	blue
1657	TNFSF4	grey
1658	AL645568.1	grey
1659	PRDX6	grey
1660	KLHL20	grey
1661	CENPL	grey
1662	DARS2	grey
1663	ZBTB37	grey
1664	RC3H1	grey
1665	AL121983.1	grey
1666	AL121983.2	grey
1667	RABGAP1L	grey
1668	GPR52	grey
1669	CACYBP	grey
1670	MRPS14	grey
1671	KIAA0040	grey
1672	COP1	grey
1673	AL359265.3	grey
1674	CLEC20A	grey
1675	TEX35	grey
1676	C1orf220	grey
1677	AL137796.1	grey
1678	AL449106.1	grey
1679	FAM20B	grey
1680	TOR3A	grey
1681	ABL2	grey
1682	SOAT1	grey
1683	TOR1AIP2	grey
1684	AL353708.3	grey
1685	TOR1AIP1	grey
1686	AL353708.1	grey
1687	CEP350	grey
1688	QSOX1	grey
1689	ACBD6	grey
1690	XPR1	grey
1691	AL162431.2	grey
1692	STX6	grey
1693	MR1	grey
1694	IER5	grey
1695	GLUL	grey
1696	RNASEL	grey
1697	RGS16	grey
1698	NPL	grey
1699	DHX9	grey
1700	LAMC1	grey
1701	SMG7	grey
1702	NCF2	grey
1703	ARPC5	grey
1704	RGL1	grey
1705	COLGALT2	blue
1706	TSEN15	grey
1707	AL445228.2	grey
1708	C1orf21	blue
1709	EDEM3	grey
1710	FAM129A	grey
1711	RNF2	grey
1712	TRMT1L	grey
1713	SWT1	grey
1714	IVNS1ABP	grey
1715	AL078644.2	grey
1716	PRG4	grey
1717	TPR	grey
1718	ODR4	grey
1719	OCLM	grey
1720	AL596220.1	grey
1721	PTGS2	grey
1722	PLA2G4A	grey
1723	ERVMER61-1	grey
1724	RGS18	grey
1725	RGS1	grey
1726	RGS13	grey
1727	AL136454.1	grey
1728	RGS2	grey
1729	UCHL5	grey
1730	TROVE2	grey
1731	GLRX2	grey
1732	CDC73	grey
1733	B3GALT2	grey
1734	LINC01724	grey
1735	CFH	grey
1736	ASPM	grey
1737	ZBTB41	grey
1738	DENND1B	grey
1739	C1orf53	grey
1740	NEK7	grey
1741	MIR181A1HG	grey
1742	ZNF281	grey
1743	KIF14	grey
1744	DDX59	grey
1745	AL445483.1	grey
1746	CAMSAP2	grey
1747	GPR25	grey
1748	KIF21B	grey
1749	ASCL5	grey
1750	TMEM9	grey
1751	PHLDA3	grey
1752	CSRP1	grey
1753	AC096677.1	grey
1754	NAV1	grey
1755	IPO9-AS1	grey
1756	IPO9	grey
1757	SHISA4	grey
1758	TIMM17A	grey
1759	RNPEP	grey
1760	ELF3	grey
1761	ARL8A	grey
1762	PTPN7	grey
1763	LGR6	grey
1764	UBE2T	grey
1765	PPP1R12B	grey
1766	KDM5B	grey
1767	PCAT6	grey
1768	RABIF	grey
1769	KLHL12	grey
1770	ADIPOR1	grey
1771	CYB5R1	grey
1772	TMEM183A	grey
1773	PPFIA4	grey
1774	CHIT1	grey
1775	LINC01353	grey
1776	LINC01136	grey
1777	BTG2	grey
1778	ATP2B4	grey
1779	LAX1	grey
1780	ZC3H11A	grey
1781	ZBED6	grey
1782	SNRPE	grey
1783	SOX13	grey
1784	ETNK2	grey
1785	GOLT1A	grey
1786	PPP1R15B	grey
1787	PIK3C2B	grey
1788	MDM4	grey
1789	AL512306.3	grey
1790	AL512306.2	grey
1791	TMEM81	grey
1792	RBBP5	grey
1793	DSTYK	grey
1794	TMCC2	grey
1795	NUAK2	grey
1796	AC098936.1	grey
1797	CDK18	grey
1798	MFSD4A	grey
1799	ELK4	grey
1800	SLC45A3	grey
1801	NUCKS1	grey
1802	RAB29	grey
1803	SLC41A1	grey
1804	PM20D1	grey
1805	RHEX	grey
1806	FAM72A	grey
1807	SRGAP2	grey
1808	IKBKE	grey
1809	RASSF5	grey
1810	EIF2D	grey
1811	MAPKAPK2	grey
1812	IL10	grey
1813	PFKFB2	grey
1814	YOD1	grey
1815	C4BPB	grey
1816	CD55	grey
1817	CR2	grey
1818	CR1	grey
1819	CR1L	grey
1820	CD46	grey
1821	MIR29B2CHG	grey
1822	CD34	grey
1823	PLXNA2	grey
1824	LAMB3	grey
1825	AL031316.1	grey
1826	G0S2	grey
1827	HSD11B1	grey
1828	C1orf74	grey
1829	IRF6	grey
1830	UTP25	grey
1831	HHAT	grey
1832	RCOR3	grey
1833	TRAF5	grey
1834	LINC00467	grey
1835	SLC30A1	grey
1836	NEK2	grey
1837	LPGAT1	grey
1838	INTS7	grey
1839	DTL	grey
1840	PPP2R5A	grey
1841	TMEM206	grey
1842	NENF	grey
1843	AC092803.2	grey
1844	ATF3	grey
1845	AL590648.3	grey
1846	BATF3	grey
1847	NSL1	grey
1848	TATDN3	grey
1849	FLVCR1-DT	grey
1850	FLVCR1	grey
1851	VASH2	grey
1852	ANGEL2	grey
1853	RPS6KC1	grey
1854	SMYD2	grey
1855	CENPF	grey
1856	KCTD3	grey
1857	GPATCH2	grey
1858	RRP15	grey
1859	LYPLAL1-DT	grey
1860	LYPLAL1	grey
1861	AC096642.1	grey
1862	ZC3H11B	grey
1863	EPRS	grey
1864	BPNT1	grey
1865	IARS2	grey
1866	RAB3GAP2	grey
1867	MARC2	grey
1868	MARC1	grey
1869	HLX-AS1	grey
1870	HLX	grey
1871	DUSP10	grey
1872	AL513314.2	grey
1873	TAF1A	grey
1874	TAF1A-AS1	grey
1875	MIA3	grey
1876	AL592148.3	grey
1877	AIDA	grey
1878	BROX	grey
1879	FAM177B	grey
1880	AL392172.1	grey
1881	AC093152.1	grey
1882	DISP1	grey
1883	TLR5	grey
1884	AL359979.2	grey
1885	SUSD4	grey
1886	CAPN2	grey
1887	TP53BP2	grey
1888	FBXO28	grey
1889	DEGS1	grey
1890	NVL	grey
1891	CNIH4	grey
1892	WDR26	grey
1893	CNIH3	grey
1894	DNAH14	grey
1895	LBR	grey
1896	ENAH	grey
1897	EPHX1	grey
1898	AL591895.1	grey
1899	TMEM63A	grey
1900	PYCR2	grey
1901	LEFTY2	grey
1902	SDE2	grey
1903	AL512343.2	grey
1904	ACBD3	grey
1905	ACBD3-AS1	grey
1906	MIXL1	grey
1907	LIN9	grey
1908	PARP1	grey
1909	ITPKB	grey
1910	PSEN2	grey
1911	COQ8A	grey
1912	ZNF678	grey
1913	SNAP47	grey
1914	JMJD4	grey
1915	C1orf35	grey
1916	MRPL55	grey
1917	GUK1	grey
1918	IBA57	grey
1919	OBSCN-AS1	grey
1920	OBSCN	grey
1921	AL353593.2	grey
1922	TRIM11	grey
1923	AL670729.1	grey
1924	TRIM17	grey
1925	HIST3H2A	grey
1926	HIST3H2BB	grey
1927	RNF187	grey
1928	RHOU	grey
1929	RAB4A	grey
1930	CCSAP	grey
1931	NUP133	grey
1932	ABCB10	grey
1933	TAF5L	grey
1934	URB2	grey
1935	LINC01736	grey
1936	GALNT2	grey
1937	COG2	grey
1938	C1orf198	grey
1939	TTC13	grey
1940	ARV1	grey
1941	FAM89A	grey
1942	C1orf131	grey
1943	GNPAT	grey
1944	EXOC8	grey
1945	SPRTN	grey
1946	EGLN1	grey
1947	AL445524.1	grey
1948	TSNAX	grey
1949	TSNAX-DISC1	grey
1950	DISC1	grey
1951	SIPA1L2	grey
1952	MAP10	grey
1953	NTPCR	grey
1954	PCNX2	grey
1955	MAP3K21	grey
1956	SLC35F3	grey
1957	AL355472.1	grey
1958	COA6	grey
1959	TARBP1	grey
1960	IRF2BP2	grey
1961	LINC01132	grey
1962	AL391832.2	grey
1963	AL391832.3	grey
1964	TOMM20	grey
1965	RBM34	grey
1966	ARID4B	grey
1967	GGPS1	grey
1968	TBCE	grey
1969	TBCE.1	grey
1970	B3GALNT2	grey
1971	LYST	grey
1972	NID1	grey
1973	GPR137B	grey
1974	ERO1B	grey
1975	EDARADD	grey
1976	LGALS8	grey
1977	AL359921.2	grey
1978	HEATR1	grey
1979	MTR	grey
1980	CHRM3-AS2	brown
1981	RGS7	grey
1982	FH	grey
1983	KMO	grey
1984	OPN3	grey
1985	CHML	grey
1986	WDR64	grey
1987	EXO1	grey
1988	PLD5	grey
1989	CEP170	grey
1990	SDCCAG8	grey
1991	AKT3	grey
1992	ZBTB18	grey
1993	ADSS	grey
1994	CATSPERE	grey
1995	DESI2	grey
1996	COX20	grey
1997	HNRNPU	grey
1998	BX323046.1	grey
1999	AL356512.1	grey
[truncated: 3,001 more rows]

## Sheet: early_blue_GO
Category	Term	Count	%	PValue	Genes	List Total	Pop Hits	Pop Total	Fold Enrichment	Bonferroni	Benjamini	FDR
UP_KW_MOLECULAR_FUNCTION	KW-0687~Ribonucleoprotein	9	23.0769	1.15722e-07	RPS26, RPL41, RPS16, PCBP1, PCBP2, RPL13A, HNRNPU, RPS2, RPL17	25	316	11889	13.5444	2.66159e-06	2.6616e-06	2.6616e-06
GOTERM_MF_DIRECT	GO:0003723~RNA binding	15	38.4615	1.4027e-07	HSPA8, HSP90AA1, RPL41, CIRBP, RPL13A, HNRNPU, HLA-A, RBM3, RPS26, RPS16, PCBP1, PCBP2, RPS2, EZR, RPL17	37	1455	19304	5.37866	2.11805e-05	2.11807e-05	2.07599e-05
GOTERM_BP_DIRECT	GO:0002181~cytoplasmic translation	6	15.3846	8.63951e-07	RPS26, RPL41, RPS16, RPL13A, RPS2, RPL17	37	97	19734	32.9908	0.000356748	0.000356812	0.000355948
GOTERM_CC_DIRECT	GO:0070062~extracellular exosome	15	38.4615	2.22959e-05	HSPA8, HLA-DRB5, HSP90AA1, HLA-A, GNAI2, RPS26, RPS16, PCBP1, FTH1, PCBP2, GNAS, CSK, PTPN6, RPS2, EZR	39	2258	20887	3.55778	0.00369431	0.00208294	0.00197001
GOTERM_MF_DIRECT	GO:0003735~structural constituent of ribosome	6	15.3846	2.64433e-05	RPS26, RPL41, RPS16, RPL13A, RPS2, RPL17	37	191	19304	16.3894	0.00398503	0.00199647	0.0019568
GOTERM_BP_DIRECT	GO:0006412~translation	6	15.3846	3.1147e-05	RPS26, RPL41, RPS16, RPL13A, RPS2, RPL17	37	202	19734	15.8421	0.0127815	0.00643185	0.00641628
GOTERM_CC_DIRECT	GO:1990904~ribonucleoprotein complex	6	15.3846	3.75315e-05	HSPA8, RPL41, PCBP1, PCBP2, RPL13A, HNRNPU	39	210	20887	15.3018	0.00621098	0.00208294	0.00197001
GOTERM_CC_DIRECT	GO:0016020~membrane	22	56.4103	3.76434e-05	HSPA8, HLA-DRB5, HSP90AA1, OPN3, RPL13A, HNRNPU, CYBA, HLA-A, KIAA0040, HERPUD1, GNAI2, RPS26, MT-ATP6, RPS16, PCBP1, FTH1, PCBP2, GNAS, MT-CO2, PTPN6, RPS2, EZR	39	5048	20887	2.33407	0.00622944	0.00208294	0.00197001
UP_KW_MOLECULAR_FUNCTION	KW-0689~Ribosomal protein	6	15.3846	3.90538e-05	RPS26, RPL41, RPS16, RPL13A, RPS2, RPL17	25	197	11889	14.4841	0.000897853	0.000449119	0.000449119
KEGG_PATHWAY	hsa03010:Ribosome	6	15.3846	0.000124232	RPS26, RPL41, RPS16, RPL13A, RPS2, RPL17	27	172	8840	11.4212	0.017121	0.0172682	0.0162744
GOTERM_MF_DIRECT	GO:0003729~mRNA binding	6	15.3846	0.000134021	RPS26, HSP90AA1, PCBP1, PCBP2, RPL13A, RPS2	37	269	19304	11.6371	0.0200352	0.00674575	0.00661172
GOTERM_CC_DIRECT	GO:0005737~cytoplasm	22	56.4103	0.000288965	HSPA8, HSP90AA1, RPL41, OPN3, MTRNR2L12, CIRBP, RPL13A, GNAI2, MZT2B, RBM3, RPS26, RPS16, PCBP1, FTH1, PCBP2, GNAS, CSK, PLEKHO1, PTPN6, RPS2, EZR, RPL17	39	5754	20887	2.04769	0.0468426	0.0119921	0.0113419
UP_KW_PTM	KW-0597~Phosphoprotein	27	69.2308	0.000330184	HNRNPU, HERPUD1, RBM3, RPS16, PCBP1, FTH1, PCBP2, CSK, RPS2, JUNB, HSPA8, HSP90AA1, OPN3, TSC22D3, CIRBP, RPL13A, CYBA, HLA-A, KLF2, RPS26, MZT2B, GNAS, PTPN6, PLEKHO1, PTPRCAP, EZR, PTMA	30	8417	14252	1.52392	0.00494133	0.00528295	0.00396221
GOTERM_MF_DIRECT	GO:0005515~protein binding	34	87.1795	0.000378026	MT-CO1, HNRNPU, GNAI2, HERPUD1, MT-ATP6, RBM3, RPS16, PCBP1, FTH1, PCBP2, CSK, RPS2, JUNB, RPL17, HSPA8, RPL41, HSP90AA1, OPN3, TSC22D3, CIRBP, CYBA, HLA-A, PNRC1, MT-ATP8, KLF2, RPS26, MZT2B, GNAS, PTPN6, MT-CO2, PLEKHO1, PTPRCAP, EZR, PTMA	37	12754	19304	1.39084	0.0554935	0.0142705	0.013987
KEGG_PATHWAY	hsa05171:Coronavirus disease - COVID-19	6	15.3846	0.000561481	RPS26, RPL41, RPS16, RPL13A, RPS2, RPL17	27	238	8840	8.25397	0.0750983	0.0390229	0.036777
GOTERM_CC_DIRECT	GO:0022626~cytosolic ribosome	4	10.2564	0.000664305	RPS16, RPL13A, RPS2, RPL17	39	94	20887	22.79	0.104445	0.0198667	0.0187896
GOTERM_CC_DIRECT	GO:0005829~cytosol	21	53.8462	0.000718073	HSPA8, HSP90AA1, RPL41, OPN3, TSC22D3, RPL13A, HNRNPU, GNAI2, MZT2B, RPS26, RPS16, PCBP1, FTH1, PCBP2, GNAS, CSK, PTPN6, RPS2, EZR, RPL17, PTMA	39	5649	20887	1.99094	0.112408	0.0198667	0.0187896
KEGG_PATHWAY	hsa05012:Parkinson disease	6	15.3846	0.00101129	MT-ATP6, MT-CO1, GNAS, MT-CO2, MT-ATP8, GNAI2	27	271	8840	7.24887	0.131198	0.0394031	0.0371353
UP_KW_CELLULAR_COMPONENT	KW-0963~Cytoplasm	23	58.9744	0.00102514	HSPA8, HSP90AA1, RPL41, OPN3, TSC22D3, MTRNR2L12, CIRBP, RPL13A, HNRNPU, GNAI2, MZT2B, RBM3, RPS26, RPS16, PCBP1, FTH1, PCBP2, CSK, PLEKHO1, PTPN6, RPS2, EZR, RPL17	39	5805	17942	1.82277	0.0213086	0.0215279	0.0215279
GOTERM_CC_DIRECT	GO:0005654~nucleoplasm	17	43.5897	0.00103394	HSPA8, HSP90AA1, OPN3, CIRBP, HNRNPU, GNAI2, MZT2B, RBM3, RPS26, RPS16, PCBP1, PCBP2, CSK, PTPN6, RPS2, JUNB, PTMA	39	4030	20887	2.2592	0.157787	0.0226346	0.0214074
GOTERM_CC_DIRECT	GO:0005925~focal adhesion	6	15.3846	0.00109082	HSPA8, RPS16, PCBP2, RPL13A, RPS2, EZR	39	435	20887	7.38709	0.165711	0.0226346	0.0214074
KEGG_PATHWAY	hsa05020:Prion disease	6	15.3846	0.0011339	MT-ATP6, HSPA8, MT-CO1, MT-CO2, CYBA, MT-ATP8	27	278	8840	7.06635	0.145896	0.0394031	0.0371353
GOTERM_MF_DIRECT	GO:0023026~MHC class II protein complex binding	3	7.69231	0.00115256	HSPA8, HLA-DRB5, HSP90AA1	37	27	19304	57.97	0.159819	0.0348074	0.0341159
GOTERM_CC_DIRECT	GO:0005840~ribosome	4	10.2564	0.00128366	RPS26, RPL41, RPL13A, RPS2	39	118	20887	18.1547	0.192025	0.0236763	0.0223927
KEGG_PATHWAY	hsa04612:Antigen processing and presentation	4	10.2564	0.00159713	HSPA8, HLA-DRB5, HSP90AA1, HLA-A	27	80	8840	16.3704	0.199228	0.0444002	0.0418448
UP_KW_BIOLOGICAL_PROCESS	KW-0346~Stress response	4	10.2564	0.00162869	RBM3, HSPA8, HSP90AA1, CIRBP	25	113	11450	16.2124	0.0461705	0.0472319	0.0456032
GOTERM_BP_DIRECT	GO:0048026~positive regulation of mRNA splicing, via spliceosome	3	7.69231	0.00229798	RBM3, HSPA8, CIRBP	37	39	19734	41.027	0.61332	0.316355	0.315589
KEGG_PATHWAY	hsa05415:Diabetic cardiomyopathy	5	12.8205	0.00281311	MT-ATP6, MT-CO1, MT-CO2, CYBA, MT-ATP8	27	205	8840	7.98555	0.324007	0.0651703	0.0614195
INTERPRO	IPR020568:Ribosomal_Su5_D2-typ_SF	3	7.69231	0.00311816	HSP90AA1, RPS16, RPS2	39	45	20607	35.2256	0.377929	0.280041	0.280041
UP_SEQ_FEATURE	CROSSLNK:Glycyl lysine isopeptide (Lys-Gly) (interchain with G-Cter in SUMO2); alternate	5	12.8205	0.00315869	HSPA8, HNRNPU, RPS2, PTMA, JUNB	37	350	20569	7.9417	0.439516	0.319471	0.319471
GOTERM_MF_DIRECT	GO:0045296~cadherin binding	5	12.8205	0.00338641	RPS26, HSPA8, PCBP1, RPS2, EZR	37	335	19304	7.78701	0.400834	0.0852247	0.0835315
UP_KW_DISEASE	KW-1274~Primary mitochondrial disease	4	10.2564	0.00357932	MT-ATP6, MT-CO1, MT-CO2, MT-ATP8	9	204	4817	10.4946	0.0591369	0.0608485	0.0608485
GOTERM_CC_DIRECT	GO:0015934~large ribosomal subunit	2	5.12821	0.0036354	RBM3, RPL13A	39	2	20887	535.564	0.453694	0.0603477	0.0570758
GOTERM_BP_DIRECT	GO:0039694~viral RNA genome replication	2	5.12821	0.00364529	PCBP1, PCBP2	37	2	19734	533.351	0.778704	0.376376	0.375465
INTERPRO	IPR034278:RBM3/CIRBP_RRM	2	5.12821	0.00368476	RBM3, CIRBP	39	2	20607	528.385	0.429429	0.280041	0.280041
UP_SEQ_FEATURE	CROSSLNK:Glycyl lysine isopeptide (Lys-Gly) (interchain with G-Cter in SUMO1); alternate	4	10.2564	0.00392551	HSPA8, HNRNPU, RPS2, JUNB	37	182	20569	12.218	0.513142	0.319471	0.319471
KEGG_PATHWAY	hsa05208:Chemical carcinogenesis - reactive oxygen species	5	12.8205	0.00399573	MT-ATP6, MT-CO1, MT-CO2, CYBA, MT-ATP8	27	226	8840	7.24353	0.426799	0.0793438	0.0747773
GOTERM_CC_DIRECT	GO:0022627~cytosolic small ribosomal subunit	3	7.69231	0.00403549	RPS26, RPS16, RPS2	39	52	20887	30.8979	0.488929	0.0608992	0.0575974
UP_KW_BIOLOGICAL_PROCESS	KW-0693~Viral RNA replication	2	5.12821	0.00418793	PCBP1, PCBP2	25	2	11450	458	0.11459	0.060725	0.058631
UP_KW_PTM	KW-0832~Ubl conjugation	13	33.3333	0.00437817	HSPA8, HLA-DRB5, HSP90AA1, HNRNPU, CYBA, HLA-A, KLF2, PCBP1, PCBP2, GNAS, RPS2, JUNB, PTMA	30	2701	14252	2.28651	0.0636975	0.0350254	0.026269
KEGG_PATHWAY	hsa04714:Thermogenesis	5	12.8205	0.00459282	MT-ATP6, MT-CO1, GNAS, MT-CO2, MT-ATP8	27	235	8840	6.96612	0.47264	0.0798003	0.0752074
GOTERM_BP_DIRECT	GO:0006986~response to unfolded protein	3	7.69231	0.00518614	HSPA8, HSP90AA1, HERPUD1	37	59	19734	27.1196	0.883219	0.428376	0.427338
GOTERM_CC_DIRECT	GO:0005634~nucleus	20	51.2821	0.00636734	HSPA8, HSP90AA1, OPN3, TSC22D3, CIRBP, RPL13A, HNRNPU, PNRC1, KLF2, RBM3, PCBP1, FTH1, PCBP2, GNAS, PLEKHO1, PTPN6, RPS2, JUNB, RPL17, PTMA	39	6175	20887	1.73462	0.653668	0.0880815	0.083306
KEGG_PATHWAY	hsa04216:Ferroptosis	3	7.69231	0.00666303	PCBP1, FTH1, PCBP2	27	42	8840	23.3862	0.605154	0.0959268	0.0904058
GOTERM_BP_DIRECT	GO:0032715~negative regulation of interleukin-6 production	3	7.69231	0.00683416	PTPN6, CSK, KLF2	37	68	19734	23.5302	0.941117	0.470418	0.469279
UP_SEQ_FEATURE	TRANSMEM:Helical; Name=II	2	5.12821	0.00698298	MT-CO1, MT-CO2	37	4	20569	277.959	0.72262	0.319471	0.319471
UP_SEQ_FEATURE	TRANSMEM:Helical; Name=I	2	5.12821	0.00698298	MT-CO1, MT-CO2	37	4	20569	277.959	0.72262	0.319471	0.319471
KEGG_PATHWAY	hsa00190:Oxidative phosphorylation	4	10.2564	0.00744192	MT-ATP6, MT-CO1, MT-CO2, MT-ATP8	27	138	8840	9.49007	0.645942	0.0959268	0.0904058
KEGG_PATHWAY	hsa04915:Estrogen signaling pathway	4	10.2564	0.00759133	HSPA8, HSP90AA1, GNAS, GNAI2	27	139	8840	9.4218	0.653274	0.0959268	0.0904058
GOTERM_CC_DIRECT	GO:0022625~cytosolic large ribosomal subunit	3	7.69231	0.00887184	RPL41, RPL13A, RPL17	39	78	20887	20.5986	0.772202	0.113287	0.107145
GOTERM_BP_DIRECT	GO:0061684~chaperone-mediated autophagy	2	5.12821	0.0108972	HSPA8, HSP90AA1	37	6	19734	177.784	0.989168	0.642932	0.641375
UP_KW_PTM	KW-0007~Acetylation	14	35.8974	0.0138638	HSPA8, HSP90AA1, RPL13A, HNRNPU, MT-ATP8, HERPUD1, RPS16, PCBP1, FTH1, CSK, RPS2, EZR, JUNB, PTMA	30	3511	14252	1.89431	0.188939	0.0739404	0.0554553
UP_SEQ_FEATURE	UNSURE:I or L	2	5.12821	0.0173686	MT-CO1, HLA-A	37	10	20569	111.184	0.959497	0.50597	0.50597
GOTERM_MF_DIRECT	GO:0003697~single-stranded DNA binding	3	7.69231	0.0184848	PCBP1, PCBP2, HNRNPU	37	112	19304	13.9749	0.940234	0.398743	0.390821
UP_SEQ_FEATURE	UNSURE:D or N	2	5.12821	0.0190893	MT-CO1, MT-CO2	37	11	20569	101.076	0.97061	0.50597	0.50597
UP_KW_PTM	KW-0164~Citrullination	3	7.69231	0.0191778	RPL13A, HNRNPU, RPS2	30	105	14252	13.5733	0.252082	0.0767113	0.0575335
GOTERM_CC_DIRECT	GO:0045277~respiratory chain complex IV	2	5.12821	0.0198361	MT-CO1, MT-CO2	39	11	20887	97.3753	0.964059	0.234571	0.221853
KEGG_PATHWAY	hsa04971:Gastric acid secretion	3	7.69231	0.0207481	GNAS, EZR, GNAI2	27	76	8840	12.924	0.94576	0.227353	0.214268
GOTERM_BP_DIRECT	GO:0050852~T cell receptor signaling pathway	3	7.69231	0.0208239	PTPN6, CSK, HLA-A	37	122	19734	13.1152	0.999832	1	1
KEGG_PATHWAY	hsa05140:Leishmaniasis	3	7.69231	0.0212633	HLA-DRB5, PTPN6, CYBA	27	77	8840	12.7561	0.949585	0.227353	0.214268
UP_KW_DISEASE	KW-0429~Leber hereditary optic neuropathy	2	5.12821	0.0214028	MT-ATP6, MT-CO1	9	13	4817	82.3419	0.307742	0.181924	0.181924
GOTERM_CC_DIRECT	GO:1904813~ficolin-1-rich granule lumen	3	7.69231	0.0217044	HSPA8, HSP90AA1, FTH1	39	125	20887	12.8535	0.973816	0.234571	0.221853
UP_SEQ_FEATURE	REGION:Disordered	31	79.4872	0.0218562	HNRNPU, KIAA0040, GNAI2, HERPUD1, RBM3, FTH1, PCBP2, RPS2, JUNB, RPL17, HSPA8, RPL41, HSP90AA1, OPN3, TSC22D3, CIRBP, RPL13A, CYBA, HLA-A, PNRC1, MT-ATP8, KLF2, RPS26, MZT2B, GNAS, PTPN6, PLEKHO1, PTPRCAP, EZR, PTMA, GAPT	37	13727	20569	1.25544	0.982474	0.50597	0.50597
UP_KW_BIOLOGICAL_PROCESS	KW-0249~Electron transport	3	7.69231	0.0227489	MT-CO1, MT-CO2, CYBA	25	112	11450	12.2679	0.486928	0.219906	0.212323
GOTERM_CC_DIRECT	GO:0070469~respirasome	2	5.12821	0.0234013	MT-CO1, MT-CO2	39	13	20887	82.3945	0.980372	0.234571	0.221853
SMART	SM00275:G_alpha	2	5.12821	0.0236927	GNAS, GNAI2	17	16	10692	78.6176	0.380943	0.26617	0.26617
GOTERM_CC_DIRECT	GO:0005681~spliceosomal complex	3	7.69231	0.0240223	RBM3, HSPA8, CIRBP	39	132	20887	12.1719	0.982339	0.234571	0.221853
UP_SEQ_FEATURE	DOMAIN:KH 3	2	5.12821	0.0242337	PCBP1, PCBP2	37	14	20569	79.417	0.988772	0.50597	0.50597
UP_KW_LIGAND	KW-0460~Magnesium	5	12.8205	0.0251917	MT-CO1, GNAS, MT-CO2, CSK, GNAI2	13	692	6947	3.86116	0.335174	0.403067	0.403067
GOTERM_BP_DIRECT	GO:0051279~regulation of release of sequestered calcium ion into cytosol	2	5.12821	0.0252473	PTPN6, CYBA	37	14	19734	76.1931	0.999974	1	1
GOTERM_MF_DIRECT	GO:0034236~protein kinase A catalytic subunit binding	2	5.12821	0.025803	CSK, EZR	37	14	19304	74.5328	0.980695	0.487032	0.477356
UP_SEQ_FEATURE	DOMAIN:MHC class II beta chain N-terminal	2	5.12821	0.0259426	HLA-DRB5, HLA-A	37	15	20569	74.1225	0.991853	0.50597	0.50597
GOTERM_BP_DIRECT	GO:1902600~proton transmembrane transport	3	7.69231	0.0265426	MT-ATP6, MT-CO2, MT-ATP8	37	139	19734	11.5112	0.999985	1	1
SMART	SM00921:MHC_II_beta	2	5.12821	0.026617	HLA-DRB5, HLA-A	17	18	10692	69.8824	0.416991	0.26617	0.26617
GOTERM_CC_DIRECT	GO:0015935~small ribosomal subunit	2	5.12821	0.0269538	RPS26, RPS16	39	15	20887	71.4085	0.989281	0.248574	0.235097
UP_SEQ_FEATURE	DOMAIN:G-alpha	2	5.12821	0.0276487	GNAS, GNAI2	37	16	20569	69.4899	0.994089	0.50597	0.50597
INTERPRO	IPR011025:GproteinA_insert	2	5.12821	0.0291104	GNAS, GNAI2	39	16	20607	66.0481	0.988785	0.941413	0.941413
INTERPRO	IPR001019:Gprotein_alpha_su	2	5.12821	0.0291104	GNAS, GNAI2	39	16	20607	66.0481	0.988785	0.941413	0.941413
UP_KW_CELLULAR_COMPONENT	KW-0138~CF(0)	2	5.12821	0.0292568	MT-ATP6, MT-ATP8	39	14	17942	65.7216	0.463967	0.290771	0.290771
UP_KW_PTM	KW-1017~Isopeptide bond	9	23.0769	0.0297484	HSPA8, PCBP1, PCBP2, GNAS, HNRNPU, CYBA, RPS2, PTMA, JUNB	30	1876	14252	2.2791	0.364281	0.095195	0.0713962
GOTERM_MF_DIRECT	GO:0004129~cytochrome-c oxidase activity	2	5.12821	0.0312474	MT-CO1, MT-CO2	37	17	19304	61.38	0.991718	0.524262	0.513847
INTERPRO	IPR000353:MHC_II_b_N	2	5.12821	0.0326907	HLA-DRB5, HLA-A	39	18	20607	58.7094	0.993604	0.941413	0.941413
UP_SEQ_FEATURE	DOMAIN:Immunoglobulin C1-set	2	5.12821	0.0327494	HLA-DRB5, HLA-A	37	19	20569	58.5178	0.997742	0.544831	0.544831
GOTERM_BP_DIRECT	GO:0031396~regulation of protein ubiquitination	2	5.12821	0.0341131	HSP90AA1, HERPUD1	37	19	19734	56.1422	0.999999	1	1
UP_KW_PTM	KW-0013~ADP-ribosylation	3	7.69231	0.0357689	GNAS, HNRNPU, GNAI2	30	147	14252	9.69524	0.420949	0.0953837	0.0715378
GOTERM_BP_DIRECT	GO:0002504~antigen processing and presentation of peptide or polysaccharide antigen via MHC class II	2	5.12821	0.0358768	HLA-DRB5, HLA-A	37	20	19734	53.3351	1	1	1
GOTERM_MF_DIRECT	GO:0046933~proton-transporting ATP synthase activity, rotational mechanism	2	5.12821	0.0366622	MT-ATP6, MT-ATP8	37	20	19304	52.173	0.996447	0.551606	0.540647
UP_KW_BIOLOGICAL_PROCESS	KW-0066~ATP synthesis	2	5.12821	0.0370916	MT-ATP6, MT-ATP8	25	18	11450	50.8889	0.665832	0.268914	0.259641
GOTERM_BP_DIRECT	GO:0043254~regulation of protein-containing complex assembly	2	5.12821	0.0376374	HSPA8, HSP90AA1	37	21	19734	50.7954	1	1	1
INTERPRO	IPR014721:Ribsml_uS5_D2-typ_fold_subgr	2	5.12821	0.0398127	RPS16, RPS2	39	22	20607	48.035	0.99792	0.941413	0.941413
GOTERM_MF_DIRECT	GO:0031683~G-protein beta/gamma-subunit complex binding	2	5.12821	0.0402558	GNAS, GNAI2	37	22	19304	47.43	0.997979	0.551606	0.540647
GOTERM_CC_DIRECT	GO:0005753~mitochondrial proton-transporting ATP synthase complex	2	5.12821	0.0410386	MT-ATP6, MT-ATP8	39	23	20887	46.5708	0.999047	0.358547	0.339108
UP_KW_CELLULAR_COMPONENT	KW-0491~MHC II	2	5.12821	0.0415387	HLA-DRB5, HLA-A	39	20	17942	46.0051	0.589734	0.290771	0.290771
KEGG_PATHWAY	hsa05145:Toxoplasmosis	3	7.69231	0.0417495	HSPA8, HLA-DRB5, GNAI2	27	111	8840	8.84885	0.997336	0.414513	0.390656
INTERPRO	IPR014745:MHC_II_a/b_N	2	5.12821	0.0433545	HLA-DRB5, HLA-A	39	24	20607	44.0321	0.998814	0.941413	0.941413
BIOCARTA	h_cftrPathway:Cystic fibrosis transmembrane conductance regulator (CFTR) and beta 2 adrenergic receptor (b2AR) pathway	2	5.12821	0.0436163	GNAS, EZR	7	12	1623	38.6429	0.807961	0.728357	0.728357
GOTERM_MF_DIRECT	GO:0015078~proton transmembrane transporter activity	2	5.12821	0.0438362	MT-ATP6, MT-ATP8	37	24	19304	43.4775	0.998851	0.551606	0.540647
UP_SEQ_FEATURE	DOMAIN:KH 2	2	5.12821	0.0445501	PCBP1, PCBP2	37	26	20569	42.763	0.999761	0.585948	0.585948
UP_SEQ_FEATURE	DOMAIN:KH 1	2	5.12821	0.0445501	PCBP1, PCBP2	37	26	20569	42.763	0.999761	0.585948	0.585948
KEGG_PATHWAY	hsa04670:Leukocyte transendothelial migration	3	7.69231	0.0452087	CYBA, EZR, GNAI2	27	116	8840	8.46743	0.998388	0.418934	0.394823
GOTERM_CC_DIRECT	GO:0042613~MHC class II protein complex	2	5.12821	0.046269	HLA-DRB5, HLA-A	39	26	20887	41.1972	0.999616	0.365745	0.345916
GOTERM_CC_DIRECT	GO:0005751~mitochondrial respiratory chain complex IV	2	5.12821	0.046269	MT-CO1, MT-CO2	39	26	20887	41.1972	0.999616	0.365745	0.345916
GOTERM_BP_DIRECT	GO:0006123~mitochondrial electron transport, cytochrome c to oxygen	2	5.12821	0.0463936	MT-CO1, MT-CO2	37	26	19734	41.027	1	1	1
GOTERM_BP_DIRECT	GO:0015986~proton motive force-driven ATP synthesis	2	5.12821	0.0463936	MT-ATP6, MT-ATP8	37	26	19734	41.027	1	1	1
UP_SEQ_FEATURE	DOMAIN:K Homology	2	5.12821	0.047896	PCBP1, PCBP2	37	28	20569	39.7085	0.999874	0.585948	0.585948
KEGG_PATHWAY	hsa04935:Growth hormone synthesis, secretion and action	3	7.69231	0.0494964	GNAS, JUNB, GNAI2	27	122	8840	8.051	0.999138	0.43	0.405251
GOTERM_BP_DIRECT	GO:0050860~negative regulation of T cell receptor signaling pathway	2	5.12821	0.0498744	PTPN6, EZR	37	28	19734	38.0965	1	1	1
UP_SEQ_FEATURE	REGION:G2 motif	2	5.12821	0.0512304	GNAS, GNAI2	37	30	20569	37.0613	0.999934	0.585948	0.585948
UP_SEQ_FEATURE	REGION:G5 motif	2	5.12821	0.0512304	GNAS, GNAI2	37	30	20569	37.0613	0.999934	0.585948	0.585948
GOTERM_BP_DIRECT	GO:0042026~protein refolding	2	5.12821	0.0516101	HSPA8, HSP90AA1	37	29	19734	36.7829	1	1	1
GOTERM_MF_DIRECT	GO:0106222~lncRNA binding	2	5.12821	0.0527307	PCBP2, HNRNPU	37	29	19304	35.9814	0.99972	0.612488	0.600319
UP_KW_BIOLOGICAL_PROCESS	KW-0945~Host-virus interaction	5	12.8205	0.0531147	HSPA8, HSP90AA1, PCBP2, HNRNPU, HLA-A	25	690	11450	3.31884	0.794589	0.308065	0.297442
GOTERM_BP_DIRECT	GO:0009409~response to cold	2	5.12821	0.0533428	HSP90AA1, CIRBP	37	30	19734	35.5568	1	1	1
UP_KW_DOMAIN	KW-1133~Transmembrane helix	15	38.4615	0.0567179	HLA-DRB5, OPN3, MT-CO1, HNRNPU, CYBA, HLA-A, KIAA0040, MT-ATP8, HERPUD1, MT-ATP6, FTH1, GNAS, MT-CO2, PTPRCAP, GAPT	25	5882	14597	1.48898	0.408745	0.277106	0.277106
SMART	SM00322:KH	2	5.12821	0.0568305	PCBP1, PCBP2	17	39	10692	32.2534	0.68969	0.37887	0.37887
UP_KW_MOLECULAR_FUNCTION	KW-0694~RNA-binding	5	12.8205	0.0612342	RBM3, PCBP1, PCBP2, CIRBP, HNRNPU	25	751	11889	3.16618	0.766215	0.469462	0.469462
UP_KW_DOMAIN	KW-0812~Transmembrane	15	38.4615	0.0615791	HLA-DRB5, OPN3, MT-CO1, HNRNPU, CYBA, HLA-A, KIAA0040, MT-ATP8, HERPUD1, MT-ATP6, FTH1, GNAS, MT-CO2, PTPRCAP, GAPT	25	5941	14597	1.4742	0.43561	0.277106	0.277106
KEGG_PATHWAY	hsa05016:Huntington disease	4	10.2564	0.0617318	MT-ATP6, MT-CO1, MT-CO2, MT-ATP8	27	311	8840	4.21103	0.999858	0.494151	0.46571
GOTERM_CC_DIRECT	GO:0098553~lumenal side of endoplasmic reticulum membrane	2	5.12821	0.0617942	HLA-DRB5, HLA-A	39	35	20887	30.6037	0.999975	0.422075	0.399191
GOTERM_CC_DIRECT	GO:0005743~mitochondrial inner membrane	4	10.2564	0.0623684	MT-ATP6, MT-CO1, MT-CO2, MT-ATP8	39	501	20887	4.27596	0.999977	0.422075	0.399191
GOTERM_CC_DIRECT	GO:0005834~heterotrimeric G-protein complex	2	5.12821	0.0635039	GNAS, GNAI2	39	36	20887	29.7536	0.999981	0.422075	0.399191
GOTERM_CC_DIRECT	GO:0045202~synapse	4	10.2564	0.0635655	RPS26, RPS16, RPL13A, GNAI2	39	505	20887	4.24209	0.999982	0.422075	0.399191
KEGG_PATHWAY	hsa05418:Fluid shear stress and atherosclerosis	3	7.69231	0.0639907	HSP90AA1, CYBA, KLF2	27	141	8840	6.96612	0.999898	0.494151	0.46571
GOTERM_BP_DIRECT	GO:0048255~mRNA stabilization	2	5.12821	0.0653855	CIRBP, HNRNPU	37	37	19734	28.8298	1	1	1
UP_SEQ_FEATURE	DOMAIN:Ig-like C1-type	2	5.12821	0.0677331	HLA-DRB5, HLA-A	37	40	20569	27.7959	0.999997	0.632912	0.632912
INTERPRO	IPR004088:KH_dom_type_1	2	5.12821	0.0677936	PCBP1, PCBP2	39	38	20607	27.8097	0.999977	1	1
BIOCARTA	h_gcrpathway:Corticosteroids and cardioprotection	2	5.12821	0.0683186	HSP90AA1, GNAS	7	19	1623	24.406	0.927072	0.728357	0.728357
GOTERM_MF_DIRECT	GO:0097718~disordered domain specific binding	2	5.12821	0.0685385	HSP90AA1, EZR	37	38	19304	27.4595	0.999978	0.734983	0.720381
INTERPRO	IPR004087:KH_dom	2	5.12821	0.0695158	PCBP1, PCBP2	39	39	20607	27.0966	0.999982	1	1
GOTERM_BP_DIRECT	GO:0045333~cellular respiration	2	5.12821	0.0705009	MT-CO1, MT-CO2	37	40	19734	26.6676	1	1	1
UP_SEQ_FEATURE	TRANSMEM:Helical	15	38.4615	0.0705098	HLA-DRB5, OPN3, MT-CO1, HNRNPU, CYBA, HLA-A, KIAA0040, MT-ATP8, HERPUD1, MT-ATP6, FTH1, GNAS, MT-CO2, PTPRCAP, GAPT	37	5446	20569	1.53118	0.999998	0.632912	0.632912
BIOCARTA	h_nkcellsPathway:Ras-Independent pathway in NK cell-mediated cytotoxicity	2	5.12821	0.0718037	PTPN6, HLA-A	7	20	1623	23.1857	0.936515	0.728357	0.728357
GOTERM_BP_DIRECT	GO:0001916~positive regulation of T cell mediated cytotoxicity	2	5.12821	0.0722	HSPA8, HLA-A	37	41	19734	26.0171	1	1	1
GOTERM_CC_DIRECT	GO:0014069~postsynaptic density	3	7.69231	0.0726126	HSPA8, PCBP1, PCBP2	39	244	20887	6.5848	0.999996	0.463604	0.438468
UP_SEQ_FEATURE	REGION:G1 motif	2	5.12821	0.0726293	GNAS, GNAI2	37	43	20569	25.8567	0.999999	0.632912	0.632912
UP_SEQ_FEATURE	REGION:G4 motif	2	5.12821	0.0726293	GNAS, GNAI2	37	43	20569	25.8567	0.999999	0.632912	0.632912
UP_SEQ_FEATURE	REGION:G3 motif	2	5.12821	0.0726293	GNAS, GNAI2	37	43	20569	25.8567	0.999999	0.632912	0.632912
GOTERM_BP_DIRECT	GO:0031295~T cell costimulation	2	5.12821	0.0755892	PTPN6, CSK	37	43	19734	24.807	1	1	1
KEGG_PATHWAY	hsa04145:Phagosome	3	7.69231	0.0771768	HLA-DRB5, CYBA, HLA-A	27	157	8840	6.25619	0.999986	0.564609	0.532113
GOTERM_MF_DIRECT	GO:0140662~ATP-dependent protein folding chaperone	2	5.12821	0.0772095	HSPA8, HSP90AA1	37	43	19304	24.2665	0.999995	0.734983	0.720381
GOTERM_BP_DIRECT	GO:0045429~positive regulation of nitric oxide biosynthetic process	2	5.12821	0.0772792	HSP90AA1, KLF2	37	44	19734	24.2432	1	1	1
GOTERM_MF_DIRECT	GO:0003730~mRNA 3'-UTR binding	3	7.69231	0.077879	RPL41, CIRBP, HNRNPU	37	248	19304	6.31125	0.999995	0.734983	0.720381
BIOCARTA	h_cskPathway:Activation of Csk by cAMP-dependent Protein Kinase Inhibits Signaling through the T Cell Receptor	2	5.12821	0.0787413	GNAS, CSK	7	22	1623	21.0779	0.951903	0.728357	0.728357
GOTERM_BP_DIRECT	GO:0019882~antigen processing and presentation	2	5.12821	0.0789663	HLA-DRB5, HLA-A	37	45	19734	23.7045	1	1	1
INTERPRO	IPR011162:MHC_I/II-like_Ag-recog	2	5.12821	0.0831823	HLA-DRB5, HLA-A	39	47	20607	22.4845	0.999998	1	1
GOTERM_BP_DIRECT	GO:0021549~cerebellum development	2	5.12821	0.0840094	HSPA8, MT-CO1	37	48	19734	22.223	1	1	1
GOTERM_BP_DIRECT	GO:0070527~platelet aggregation	2	5.12821	0.0856845	GNAS, PTPN6	37	49	19734	21.7694	1	1	1
INTERPRO	IPR036612:KH_dom_type_1_sf	2	5.12821	0.0865683	PCBP1, PCBP2	39	49	20607	21.5667	0.999999	1	1
KEGG_PATHWAY	hsa04141:Protein processing in endoplasmic reticulum	3	7.69231	0.0884754	HSPA8, HSP90AA1, HERPUD1	27	170	8840	5.77778	0.999997	0.614904	0.579514
KEGG_PATHWAY	hsa05014:Amyotrophic lateral sclerosis	4	10.2564	0.093564	MT-ATP6, MT-CO1, MT-CO2, MT-ATP8	27	371	8840	3.53	0.999999	0.619304	0.583661
UP_SEQ_FEATURE	LIPID:S-palmitoyl cysteine	3	7.69231	0.0950434	OPN3, GNAS, GNAI2	37	297	20569	5.61534	1	0.790589	0.790589
GOTERM_BP_DIRECT	GO:0050766~positive regulation of phagocytosis	2	5.12821	0.0956726	HSPA8, CYBA	37	55	19734	19.3946	1	1	1
GOTERM_MF_DIRECT	GO:0001784~phosphotyrosine residue binding	2	5.12821	0.0960103	PTPN6, CSK	37	54	19304	19.3233	1	0.842125	0.825394
GOTERM_CC_DIRECT	GO:1904724~tertiary granule lumen	2	5.12821	0.0970688	FTH1, PTPN6	39	56	20887	19.1273	1	0.596794	0.564437

## Sheet: early_turquoise_GO
Category	Term	Count	%	PValue	Genes	List Total	Pop Hits	Pop Total	Fold Enrichment	Bonferroni	Benjamini	FDR
GOTERM_BP_DIRECT	GO:0002181~cytoplasmic translation	53	89.8305	1.5296e-120	RPL5, RPL30, RPL3, RPL32, RPL34, RPLP1, RPLP0, RPL8, RPL9, RPL6, RPS4X, RPS15, RPS14, RPL7A, RPS19, RPL18A, RPS18, RPL36, RACK1, RPL35, RPL37, RPL39, RPS13, RPS12, RPS9, RPS7, RPS8, RPS5, RPL22, RPS6, RPS3A, RPL24, RPL26, RPL29, RPL28, RPL10, RPL12, RPL11, RPS15A, RPS3, RPL14, RPL13, RPS27A, RPL18, RPL19, RPL35A, RPS25, RPS28, RPS27, FAU, RPS21, RPS24, RPS23	59	97	19734	182.754	2.78386e-118	2.78386e-118	2.72268e-118
GOTERM_CC_DIRECT	GO:0022626~cytosolic ribosome	52	88.1356	2.75357e-119	RPL5, RPL30, RPL3, RPL32, RPL34, RPLP1, RPLP0, RPL8, RPL9, RPL6, RPS4X, RPS15, RPS14, RPL7A, RPS19, RPL18A, RPS18, RPL36, RPL35, RPL37, RPL39, RPS13, RPS12, RPS9, RPS7, RPS8, RPS5, RPL22, RPS6, RPS3A, EEF1A1, RPL24, RPL26, RPL29, RPL28, RPL10, RPL12, RPL11, RPS15A, RPS3, RPL14, RPL13, RPS27A, RPL18, RPL19, RPL35A, RPS25, RPS27, FAU, RPS21, RPS24, RPS23	59	94	20887	195.839	1.84489e-117	1.84489e-117	1.45939e-117
GOTERM_BP_DIRECT	GO:0006412~translation	54	91.5254	8.97734e-103	RPL5, RPL30, RPL3, RPL32, RPL34, RPLP1, RPLP0, RPL8, RPL9, RPL6, RPS4X, RPS15, RPS14, RPL7A, RPS19, RPL18A, RPS18, RPL36, RPL35, RPL37, RPL39, RPS13, RPS12, RPS9, RPS7, RPS8, RPS5, RPL22, RPS6, RPS3A, EEF1A1, RPL24, RPL26, RPL29, RPL28, RPL10, RPL12, RPL11, RPS15A, RPS3, RPL14, RPL13, RPS27A, RPL18, RPL19, RPL35A, RPS25, RPS28, RPS27, NACA, FAU, RPS21, RPS24, RPS23	59	202	19734	89.414	1.63388e-100	8.16938e-101	7.98983e-101
GOTERM_MF_DIRECT	GO:0003735~structural constituent of ribosome	52	88.1356	1.13348e-97	RPL5, RPL30, RPL3, RPL32, RPL34, RPLP1, RPLP0, RPL8, RPL9, RPL6, RPS4X, RPS15, RPS14, RPL7A, RPS19, RPL18A, RPS18, RPL36, RPL35, RPL37, RPL39, RPS13, RPS12, RPS9, RPS7, RPS8, RPS5, RPL22, RPS6, RPS3A, RPL24, RPL26, RPL29, RPL28, RPL10, RPL12, RPL11, RPS15A, RPS3, RPL14, RPL13, RPS27A, RPL18, RPL19, RPL35A, RPS25, RPS28, RPS27, FAU, RPS21, RPS24, RPS23	59	191	19304	89.0769	8.61448e-96	8.61448e-96	7.59435e-96
UP_KW_MOLECULAR_FUNCTION	KW-0689~Ribosomal protein	53	89.8305	6.77255e-90	RPL5, RPL30, RPL3, RPL32, RPL34, RPLP1, RPLP0, RPL8, RPL9, RPL6, RPS4X, RPS15, RPS14, RPL7A, RPS19, RPL18A, RPS18, RPL36, RACK1, RPL35, RPL37, RPL39, RPS13, RPS12, RPS9, RPS7, RPS8, RPS5, RPL22, RPS6, RPS3A, RPL24, RPL26, RPL29, RPL28, RPL10, RPL12, RPL11, RPS15A, RPS3, RPL14, RPL13, RPS27A, RPL18, RPL19, RPL35A, RPS25, RPS28, RPS27, FAU, RPS21, RPS24, RPS23	58	197	11889	55.1476	9.48157e-89	9.48157e-89	9.48157e-89
KEGG_PATHWAY	hsa03010:Ribosome	52	88.1356	5.29125e-86	RPL5, RPL30, RPL3, RPL32, RPL34, RPLP1, RPLP0, RPL8, RPL9, RPL6, RPS4X, RPS15, RPS14, RPL7A, RPS19, RPL18A, RPS18, RPL36, RPL35, RPL37, RPL39, RPS13, RPS12, RPS9, RPS7, RPS8, RPS5, RPL22, RPS6, RPS3A, RPL24, RPL26, RPL29, RPL28, RPL10, RPL12, RPL11, RPS15A, RPS3, RPL14, RPL13, RPS27A, RPL18, RPL19, RPL35A, RPS25, RPS28, RPS27, FAU, RPS21, RPS24, RPS23	56	172	8840	47.7243	1.48155e-84	1.48155e-84	1.48155e-84
UP_KW_MOLECULAR_FUNCTION	KW-0687~Ribonucleoprotein	53	89.8305	5.85147e-78	RPL5, RPL30, RPL3, RPL32, RPL34, RPLP1, RPLP0, RPL8, RPL9, RPL6, RPS4X, RPS15, RPS14, RPL7A, RPS19, RPL18A, RPS18, RPL36, RACK1, RPL35, RPL37, RPL39, RPS13, RPS12, RPS9, RPS7, RPS8, RPS5, RPL22, RPS6, RPS3A, RPL24, RPL26, RPL29, RPL28, RPL10, RPL12, RPL11, RPS15A, RPS3, RPL14, RPL13, RPS27A, RPL18, RPL19, RPL35A, RPS25, RPS28, RPS27, FAU, RPS21, RPS24, RPS23	58	316	11889	34.38	8.19206e-77	4.09603e-77	4.09603e-77
KEGG_PATHWAY	hsa05171:Coronavirus disease - COVID-19	52	88.1356	9.62484e-78	RPL5, RPL30, RPL3, RPL32, RPL34, RPLP1, RPLP0, RPL8, RPL9, RPL6, RPS4X, RPS15, RPS14, RPL7A, RPS19, RPL18A, RPS18, RPL36, RPL35, RPL37, RPL39, RPS13, RPS12, RPS9, RPS7, RPS8, RPS5, RPL22, RPS6, RPS3A, RPL24, RPL26, RPL29, RPL28, RPL10, RPL12, RPL11, RPS15A, RPS3, RPL14, RPL13, RPS27A, RPL18, RPL19, RPL35A, RPS25, RPS28, RPS27, FAU, RPS21, RPS24, RPS23	56	238	8840	34.4898	2.69496e-76	1.34748e-76	1.34748e-76
GOTERM_CC_DIRECT	GO:0022625~cytosolic large ribosomal subunit	29	49.1525	1.13331e-54	RPL5, RPL30, RPL3, RPL32, RPL10, RPL34, RPLP1, RPL12, RPLP0, RPL11, RPL8, RPL9, RPL6, RPL7A, RPL18A, RPL36, RPL14, RPL35, RPL13, RPL37, RPL18, RPL39, RPL19, RPL22, RPL35A, RPL24, RPL26, RPL29, RPL28	59	78	20887	131.622	7.59319e-53	3.7966e-53	3.00328e-53
GOTERM_MF_DIRECT	GO:0003723~RNA binding	53	89.8305	4.51359e-52	RPL5, RPL30, RPL3, RPL32, RPL34, RPLP0, RPL8, RPL9, RPL6, RPS4X, RPS15, RPS14, RPL7A, RPS19, RPL18A, RPS18, RPL36, RACK1, RPL35, RPL37, RPL39, RPS13, RPS12, RPS9, RPS7, RPS8, RPS5, RPL22, RPS6, RPS3A, EEF1A1, RPL24, RPL26, RPL29, RPL28, RPL10, RPL12, RPL11, RPS15A, RPS3, RPL14, RPL13, RPS27A, RPL18, RPL19, RPL35A, RPS25, RPS28, RPS27, FAU, RPS21, RPS24, RPS23	59	1455	19304	11.9181	3.43033e-50	1.71516e-50	1.51205e-50
GOTERM_CC_DIRECT	GO:0022627~cytosolic small ribosomal subunit	24	40.678	3.40022e-47	RPS9, RPS7, RPS8, RPS5, RPS6, RPS3A, RPS15, RPS4X, RPS14, RPS25, RPS28, RPS15A, RPS27, RPS19, RPS18, RPS3, RACK1, FAU, RPS27A, RPS21, RPS24, RPS13, RPS23, RPS12	59	52	20887	163.392	2.27815e-45	7.59383e-46	6.00706e-46
GOTERM_CC_DIRECT	GO:0005840~ribosome	25	42.3729	1.01059e-39	RPL10, RPLP1, RPL9, RPL6, RPS4X, RPS14, RPL7A, RPS19, RPS18, RPL36, RACK1, RPS3, RPS27A, RPS13, RPS9, RPS7, RPS5, RPL22, RPS6, RPS3A, EEF1A1, RPS25, RPS28, RPS27, RPS23	59	118	20887	75.0036	6.77093e-38	1.69273e-38	1.33903e-38
GOTERM_CC_DIRECT	GO:0005829~cytosol	58	98.3051	1.46965e-31	RPL5, RPL30, RPL3, RPL32, RPL34, RPLP1, RPLP0, RPL8, RPL9, RPL6, EEF1B2, RPS4X, RPS15, RPS14, RPL7A, RPS19, RPL18A, RPS18, RPL36, RACK1, RPL35, RPL37, RPL39, RPS13, RPS12, RPS9, RPS7, RPS8, RPS5, RPL22, RPS6, RPS3A, EEF1A1, EEF1D, RPL24, RPL26, RPL29, RPL28, PFDN5, FTL, RPL10, RPL12, RPL11, RPS15A, RPS3, RPL14, RPL13, RPS27A, RPL18, RPL19, RPL35A, RPS25, RPS28, RPS27, FAU, RPS21, RPS24, RPS23	59	5649	20887	3.6348	9.84666e-30	1.96933e-30	1.55783e-30
GOTERM_BP_DIRECT	GO:0042274~ribosomal small subunit biogenesis	18	30.5085	2.29085e-28	RPS9, RPS7, RPS8, RPS5, RPS6, RPS3A, RPS15, RPS4X, RPS14, RPS25, RPS28, RPS15A, RPS27, RPS19, RPS24, RPS13, RPS23, RPS12	59	76	19734	79.2177	4.16935e-26	1.38978e-26	1.35924e-26
GOTERM_CC_DIRECT	GO:0032040~small-subunit processome	17	28.8136	1.54996e-26	RPS9, RPS7, RPS8, RPS5, RPS6, RPS3A, RPS4X, RPS14, RPS28, RPS15A, RPS27, RPS19, RPS27A, RPS24, RPS13, RPS23, RPS12	59	77	20887	78.1596	1.03848e-24	1.73079e-25	1.36914e-25
GOTERM_CC_DIRECT	GO:0005737~cytoplasm	55	93.2203	5.73837e-26	RPL5, RPL30, RPL3, RPL32, RPL34, RPLP1, RPLP0, RPL8, RPL9, RPL6, EEF1B2, RPS15, RPS14, RPL7A, RPS19, RPL18A, RPS18, RPL36, RACK1, RPL35, RPL37, RPS13, RPS12, RPS9, RPS7, RPS8, RPS5, RPL22, RPS6, RPS3A, EEF1A1, EEF1D, RPL24, RPL26, RPL29, RPL28, PFDN5, FTL, RPL12, RPL11, RPS15A, RPS3, RPL14, RPL13, RPS27A, RPL18, RPL19, RPL35A, RPS25, RPS28, NACA, FAU, RPS21, RPS24, RPS23	59	5754	20887	3.3839	3.84471e-24	5.49244e-25	4.34477e-25
UP_KW_CELLULAR_COMPONENT	KW-0963~Cytoplasm	55	93.2203	1.08515e-25	RPL5, RPL30, RPL3, RPL32, RPL34, RPLP0, RPL8, RPL9, RPL6, RPS4X, RPS15, RPS14, RPL7A, RPS19, RPL18A, RPS18, RPL36, RACK1, RPL35, RPL37, RPL39, RPS13, RPS12, RPS9, RPS7, RPS8, RPS5, RPL22, RPS6, RPS3A, EEF1A1, RPL24, RPL26, RPL29, RPL28, PFDN5, RPL10, RPL12, RPL11, RPS15A, RPS3, RPL14, RPL13, RPS27A, RPL18, RPL19, RPL35A, RPS25, RPS28, RPS27, NACA, FAU, RPS21, RPS24, RPS23	56	5805	17942	3.03559	9.76635e-25	9.76635e-25	9.76635e-25
GOTERM_CC_DIRECT	GO:0005925~focal adhesion	25	42.3729	1.53489e-25	RPL5, RPL30, RPL3, RPLP1, RPL12, RPLP0, RPL8, RPL9, RPL6, RPS15, RPS4X, RPS14, RPL7A, RPS19, RPS18, RPS3, RPL18, RPS13, RPL19, RPS9, RPS7, RPS8, RPS5, RPL22, RPS3A	59	435	20887	20.3458	1.02838e-23	1.28547e-24	1.01687e-24
UP_KW_DISEASE	KW-1024~Diamond-Blackfan anemia	12	20.339	9.05715e-25	RPL5, RPS28, RPS15A, RPS27, RPS7, RPS19, RPL11, RPL35A, RPL35, RPL26, RPL18, RPS24	17	20	4817	170.012	9.05715e-24	9.05715e-24	9.05715e-24
UP_KW_PTM	KW-1017~Isopeptide bond	41	69.4915	6.16817e-24	RPL5, RPL30, RPL3, RPL32, RPL10, RPL34, RPLP1, RPL12, RPLP0, RPL11, RPL8, RPL6, RPS15, EEF1B2, RPS4X, RPS14, RPL7A, RPL18A, RPS18, RPL14, RPS3, RPL35, RPL13, RPS27A, RPL18, RPS13, RPL19, RPS9, RPS7, RPS8, RPS5, RPS6, RPS3A, EEF1A1, NACA, RPL24, RPL26, RPL28, RPS21, RPS24, RPS23	56	1876	14252	5.5621	5.55136e-23	6.16817e-23	4.93454e-23
UP_SEQ_FEATURE	CROSSLNK:Glycyl lysine isopeptide (Lys-Gly) (interchain with G-Cter in SUMO2)	31	52.5424	3.04011e-23	RPL3, RPL32, RPL10, RPL34, RPL12, RPL11, RPL8, RPL6, RPS15, EEF1B2, RPS4X, RPS14, RPL7A, RPL18A, RPS18, RPL14, RPS3, RPL35, RPL13, RPL18, RPS13, RPS9, RPS7, RPS8, RPS6, RPL24, RPL26, RPL28, RPS21, RPS24, RPS23	53	1277	20569	9.42124	4.10415e-21	4.10415e-21	4.10415e-21
GOTERM_CC_DIRECT	GO:0005730~nucleolus	32	54.2373	1.26098e-21	RPL5, RPL3, RPL34, RPL12, RPL11, RPS4X, RPS14, RPL7A, RPS15A, RPS19, RPL36, RPS3, RPL35, RPL13, RPS27A, RPL18, RPS13, RPS12, RPL19, RPS9, RPS7, RPS8, RPS5, RPS6, RPS3A, EEF1A1, RPS25, RPS28, RPS27, RPL26, RPS24, RPS23	59	1400	20887	8.09182	8.44855e-20	9.38728e-21	7.42576e-21
UP_KW_PTM	KW-0832~Ubl conjugation	41	69.4915	5.34529e-18	RPL5, RPL30, RPL3, RPL32, RPL10, RPL34, RPLP1, RPL12, RPLP0, RPL11, RPL8, RPL6, RPS15, EEF1B2, RPS4X, RPS14, RPL7A, RPL18A, RPS18, RPL14, RPS3, RPL35, RPL13, RPS27A, RPL18, RPS13, RPL19, RPS9, RPS7, RPS8, RPS5, RPS6, RPS3A, EEF1A1, NACA, RPL24, RPL26, RPL28, RPS21, RPS24, RPS23	56	2701	14252	3.8632	4.81076e-17	2.53318e-17	2.02654e-17
UP_KW_PTM	KW-0007~Acetylation	45	76.2712	7.59954e-18	RPL5, RPL30, RPL3, RPL34, RPLP1, RPL12, RPL11, RPL9, RPL6, RPS15, EEF1B2, RPS4X, RPL7A, RPS19, RPS18, RPL36, RPL14, RACK1, RPS3, RPL35, RPL13, RPL37, RPS27A, RPS13, RPS12, RPS9, RPS7, RPS8, RPS5, RPS6, RPL35A, RPS3A, EEF1A1, RPS25, RPS28, EEF1D, NACA, RPL24, RPL29, RPL28, RPS21, PFDN5, RPS24, FTL, RPS23	56	3511	14252	3.26189	6.83958e-17	2.53318e-17	2.02654e-17
GOTERM_CC_DIRECT	GO:0015935~small ribosomal subunit	9	15.2542	1.35185e-17	RPS4X, RPS25, RPS28, RPS18, RPS6, RACK1, FAU, RPS21, RPS24	59	15	20887	212.41	9.05741e-16	9.05741e-17	7.16481e-17
GOTERM_CC_DIRECT	GO:1990904~ribonucleoprotein complex	15	25.4237	4.65618e-16	RPL5, RPS9, RPS7, RPS8, RPLP1, RPS5, RPL22, RPS6, RPLP0, RPS3A, RPS4X, RPS3, RACK1, RPL26, RPS27A	59	210	20887	25.2869	2.9754e-14	2.83604e-15	2.24343e-15
GOTERM_CC_DIRECT	GO:0045202~synapse	19	32.2034	1.03309e-15	RPS9, RPS7, RPS5, RPL34, RPS3A, RPS15, RPS4X, RPL7A, RPS28, RPS15A, RPL36, RPL24, RPL13, RPL26, RPS27A, RPL28, RPS21, RPS23, RPL19	59	505	20887	13.3194	6.69464e-14	5.76806e-15	4.56279e-15
GOTERM_BP_DIRECT	GO:0006364~rRNA processing	13	22.0339	2.01828e-15	RPL5, RPS7, RPS6, RPL11, RPL35A, RPS15, RPS25, RPS28, RPS27, RPS19, RPL14, RPL26, RPS24	59	127	19734	34.2376	3.63709e-13	9.18318e-14	8.98135e-14
GOTERM_CC_DIRECT	GO:0070062~extracellular exosome	31	52.5424	1.20262e-14	RPL5, RPL30, RPL3, RPL34, RPL12, RPLP0, RPL11, RPS4X, RPS14, RPS15A, RPS19, RPS18, RPL14, RACK1, RPS3, RPS27A, RPS13, RPS9, RPS8, RPS5, RPL22, RPL35A, RPS3A, EEF1A1, RPS25, RPS28, NACA, RPL24, RPL26, RPL28, FTL	59	2258	20887	4.86029	8.03357e-13	6.19811e-14	4.90298e-14
GOTERM_CC_DIRECT	GO:0016020~membrane	42	71.1864	9.6558e-14	RPL5, RPL30, RPL32, RPL10, RPL12, RPLP0, RPL11, RPL8, RPL9, RPL6, RPS15, RPS4X, RPS14, RPL7A, RPS15A, RPS19, RPL18A, RPS18, RPL36, RPL14, RPS3, RPL35, RPL13, RPS27A, RPL18, RPS13, RPS12, RPL19, RPS9, RPS7, RPS8, RPS5, RPS6, RPL35A, EEF1A1, RPL24, RPL26, RPL29, RPL28, RPS24, FTL, RPS23	59	5048	20887	2.94547	6.47149e-12	4.62099e-13	3.65541e-13
GOTERM_CC_DIRECT	GO:0014069~postsynaptic density	13	22.0339	2.73225e-12	RPL30, RPL12, RPLP0, RPL8, RPL6, RPS14, RPS25, RPS27, RPS19, RPS18, RPS3, RPL14, RPS13	59	244	20887	18.8616	1.83061e-10	1.22041e-11	9.65396e-12
UP_SEQ_FEATURE	CROSSLNK:Glycyl lysine isopeptide (Lys-Gly) (interchain with G-Cter in SUMO2); alternate	14	23.7288	2.80503e-12	RPL5, RPL30, RPL3, RPS7, RPS5, RPL11, RPLP0, RPS3A, RPL7A, RPS18, NACA, RPS3, RPL24, RPL13	53	350	20569	15.5238	3.78672e-10	1.89339e-10	1.89339e-10
GOTERM_BP_DIRECT	GO:0000028~ribosomal small subunit assembly	6	10.1695	5.39777e-10	RPS15, RPS14, RPS28, RPS27, RPS19, RPS5	59	15	19734	133.79	9.82395e-08	1.96479e-08	1.92161e-08
UP_KW_MOLECULAR_FUNCTION	KW-0699~rRNA-binding	7	11.8644	4.04273e-09	RPS4X, RPL5, RPS9, RPS18, RPL11, RPL37, RPL8	58	29	11889	49.4786	5.65982e-08	1.88661e-08	1.88661e-08
GOTERM_MF_DIRECT	GO:0019843~rRNA binding	7	11.8644	4.19478e-09	RPS4X, RPS9, RPS18, RPS5, RPL37, RPL8, RPL9	59	45	19304	50.8957	3.18803e-07	1.06268e-07	9.36833e-08
GOTERM_MF_DIRECT	GO:0048027~mRNA 5'-UTR binding	6	10.1695	1.28658e-08	RPS14, RPL5, RPS7, RPS3A, RPL26, RPS13	59	26	19304	75.5046	9.77804e-07	2.31006e-07	2.0365e-07
GOTERM_MF_DIRECT	GO:1990948~ubiquitin ligase inhibitor activity	5	8.47458	1.51978e-08	RPS15, RPL5, RPS7, RPL11, RPL37	59	10	19304	163.593	1.15503e-06	2.31006e-07	2.0365e-07
GOTERM_BP_DIRECT	GO:0000027~ribosomal large subunit assembly	5	8.47458	1.99307e-07	RPL5, RPL10, RPL11, RPLP0, RPL6	59	18	19734	92.9096	3.62733e-05	6.04566e-06	5.91279e-06
INTERPRO	IPR014722:Rib_uL2_dom2	5	8.47458	4.80615e-07	RPS4X, RPL14, RPL26, RPL8, RPL6	59	23	20607	75.9285	0.000106691	0.000106696	0.00010189
GOTERM_CC_DIRECT	GO:0005783~endoplasmic reticulum	16	27.1186	5.50487e-07	RPL5, RPL10, RPS7, RPS8, RPL34, RPS6, RPLP0, RPS3A, EEF1B2, EEF1D, RPS3, RPL24, RPL13, RPL18, RPS24, RPS23	59	1185	20887	4.77998	3.6882e-05	2.29247e-06	1.81345e-06
GOTERM_CC_DIRECT	GO:0005654~nucleoplasm	29	49.1525	5.81672e-07	RPL5, RPL11, RPL8, RPS15, RPS4X, RPS14, RPS15A, RPS19, RPS18, RACK1, RPS3, RPS27A, RPS13, RPS12, RPS9, RPS7, RPS8, RPS5, RPS6, RPS3A, RPS25, RPS28, RPS27, EEF1D, RPL26, FAU, RPS21, RPS24, RPS23	59	4030	20887	2.54752	3.89713e-05	2.29247e-06	1.81345e-06
GOTERM_BP_DIRECT	GO:0042273~ribosomal large subunit biogenesis	5	8.47458	5.11654e-06	RPL5, RPL11, RPL14, RPL35A, RPL26	59	39	19734	42.8814	0.000930779	0.00013303	0.000130106
INTERPRO	IPR008991:Translation_prot_SH3-like_sf	4	6.77966	1.15449e-05	RPL14, RPL26, RPL8, RPL6	59	16	20607	87.3178	0.0025597	0.00128148	0.00122376
UP_SEQ_FEATURE	CROSSLNK:Glycyl lysine isopeptide (Lys-Gly) (interchain with G-Cter in ubiquitin)	8	13.5593	1.18412e-05	EEF1A1, RPL10, RPLP1, RPL12, RPLP0, RPS3, RPS27A, RPS13	53	308	20569	10.0804	0.0015973	0.000532856	0.000532856
GOTERM_MF_DIRECT	GO:0045182~translation regulator activity	4	6.77966	1.69874e-05	RPS14, RPS9, RPL10, RACK1	59	17	19304	76.985	0.00129022	0.000215173	0.000189692
GOTERM_BP_DIRECT	GO:0006414~translational elongation	4	6.77966	2.2579e-05	EEF1A1, EEF1B2, EEF1D, RPLP1	59	19	19734	70.4157	0.00410098	0.000513671	0.000502382
GOTERM_CC_DIRECT	GO:0005853~eukaryotic translation elongation factor 1 complex	3	5.08475	4.53074e-05	EEF1A1, EEF1B2, EEF1D	59	4	20887	265.513	0.00303106	0.000168644	0.000133405
GOTERM_MF_DIRECT	GO:0045296~cadherin binding	8	13.5593	6.26284e-05	RPL7A, EEF1D, RPL34, RPL14, RACK1, RPL24, RPL29, RPL6	59	335	19304	7.81341	0.0047486	0.000679966	0.000599443
GOTERM_CC_DIRECT	GO:0036464~cytoplasmic ribonucleoprotein granule	5	8.47458	8.35246e-05	RPS4X, RPS6, RPLP0, RPL28, RPL6	59	83	20887	21.3263	0.00558075	0.000294534	0.00023299
GOTERM_CC_DIRECT	GO:0005791~rough endoplasmic reticulum	4	6.77966	0.000114376	RPL18, RPS21, RPL6, RPS23	59	34	20887	41.6491	0.00763435	0.00038316	0.000303097
GOTERM_MF_DIRECT	GO:0005515~protein binding	52	88.1356	0.000134472	RPL5, RPL30, RPL3, RPL34, RPLP1, RPLP0, RPL8, RPL9, RPL6, EEF1B2, RPS4X, RPS15, RPS14, RPL7A, RPS19, RPL18A, RPS18, RACK1, RPS13, RPS12, RPS9, RPS7, RPS8, RPS5, RPL22, RPS6, RPS3A, EEF1A1, EEF1D, RPL24, RPL26, RPL28, PFDN5, FTL, RPL10, RPL12, RPL11, RPS15A, RPS3, RPL14, RPL13, RPS27A, RPL18, RPL19, RPL35A, RPS25, RPS28, RPS27, NACA, FAU, RPS21, RPS23	59	12754	19304	1.33399	0.0101685	0.00127749	0.0011262
GOTERM_BP_DIRECT	GO:1904667~negative regulation of ubiquitin protein ligase activity	3	5.08475	0.000376298	RPL5, RPS7, RPL11	59	10	19734	100.342	0.0662057	0.00684862	0.0066981
GOTERM_BP_DIRECT	GO:1901798~positive regulation of signal transduction by p53 class mediator	3	5.08475	0.000376298	RPS15, RPL11, RPL37	59	10	19734	100.342	0.0662057	0.00684862	0.0066981
INTERPRO	IPR004038:Ribosomal_eL8/eL30/eS12/Gad45	3	5.08475	0.000421283	RPL7A, RPL30, RPS12	59	11	20607	95.2558	0.0893026	0.0224054	0.0213961
INTERPRO	IPR005824:KOW	3	5.08475	0.000421283	RPS4X, RPL14, RPL26	59	11	20607	95.2558	0.0893026	0.0224054	0.0213961
INTERPRO	IPR011332:Ribosomal_zn-bd	3	5.08475	0.000504625	RPS27, RPL37, RPS27A	59	12	20607	87.3178	0.106005	0.0224054	0.0213961
INTERPRO	IPR029064:Ribosomal_eL30-like_sf	3	5.08475	0.000798467	RPL7A, RPL30, RPS12	59	15	20607	69.8542	0.162497	0.0295433	0.0282125
GOTERM_BP_DIRECT	GO:0030490~maturation of SSU-rRNA	3	5.08475	0.00171995	RPS14, RPS28, RPS19	59	21	19734	47.7821	0.268969	0.0264373	0.0258562
GOTERM_BP_DIRECT	GO:0045727~positive regulation of translation	4	6.77966	0.00174721	RPS4X, RPL5, RPS27, RPL26	59	81	19734	16.5173	0.272594	0.0264373	0.0258562
GOTERM_BP_DIRECT	GO:2000059~negative regulation of ubiquitin-dependent protein catabolic process	3	5.08475	0.00188838	RPL5, RPS7, RPL11	59	22	19734	45.6102	0.291078	0.0264373	0.0258562
UP_SEQ_FEATURE	COMPBIAS:Basic residues	8	13.5593	0.00194851	EEF1D, RPS8, FAU, RPL18, RPL29, RPL6, RPS24, RPS23	53	709	20569	4.37906	0.231493	0.0657622	0.0657622
GOTERM_CC_DIRECT	GO:0005634~nucleus	29	49.1525	0.00202391	RPL5, RPL30, RPL3, RPL10, RPLP0, RPL9, RPL6, RPS15, RPL7A, RPS18, RACK1, RPS3, RPL13, RPS27A, RPL18, RPS13, RPS9, RPS7, RPS8, RPL22, RPS6, RPS3A, EEF1A1, RPS25, RPS27, EEF1D, NACA, PFDN5, RPS24	59	6175	20887	1.66259	0.12693	0.00645723	0.00510796
UP_KW_MOLECULAR_FUNCTION	KW-0694~RNA-binding	11	18.6441	0.00274263	RPS4X, RPL5, RPS9, RPS18, RPL12, RPL22, RPL11, RPS3, RPL35A, RPL37, RPL8	58	751	11889	3.00241	0.0377198	0.00959921	0.00959921
GOTERM_BP_DIRECT	GO:0006417~regulation of translation	4	6.77966	0.00292076	RPS14, RPS9, RPL10, RPS3	59	97	19734	13.7928	0.41278	0.0379699	0.0371354
SMART	SM00888:EF1_GNE	2	3.38983	0.00317757	EEF1B2, EEF1D	18	2	10692	594	0.061669	0.0317757	0.0301869
SMART	SM01182:EF-1_beta_acid	2	3.38983	0.00317757	EEF1B2, EEF1D	18	2	10692	594	0.061669	0.0317757	0.0301869
INTERPRO	IPR009000:Transl_B-barrel_sf	3	5.08475	0.0032195	EEF1A1, RPL3, RPL35A	59	30	20607	34.9271	0.511239	0.102104	0.0975048
GOTERM_BP_DIRECT	GO:0061844~antimicrobial humoral immune response mediated by antimicrobial peptide	4	6.77966	0.00405667	RPL30, RPS19, FAU, RPL39	59	109	19734	12.2743	0.522798	0.0492209	0.0481391
GOTERM_MF_DIRECT	GO:0003746~translation elongation factor activity	3	5.08475	0.00415301	EEF1A1, EEF1B2, EEF1D	59	32	19304	30.6737	0.271149	0.0350699	0.0309169
UP_KW_BIOLOGICAL_PROCESS	KW-0810~Translation regulation	3	5.08475	0.00477367	RPL10, RPS3, RACK1	10	136	11450	25.2574	0.0825267	0.0540432	0.0540432
UP_SEQ_FEATURE	DOMAIN:Translation elongation factor EF1B beta/delta subunit guanine nucleotide exchange	2	3.38983	0.00504988	EEF1B2, EEF1D	53	2	20569	388.094	0.495134	0.113622	0.113622
UP_SEQ_FEATURE	DOMAIN:Elongation factor 1 beta central acidic region eukaryote	2	3.38983	0.00504988	EEF1B2, EEF1D	53	2	20569	388.094	0.495134	0.113622	0.113622
INTERPRO	IPR049720:EF1B_bsu/dsu	2	3.38983	0.00562137	EEF1B2, EEF1D	59	2	20607	349.271	0.713915	0.103995	0.0993109
INTERPRO	IPR014038:EF1B_bsu/dsu_GNE	2	3.38983	0.00562137	EEF1B2, EEF1D	59	2	20607	349.271	0.713915	0.103995	0.0993109
INTERPRO	IPR036219:eEF-1beta-like_sf	2	3.38983	0.00562137	EEF1B2, EEF1D	59	2	20607	349.271	0.713915	0.103995	0.0993109
INTERPRO	IPR001326:Transl_elong_EF1B_B/D_CS	2	3.38983	0.00562137	EEF1B2, EEF1D	59	2	20607	349.271	0.713915	0.103995	0.0993109
INTERPRO	IPR018940:EF-1_beta_acid_region_euk	2	3.38983	0.00562137	EEF1B2, EEF1D	59	2	20607	349.271	0.713915	0.103995	0.0993109
UP_KW_BIOLOGICAL_PROCESS	KW-0648~Protein biosynthesis	3	5.08475	0.0060048	EEF1A1, EEF1B2, EEF1D	10	153	11450	22.451	0.102742	0.0540432	0.0540432
SMART	SM00363:S4	2	3.38983	0.00792611	RPS4X, RPS9	18	5	10692	237.6	0.147135	0.0528407	0.0501987
UP_KW_CELLULAR_COMPONENT	KW-0539~Nucleus	28	47.4576	0.00819641	RPL5, RPL3, RPLP0, RPL11, RPS4X, RPS14, RPS15A, RPS19, RACK1, RPS3, RPS27A, RPS13, RPS12, RPS9, RPS7, RPS8, RPS5, RPS6, RPS3A, EEF1A1, RPS28, RPS27, EEF1D, NACA, FAU, PFDN5, RPS24, RPS23	56	5858	17942	1.53141	0.0713948	0.0368838	0.0368838
INTERPRO	IPR014717:Transl_elong_EF1B/ribsomal_bS6	2	3.38983	0.0084204	EEF1B2, EEF1D	59	3	20607	232.847	0.846989	0.143794	0.137317
UP_KW_MOLECULAR_FUNCTION	KW-0251~Elongation factor	3	5.08475	0.00843846	EEF1A1, EEF1B2, EEF1D	58	29	11889	21.2051	0.111872	0.0236277	0.0236277
GOTERM_MF_DIRECT	GO:0003729~mRNA binding	5	8.47458	0.00867919	RPS5, RPS3, RPL24, RPL35, RPS13	59	269	19304	6.08153	0.484438	0.0659618	0.0581506
GOTERM_BP_DIRECT	GO:1990145~maintenance of translational fidelity	2	3.38983	0.00879182	RPS23, RPS12	59	3	19734	222.983	0.799549	0.100007	0.097809
UP_SEQ_FEATURE	DOMAIN:RNA-binding S4	2	3.38983	0.0100748	RPS4X, RPS9	53	4	20569	194.047	0.745127	0.166421	0.166421
UP_SEQ_FEATURE	CROSSLNK:Glycyl lysine isopeptide (Lys-Gly) (interchain with G-Cter in SUMO1); alternate	4	6.77966	0.0109609	RPL5, RPL3, RPLP0, RPL13	53	182	20569	8.52955	0.774152	0.166421	0.166421
UP_SEQ_FEATURE	ZN_FING:C4-type	3	5.08475	0.0110947	RPS27, RPL37, RPS27A	53	63	20569	18.4807	0.77824	0.166421	0.166421
GOTERM_BP_DIRECT	GO:0006413~translational initiation	3	5.08475	0.0114093	RPS5, RPS3, RPS3A	59	55	19734	18.2441	0.876118	0.122146	0.119462
INTERPRO	IPR002942:S4_RNA-bd	2	3.38983	0.0139952	RPS4X, RPS9	59	5	20607	139.708	0.956234	0.221925	0.211928
GOTERM_BP_DIRECT	GO:2000435~negative regulation of protein neddylation	2	3.38983	0.0146108	RPL5, RPL11	59	5	19734	133.79	0.931353	0.147731	0.144485
UP_SEQ_FEATURE	DOMAIN:S4 RNA-binding	2	3.38983	0.0150747	RPS4X, RPS9	53	6	20569	129.365	0.87134	0.203509	0.203509
INTERPRO	IPR036986:S4_RNA-bd_sf	2	3.38983	0.0167711	RPS4X, RPS9	59	6	20607	116.424	0.976594	0.248212	0.237032
UP_SEQ_FEATURE	DOMAIN:KOW	2	3.38983	0.0175654	RPL14, RPL26	53	7	20569	110.884	0.908591	0.215576	0.215576
GOTERM_MF_DIRECT	GO:0070180~large ribosomal subunit rRNA binding	2	3.38983	0.0178948	RPL12, RPLP0	59	6	19304	109.062	0.746482	0.123637	0.108995
UP_KW_PTM	KW-0013~ADP-ribosylation	4	6.77966	0.0190822	RPS6, RPL24, RPS3A, RPS27A	56	147	14252	6.92517	0.159198	0.0477054	0.0381644
GOTERM_MF_DIRECT	GO:0070181~small ribosomal subunit rRNA binding	2	3.38983	0.0237895	RPS3, RPS13	59	8	19304	81.7966	0.839563	0.150667	0.132825
UP_SEQ_FEATURE	DOMAIN:Ribosomal protein eL8/eL30/eS12/Gadd45	2	3.38983	0.0250005	RPL7A, RPL30	53	10	20569	77.6189	0.967221	0.281256	0.281256
GOTERM_MF_DIRECT	GO:0008097~5S rRNA binding	2	3.38983	0.0267238	RPL5, RPL11	59	9	19304	72.7081	0.872372	0.156231	0.13773
INTERPRO	IPR012340:NA-bd_OB-fold	3	5.08475	0.0288441	RPS28, RPL8, RPS23	59	94	20607	11.147	0.998493	0.398759	0.380797
INTERPRO	IPR019954:Ubiquitin_CS	2	3.38983	0.0305356	FAU, RPS27A	59	11	20607	63.5039	0.998977	0.398759	0.380797
GOTERM_MF_DIRECT	GO:0097371~MDM2/MDM4 family protein binding	2	3.38983	0.0354748	RPS15, RPL37	59	12	19304	54.5311	0.935756	0.192577	0.169772
INTERPRO	IPR019956:Ubiquitin_dom	2	3.38983	0.0359882	FAU, RPS27A	59	13	20607	53.734	0.999707	0.443855	0.423861
UP_KW_PTM	KW-0597~Phosphoprotein	40	67.7966	0.0471503	RPL5, RPL30, RPL3, RPL32, RPL34, RPLP1, RPL12, RPLP0, RPL11, RPL6, EEF1B2, RPS14, RPL18A, RPL14, RACK1, RPS3, RPL35, RPL13, RPL37, RPS27A, RPL18, RPS13, RPL19, RPS9, RPS8, RPS5, RPL22, RPS6, RPS3A, EEF1A1, RPS28, RPS27, EEF1D, NACA, RPL24, RPL26, RPL29, RPL28, PFDN5, RPS24	56	8417	14252	1.20946	0.35253	0.0943006	0.0754405
GOTERM_MF_DIRECT	GO:0019901~protein kinase binding	5	8.47458	0.0639048	EEF1A1, RPS7, RPS19, RPS6, RPS3	59	502	19304	3.25883	0.993388	0.317799	0.280165
GOTERM_MF_DIRECT	GO:0008656~cysteine-type endopeptidase activator activity involved in apoptotic process	2	3.38983	0.0669051	RPS27, RACK1	59	23	19304	28.451	0.99482	0.317799	0.280165
SMART	SM00213:UBQ	2	3.38983	0.0677514	FAU, RPS27A	18	44	10692	27	0.75417	0.338757	0.321819
GOTERM_BP_DIRECT	GO:0007369~gastrulation	2	3.38983	0.0764448	RPS6, RACK1	59	27	19734	24.7759	0.999999	0.720383	0.70455
GOTERM_BP_DIRECT	GO:0000462~maturation of SSU-rRNA from tricistronic rRNA transcript (SSU-rRNA, 5.8S rRNA, LSU-rRNA)	2	3.38983	0.079163	RPS19, RPS8	59	28	19734	23.891	1	0.720383	0.70455
GOTERM_BP_DIRECT	GO:0042254~ribosome biogenesis	2	3.38983	0.0899571	RPS28, RPLP0	59	32	19734	20.9047	1	0.779628	0.762493
UP_KW_BIOLOGICAL_PROCESS	KW-0945~Host-virus interaction	3	5.08475	0.0985093	EEF1A1, RPS19, RACK1	10	690	11450	4.97826	0.845367	0.591056	0.591056

## Sheet: late_turquoise_GO
Category	Term	Count	%	PValue	Genes	List Total	Pop Hits	Pop Total	Fold Enrichment	Bonferroni	Benjamini	FDR
GOTERM_BP_DIRECT	GO:0002181~cytoplasmic translation	44	95.6522	8.68e-102	RPL5, RPL30, RPL3, RPL32, RPL10, RPL34, RPLP1, RPL12, RPLP0, RPL11, RPL8, RPL6, RPS15, RPS4X, RPL7A, RPS15A, RPS19, RPL18A, RPS18, RPL14, RACK1, RPS3, RPL13, RPS27A, RPL18, RPL39, RPS13, RPS12, RPL19, RPL41, RPS7, RPS8, RPS5, RPS6, RPS3A, RPS25, RPS28, RPS27, RPL26, FAU, RPL29, RPL28, RPS24, RPS23	46	97	19734	194.598	1.28e-99	1.28e-99	1.18e-99
GOTERM_CC_DIRECT	GO:0022626~cytosolic ribosome	42	91.3043	2.99e-96	RPL5, RPL30, RPL3, RPL32, RPL10, RPL34, RPLP1, RPL12, RPLP0, RPL11, RPL8, RPL6, RPS15, RPS4X, RPL7A, RPS15A, RPS19, RPL18A, RPS18, RPL14, RPS3, RPL13, RPS27A, RPL18, RPL39, RPS13, RPS12, RPL19, RPS7, RPS8, RPS5, RPS6, RPS3A, EEF1A1, RPS25, RPS27, RPL26, FAU, RPL29, RPL28, RPS24, RPS23	46	94	20887	202.88	1.74e-94	1.74e-94	1.2e-94
GOTERM_BP_DIRECT	GO:0006412~translation	44	95.6522	2.24e-85	RPL5, RPL30, RPL3, RPL32, RPL10, RPL34, RPLP1, RPL12, RPLP0, RPL11, RPL8, RPL6, RPS15, RPS4X, RPL7A, RPS15A, RPS19, RPL18A, RPS18, RPL14, RPS3, RPL13, RPS27A, RPL18, RPL39, RPS13, RPS12, RPL19, RPL41, RPS7, RPS8, RPS5, RPS6, RPS3A, EEF1A1, RPS25, RPS28, RPS27, RPL26, FAU, RPL29, RPL28, RPS24, RPS23	46	202	19734	93.4455	3.29e-83	1.65e-83	1.52e-83
GOTERM_MF_DIRECT	GO:0003735~structural constituent of ribosome	43	93.4783	7.08e-83	RPL5, RPL30, RPL3, RPL32, RPL10, RPL34, RPLP1, RPL12, RPLP0, RPL11, RPL8, RPL6, RPS15, RPS4X, RPL7A, RPS15A, RPS19, RPL18A, RPS18, RPL14, RPS3, RPL13, RPS27A, RPL18, RPL39, RPS13, RPS12, RPL19, RPL41, RPS7, RPS8, RPS5, RPS6, RPS3A, RPS25, RPS28, RPS27, RPL26, FAU, RPL29, RPL28, RPS24, RPS23	46	191	19304	94.4767	4.67e-81	4.67e-81	4.11e-81
UP_KW_MOLECULAR_FUNCTION	KW-0689~Ribosomal protein	44	95.6522	1.98e-76	RPL5, RPL30, RPL3, RPL32, RPL10, RPL34, RPLP1, RPL12, RPLP0, RPL11, RPL8, RPL6, RPS15, RPS4X, RPL7A, RPS15A, RPS19, RPL18A, RPS18, RPL14, RACK1, RPS3, RPL13, RPS27A, RPL18, RPL39, RPS13, RPS12, RPL19, RPL41, RPS7, RPS8, RPS5, RPS6, RPS3A, RPS25, RPS28, RPS27, RPL26, FAU, RPL29, RPL28, RPS24, RPS23	46	197	11889	57.7263	2.18e-75	2.18e-75	2.18e-75
KEGG_PATHWAY	hsa03010:Ribosome	43	93.4783	5.93e-72	RPL5, RPL30, RPL3, RPL32, RPL10, RPL34, RPLP1, RPL12, RPLP0, RPL11, RPL8, RPL6, RPS15, RPS4X, RPL7A, RPS15A, RPS19, RPL18A, RPS18, RPL14, RPS3, RPL13, RPS27A, RPL18, RPL39, RPS13, RPS12, RPL19, RPL41, RPS7, RPS8, RPS5, RPS6, RPS3A, RPS25, RPS28, RPS27, RPL26, FAU, RPL29, RPL28, RPS24, RPS23	45	172	8840	49.1111	1.36e-70	1.36e-70	1.36e-70
UP_KW_MOLECULAR_FUNCTION	KW-0687~Ribonucleoprotein	44	95.6522	9.18e-67	RPL5, RPL30, RPL3, RPL32, RPL10, RPL34, RPLP1, RPL12, RPLP0, RPL11, RPL8, RPL6, RPS15, RPS4X, RPL7A, RPS15A, RPS19, RPL18A, RPS18, RPL14, RACK1, RPS3, RPL13, RPS27A, RPL18, RPL39, RPS13, RPS12, RPL19, RPL41, RPS7, RPS8, RPS5, RPS6, RPS3A, RPS25, RPS28, RPS27, RPL26, FAU, RPL29, RPL28, RPS24, RPS23	46	316	11889	35.9876	1.01e-65	5.05e-66	5.05e-66
KEGG_PATHWAY	hsa05171:Coronavirus disease - COVID-19	43	93.4783	2.47e-65	RPL5, RPL30, RPL3, RPL32, RPL10, RPL34, RPLP1, RPL12, RPLP0, RPL11, RPL8, RPL6, RPS15, RPS4X, RPL7A, RPS15A, RPS19, RPL18A, RPS18, RPL14, RPS3, RPL13, RPS27A, RPL18, RPL39, RPS13, RPS12, RPL19, RPL41, RPS7, RPS8, RPS5, RPS6, RPS3A, RPS25, RPS28, RPS27, RPL26, FAU, RPL29, RPL28, RPS24, RPS23	45	238	8840	35.4921	5.68e-64	2.84e-64	2.84e-64
GOTERM_MF_DIRECT	GO:0003723~RNA binding	44	95.6522	2.5e-46	RPL5, RPL30, RPL3, RPL32, RPL10, RPL34, RPL12, RPLP0, RPL11, RPL8, RPL6, RPS15, RPS4X, RPL7A, RPS15A, RPS19, RPL18A, RPS18, RPL14, RACK1, RPS3, RPL13, RPS27A, RPL18, RPL39, RPS13, RPS12, RPL19, RPL41, RPS7, RPS8, RPS5, RPS6, RPS3A, EEF1A1, RPS25, RPS28, RPS27, RPL26, FAU, RPL29, RPL28, RPS24, RPS23	46	1455	19304	12.6905	1.65e-44	8.25e-45	7.25e-45
GOTERM_CC_DIRECT	GO:0022625~cytosolic large ribosomal subunit	23	50	5.72e-43	RPL5, RPL30, RPL41, RPL3, RPL32, RPL10, RPLP1, RPL34, RPL12, RPL11, RPLP0, RPL8, RPL6, RPL7A, RPL18A, RPL14, RPL13, RPL26, RPL29, RPL18, RPL28, RPL39, RPL19	46	78	20887	133.891	3.32e-41	1.66e-41	1.14e-41
GOTERM_CC_DIRECT	GO:0022627~cytosolic small ribosomal subunit	21	45.6522	3.78e-42	RPS7, RPS8, RPS5, RPS6, RPS3A, RPS15, RPS4X, RPS25, RPS28, RPS15A, RPS27, RPS19, RPS18, RPS3, RACK1, FAU, RPS27A, RPS24, RPS13, RPS23, RPS12	46	52	20887	183.372	2.19e-40	7.3e-41	5.04e-41
GOTERM_CC_DIRECT	GO:0005840~ribosome	21	45.6522	5.66e-34	RPL41, RPL10, RPS7, RPLP1, RPS5, RPS6, RPS3A, RPL6, RPS4X, EEF1A1, RPL7A, RPS25, RPS28, RPS27, RPS19, RPS18, RPS3, RACK1, RPS27A, RPS13, RPS23	46	118	20887	80.8082	3.28e-32	8.2e-33	5.66e-33
GOTERM_CC_DIRECT	GO:0005829~cytosol	46	100	2.45e-26	RPL5, RPL30, RPL3, RPL32, RPL10, RPL34, RPLP1, RPL12, RPLP0, RPL11, RPL8, RPL6, RPS15, EEF1B2, RPS4X, RPL7A, RPS15A, RPS19, RPL18A, RPS18, RPL14, RACK1, RPS3, RPL13, RPS27A, RPL18, RPL39, RPS13, RPS12, RPL19, RPL41, RPS7, RPS8, RPS5, RPS6, RPS3A, EEF1A1, RPS25, RPS28, RPS27, RPL26, FAU, RPL29, RPL28, RPS24, RPS23	46	5649	20887	3.69747	1.42e-24	2.84e-25	1.96e-25
GOTERM_BP_DIRECT	GO:0042274~ribosomal small subunit biogenesis	16	34.7826	4.38e-26	RPS7, RPS8, RPS5, RPS6, RPS3A, RPS15, RPS4X, RPS25, RPS28, RPS15A, RPS27, RPS19, RPS24, RPS13, RPS23, RPS12	46	76	19734	90.3158	6.44e-24	2.15e-24	1.98e-24
GOTERM_CC_DIRECT	GO:0032040~small-subunit processome	15	32.6087	3.72e-24	RPS7, RPS8, RPS5, RPS6, RPS3A, RPS4X, RPS28, RPS15A, RPS27, RPS19, RPS27A, RPS24, RPS13, RPS23, RPS12	46	77	20887	88.4543	2.15e-22	3.59e-23	2.48e-23
UP_KW_PTM	KW-1017~Isopeptide bond	35	76.087	7.49e-24	RPL5, RPL30, RPL3, RPL32, RPL10, RPL34, RPLP1, RPL12, RPLP0, RPL11, RPL8, RPL6, RPS15, EEF1B2, RPS4X, RPL7A, RPL18A, RPS18, RPL14, RPS3, RPL13, RPS27A, RPL18, RPS13, RPL19, RPS7, RPS8, RPS5, RPS6, RPS3A, EEF1A1, RPL26, RPL28, RPS24, RPS23	42	1876	14252	6.33085	6.74e-23	7.49e-23	7.49e-23
GOTERM_CC_DIRECT	GO:0005925~focal adhesion	21	45.6522	2.93e-22	RPL5, RPL30, RPL3, RPS7, RPS8, RPLP1, RPS5, RPL12, RPLP0, RPS3A, RPL8, RPL6, RPS15, RPS4X, RPL7A, RPS19, RPS18, RPS3, RPL18, RPS13, RPL19	46	435	20887	21.9204	1.7e-20	2.43e-21	1.67e-21
UP_KW_CELLULAR_COMPONENT	KW-0963~Cytoplasm	44	95.6522	7.61e-22	RPL5, RPL30, RPL3, RPL32, RPL10, RPL34, RPL12, RPLP0, RPL11, RPL8, RPL6, RPS15, RPS4X, RPL7A, RPS15A, RPS19, RPL18A, RPS18, RPL14, RACK1, RPS3, RPL13, RPS27A, RPL18, RPL39, RPS13, RPS12, RPL19, RPL41, RPS7, RPS8, RPS5, RPS6, RPS3A, EEF1A1, RPS25, RPS28, RPS27, RPL26, FAU, RPL29, RPL28, RPS24, RPS23	44	5805	17942	3.09078	6.85e-21	6.85e-21	6.85e-21
GOTERM_CC_DIRECT	GO:0005730~nucleolus	28	60.8696	8.1e-21	RPL5, RPL3, RPL34, RPL12, RPL11, RPS4X, RPL7A, RPS15A, RPS19, RPS3, RPL13, RPS27A, RPL18, RPS13, RPS12, RPL19, RPS7, RPS8, RPS5, RPS6, RPS3A, EEF1A1, RPS25, RPS28, RPS27, RPL26, RPS24, RPS23	46	1400	20887	9.0813	4.7e-19	5.87e-20	4.05e-20
UP_KW_DISEASE	KW-1024~Diamond-Blackfan anemia	10	21.7391	9.61e-21	RPL5, RPS28, RPS15A, RPS27, RPS7, RPS19, RPL11, RPL26, RPL18, RPS24	13	20	4817	185.269	6.73e-20	6.73e-20	6.73e-20
UP_SEQ_FEATURE	CROSSLNK:Glycyl lysine isopeptide (Lys-Gly) (interchain with G-Cter in SUMO2)	26	56.5217	2.01e-20	RPL3, RPL32, RPL10, RPL34, RPL12, RPL11, RPL8, RPL6, RPS15, EEF1B2, RPS4X, RPL7A, RPL18A, RPS18, RPL14, RPS3, RPL13, RPL18, RPS13, RPS7, RPS8, RPS6, RPL26, RPL28, RPS24, RPS23	42	1277	20569	9.97118	2.42e-18	2.42e-18	2.42e-18
GOTERM_CC_DIRECT	GO:0005737~cytoplasm	42	91.3043	4.13e-19	RPL5, RPL30, RPL3, RPL32, RPL34, RPLP1, RPL12, RPLP0, RPL11, RPL8, RPL6, RPS15, EEF1B2, RPL7A, RPS15A, RPS19, RPL18A, RPS18, RPL14, RACK1, RPS3, RPL13, RPS27A, RPL18, RPS13, RPS12, RPL19, RPL41, RPS7, RPS8, RPS5, RPS6, RPS3A, EEF1A1, RPS25, RPS28, RPL26, FAU, RPL29, RPL28, RPS24, RPS23	46	5754	20887	3.31434	2.39e-17	2.66e-18	1.83e-18
UP_KW_PTM	KW-0832~Ubl conjugation	35	76.087	1.22e-18	RPL5, RPL30, RPL3, RPL32, RPL10, RPL34, RPLP1, RPL12, RPLP0, RPL11, RPL8, RPL6, RPS15, EEF1B2, RPS4X, RPL7A, RPL18A, RPS18, RPL14, RPS3, RPL13, RPS27A, RPL18, RPS13, RPL19, RPS7, RPS8, RPS5, RPS6, RPS3A, EEF1A1, RPL26, RPL28, RPS24, RPS23	42	2701	14252	4.39714	1.1e-17	6.11e-18	6.11e-18
GOTERM_CC_DIRECT	GO:1990904~ribonucleoprotein complex	14	30.4348	3.97e-16	RPL5, RPL41, RPS7, RPS8, RPLP1, RPS5, RPS6, RPLP0, RPS3A, RPS4X, RPS3, RACK1, RPL26, RPS27A	46	210	20887	30.271	2.58e-14	2.3e-15	1.59e-15
GOTERM_CC_DIRECT	GO:0015935~small ribosomal subunit	8	17.3913	8.37e-16	RPS4X, RPS25, RPS28, RPS18, RPS6, RACK1, FAU, RPS24	46	15	20887	242.168	5.15e-14	4.41e-15	3.04e-15
GOTERM_BP_DIRECT	GO:0006364~rRNA processing	12	26.087	4.29e-15	RPS15, RPS25, RPL5, RPS28, RPS27, RPS7, RPS19, RPS6, RPL11, RPL14, RPL26, RPS24	46	127	19734	40.5354	6.36e-13	1.58e-13	1.46e-13
UP_KW_PTM	KW-0007~Acetylation	33	71.7391	9.34e-13	RPL5, RPL30, RPL3, RPL34, RPLP1, RPL12, RPL11, RPL6, RPS15, EEF1B2, RPS4X, RPL7A, RPS19, RPS18, RPL14, RACK1, RPS3, RPL13, RPS27A, RPS13, RPS12, RPS7, RPS8, RPS5, RPS6, RPS3A, EEF1A1, RPS25, RPS28, RPL29, RPL28, RPS24, RPS23	42	3511	14252	3.1894	8.41e-12	3.11e-12	3.11e-12
GOTERM_CC_DIRECT	GO:0045202~synapse	15	32.6087	1.64e-12	RPS7, RPS5, RPL34, RPS3A, RPS15, RPS4X, RPL7A, RPS28, RPS15A, RPL13, RPL26, RPS27A, RPL28, RPS23, RPL19	46	505	20887	13.4871	9.5e-11	7.92e-12	5.46e-12
GOTERM_CC_DIRECT	GO:0014069~postsynaptic density	12	26.087	3.16e-12	RPS25, RPL30, RPS27, RPS19, RPS18, RPL12, RPLP0, RPL14, RPS3, RPL8, RPL6, RPS13	46	244	20887	22.3311	1.83e-10	1.41e-11	9.71e-12
GOTERM_CC_DIRECT	GO:0016020~membrane	34	73.913	4.88e-12	RPL5, RPL30, RPL32, RPL10, RPL12, RPLP0, RPL11, RPL8, RPL6, RPS15, RPS4X, RPL7A, RPS15A, RPS19, RPL18A, RPS18, RPL14, RPS3, RPL13, RPS27A, RPL18, RPS13, RPS12, RPL19, RPS7, RPS8, RPS5, RPS6, EEF1A1, RPL26, RPL29, RPL28, RPS24, RPS23	46	5048	20887	3.05828	2.83e-10	2.02e-11	1.39e-11
GOTERM_CC_DIRECT	GO:0070062~extracellular exosome	24	52.1739	2.07e-11	RPL5, RPL30, RPL3, RPS8, RPS5, RPL34, RPL12, RPL11, RPLP0, RPS3A, RPS4X, EEF1A1, RPS25, RPS28, RPS15A, RPS19, RPS18, RPS3, RPL14, RACK1, RPL26, RPS27A, RPL28, RPS13	46	2258	20887	4.8262	1.2e-09	8.01e-11	5.53e-11
UP_SEQ_FEATURE	CROSSLNK:Glycyl lysine isopeptide (Lys-Gly) (interchain with G-Cter in SUMO2); alternate	12	26.087	5.93e-11	RPL7A, RPL5, RPL30, RPL3, RPS7, RPS18, RPS5, RPL11, RPLP0, RPS3, RPL13, RPS3A	42	350	20569	16.791	7.11e-09	3.56e-09	3.56e-09
GOTERM_MF_DIRECT	GO:0048027~mRNA 5'-UTR binding	6	13.0435	3.47e-09	RPL5, RPL41, RPS7, RPS3A, RPL26, RPS13	46	26	19304	96.8428	2.29e-07	7.64e-08	6.71e-08
GOTERM_BP_DIRECT	GO:0000028~ribosomal small subunit assembly	5	10.8696	3.16e-08	RPS15, RPS28, RPS27, RPS19, RPS5	46	15	19734	143	4.65e-06	9.29e-07	8.6e-07
GOTERM_BP_DIRECT	GO:0000027~ribosomal large subunit assembly	5	10.8696	7.05e-08	RPL5, RPL10, RPL11, RPLP0, RPL6	46	18	19734	119.167	1.04e-05	1.73e-06	1.6e-06
GOTERM_CC_DIRECT	GO:0005783~endoplasmic reticulum	15	32.6087	1.05e-07	RPL5, RPL41, RPL10, RPS7, RPS8, RPL34, RPS6, RPLP0, RPS3A, EEF1B2, RPS3, RPL13, RPL18, RPS24, RPS23	46	1185	20887	5.74766	6.11e-06	3.82e-07	2.64e-07
INTERPRO	IPR014722:Rib_uL2_dom2	5	10.8696	1.7e-07	RPS4X, RPL14, RPL26, RPL8, RPL6	46	23	20607	97.3866	3.03e-05	3.03e-05	3.02e-05
GOTERM_CC_DIRECT	GO:0005654~nucleoplasm	25	54.3478	3.57e-07	RPL5, RPL11, RPL8, RPS15, RPS4X, RPS15A, RPS19, RPS18, RACK1, RPS3, RPS27A, RPS13, RPS12, RPS7, RPS8, RPS5, RPS6, RPS3A, RPS25, RPS28, RPS27, RPL26, FAU, RPS24, RPS23	46	4030	20887	2.81678	2.07e-05	1.22e-06	8.39e-07
GOTERM_MF_DIRECT	GO:1990948~ubiquitin ligase inhibitor activity	4	8.69565	1.4e-06	RPS15, RPL5, RPS7, RPL11	46	10	19304	167.861	9.27e-05	2.32e-05	2.04e-05
UP_SEQ_FEATURE	CROSSLNK:Glycyl lysine isopeptide (Lys-Gly) (interchain with G-Cter in ubiquitin)	8	17.3913	2.29e-06	EEF1A1, RPL10, RPLP1, RPL12, RPLP0, RPS3, RPS27A, RPS13	42	308	20569	12.7205	0.000275	9.16e-05	9.16e-05
UP_KW_MOLECULAR_FUNCTION	KW-0699~rRNA-binding	5	10.8696	3.97e-06	RPS4X, RPL5, RPS18, RPL11, RPL8	46	29	11889	44.5615	4.37e-05	1.46e-05	1.46e-05
INTERPRO	IPR008991:Translation_prot_SH3-like_sf	4	8.69565	5.34e-06	RPL14, RPL26, RPL8, RPL6	46	16	20607	111.995	0.00095	0.000475	0.000473
GOTERM_CC_DIRECT	GO:0036464~cytoplasmic ribonucleoprotein granule	5	10.8696	3.05e-05	RPS4X, RPS6, RPLP0, RPL28, RPL6	46	83	20887	27.3533	0.00176781	9.83e-05	6.78e-05
GOTERM_BP_DIRECT	GO:0042273~ribosomal large subunit biogenesis	4	8.69565	9.56e-05	RPL5, RPL11, RPL14, RPL26	46	39	19734	44	0.013957	0.0020078	0.00185756
GOTERM_MF_DIRECT	GO:0005515~protein binding	42	91.3043	9.84e-05	RPL5, RPL30, RPL3, RPL10, RPL34, RPLP1, RPL12, RPLP0, RPL11, RPL8, RPL6, RPS15, EEF1B2, RPS4X, RPL7A, RPS15A, RPS19, RPL18A, RPS18, RPL14, RACK1, RPS3, RPL13, RPS27A, RPL18, RPS13, RPS12, RPL19, RPL41, RPS7, RPS8, RPS5, RPS6, RPS3A, EEF1A1, RPS25, RPS28, RPS27, RPL26, FAU, RPL28, RPS23	46	12754	19304	1.38195	0.00647458	0.00129906	0.0011416
GOTERM_MF_DIRECT	GO:0019843~rRNA binding	4	8.69565	0.000157	RPS4X, RPS18, RPS5, RPL8	46	45	19304	37.3024	0.0102996	0.00172537	0.00151624
GOTERM_BP_DIRECT	GO:1904667~negative regulation of ubiquitin protein ligase activity	3	6.52174	0.000226	RPL5, RPS7, RPL11	46	10	19734	128.7	0.032703	0.00415574	0.00384476
INTERPRO	IPR004038:Ribosomal_eL8/eL30/eS12/Gad45	3	6.52174	0.000253	RPL7A, RPL30, RPS12	46	11	20607	122.176	0.0440861	0.0112704	0.0112071
INTERPRO	IPR005824:KOW	3	6.52174	0.000253	RPS4X, RPL14, RPL26	46	11	20607	122.176	0.0440861	0.0112704	0.0112071
INTERPRO	IPR029064:Ribosomal_eL30-like_sf	3	6.52174	0.000481	RPL7A, RPL30, RPS12	46	15	20607	89.5957	0.0820464	0.0171176	0.0170214
GOTERM_BP_DIRECT	GO:0045727~positive regulation of translation	4	8.69565	0.000835	RPS4X, RPL5, RPS27, RPL26	46	81	19734	21.1852	0.11554	0.0124695	0.0115364
GOTERM_BP_DIRECT	GO:0006414~translational elongation	3	6.52174	0.000848	EEF1A1, EEF1B2, RPLP1	46	19	19734	67.7368	0.117281	0.0124695	0.0115364
GOTERM_MF_DIRECT	GO:0045296~cadherin binding	6	13.0435	0.00105619	RPL7A, RPL34, RPL14, RACK1, RPL29, RPL6	46	335	19304	7.51616	0.067369	0.0099584	0.00875132
GOTERM_BP_DIRECT	GO:2000059~negative regulation of ubiquitin-dependent protein catabolic process	3	6.52174	0.00114093	RPL5, RPS7, RPL11	46	22	19734	58.5	0.154487	0.0152469	0.014106
GOTERM_BP_DIRECT	GO:0061844~antimicrobial humoral immune response mediated by antimicrobial peptide	4	8.69565	0.00196493	RPL30, RPS19, FAU, RPL39	46	109	19734	15.7431	0.251084	0.0240704	0.0222692
UP_KW_BIOLOGICAL_PROCESS	KW-0810~Translation regulation	3	6.52174	0.00203611	RPL10, RPS3, RACK1	7	136	11450	36.0819	0.0301101	0.0305416	0.0305416
GOTERM_CC_DIRECT	GO:0005791~rough endoplasmic reticulum	3	6.52174	0.00243696	RPL18, RPL6, RPS23	46	34	20887	40.0646	0.131959	0.00743914	0.00513044
UP_SEQ_FEATURE	COMPBIAS:Basic residues	7	15.2174	0.00263868	RPS8, FAU, RPL18, RPL29, RPL6, RPS24, RPS23	42	709	20569	4.83521	0.271713	0.0791602	0.0791602
GOTERM_CC_DIRECT	GO:0005634~nucleus	23	50	0.00487517	RPL5, RPL30, RPL3, RPL10, RPS7, RPS8, RPS6, RPLP0, RPS3A, RPL6, RPS15, EEF1A1, RPL7A, RPS25, RPS27, RPS18, RPS3, RACK1, RPL13, RPS27A, RPL18, RPS24, RPS13	46	6175	20887	1.69126	0.24682	0.014138	0.00975035
UP_SEQ_FEATURE	CROSSLNK:Glycyl lysine isopeptide (Lys-Gly) (interchain with G-Cter in SUMO1); alternate	4	8.69565	0.00567466	RPL5, RPL3, RPLP0, RPL13	42	182	20569	10.7635	0.494849	0.136192	0.136192
GOTERM_BP_DIRECT	GO:1990145~maintenance of translational fidelity	2	4.34783	0.00682574	RPS23, RPS12	46	3	19734	286	0.634622	0.0734235	0.0679292
GOTERM_BP_DIRECT	GO:0006413~translational initiation	3	6.52174	0.00699271	RPS5, RPS3, RPS3A	46	55	19734	23.4	0.643542	0.0734235	0.0679292
GOTERM_CC_DIRECT	GO:0005853~eukaryotic translation elongation factor 1 complex	2	4.34783	0.00859061	EEF1A1, EEF1B2	46	4	20887	227.033	0.393717	0.0237264	0.0163631
UP_KW_CELLULAR_COMPONENT	KW-0539~Nucleus	23	50	0.00899948	RPL5, RPL3, RPS7, RPS8, RPS5, RPS6, RPL11, RPLP0, RPS3A, RPS4X, EEF1A1, RPS28, RPS15A, RPS27, RPS19, RPS3, RACK1, FAU, RPS27A, RPS24, RPS13, RPS23, RPS12	44	5858	17942	1.60102	0.0781401	0.0404977	0.0404977
GOTERM_BP_DIRECT	GO:2000435~negative regulation of protein neddylation	2	4.34783	0.0113509	RPL5, RPL11	46	5	19734	171.6	0.813276	0.111239	0.102915
UP_SEQ_FEATURE	DOMAIN:KOW	2	4.34783	0.0138719	RPL14, RPL26	42	7	20569	139.925	0.812931	0.277438	0.277438
GOTERM_MF_DIRECT	GO:0070180~large ribosomal subunit rRNA binding	2	4.34783	0.0139073	RPL12, RPLP0	46	6	19304	139.884	0.6032	0.114735	0.100828
INTERPRO	IPR012340:NA-bd_OB-fold	3	6.52174	0.0179459	RPS28, RPL8, RPS23	46	94	20607	14.2972	0.96018	0.532396	0.529405
GOTERM_MF_DIRECT	GO:0070181~small ribosomal subunit rRNA binding	2	4.34783	0.0185009	RPS3, RPS13	46	8	19304	104.913	0.708435	0.135673	0.119228
UP_SEQ_FEATURE	DOMAIN:Ribosomal protein eL8/eL30/eS12/Gadd45	2	4.34783	0.0197593	RPL7A, RPL30	42	10	20569	97.9476	0.908815	0.338732	0.338732
GOTERM_MF_DIRECT	GO:0008097~5S rRNA binding	2	4.34783	0.0207898	RPL5, RPL11	46	9	19304	93.256	0.750074	0.137213	0.120581
GOTERM_BP_DIRECT	GO:1901798~positive regulation of signal transduction by p53 class mediator	2	4.34783	0.0225758	RPS15, RPL11	46	10	19734	85.8	0.965149	0.207415	0.191894
INTERPRO	IPR019954:Ubiquitin_CS	2	4.34783	0.0237661	FAU, RPS27A	46	11	20607	81.4506	0.986177	0.554321	0.551207
INTERPRO	IPR011332:Ribosomal_zn-bd	2	4.34783	0.0258991	RPS27, RPS27A	46	12	20607	74.663	0.990635	0.554321	0.551207
INTERPRO	IPR019956:Ubiquitin_dom	2	4.34783	0.0280275	FAU, RPS27A	46	13	20607	68.9197	0.993655	0.554321	0.551207
GOTERM_MF_DIRECT	GO:0019901~protein kinase binding	5	10.8696	0.0290805	EEF1A1, RPS7, RPS19, RPS6, RPS3	46	502	19304	4.1798	0.857409	0.174483	0.153334
GOTERM_MF_DIRECT	GO:0045182~translation regulator activity	2	4.34783	0.0389144	RPL10, RACK1	46	17	19304	49.3708	0.927172	0.214029	0.188086
UP_KW_PTM	KW-0597~Phosphoprotein	31	67.3913	0.043935	RPL5, RPL30, RPL3, RPL32, RPL34, RPLP1, RPL12, RPLP0, RPL11, RPL6, EEF1B2, RPL18A, RPL14, RACK1, RPS3, RPL13, RPS27A, RPL18, RPS13, RPL19, RPS8, RPS5, RPS6, RPS3A, EEF1A1, RPS28, RPS27, RPL26, RPL29, RPL28, RPS24	42	8417	14252	1.24977	0.332599	0.109837	0.109837
UP_KW_BIOLOGICAL_PROCESS	KW-0945~Host-virus interaction	3	6.52174	0.0462505	EEF1A1, RPS19, RACK1	7	690	11450	7.1118	0.50851	0.346879	0.346879
GOTERM_BP_DIRECT	GO:0030490~maturation of SSU-rRNA	2	4.34783	0.0468337	RPS28, RPS19	46	21	19734	40.8571	0.999133	0.404974	0.37467
SMART	SM00213:UBQ	2	4.34783	0.0522253	FAU, RPS27A	14	44	10692	34.7143	0.598222	0.887831	0.887831
GOTERM_MF_DIRECT	GO:0008656~cysteine-type endopeptidase activator activity involved in apoptotic process	2	4.34783	0.0522922	RPS27, RACK1	46	23	19304	36.4915	0.971126	0.265484	0.233304
GOTERM_CC_DIRECT	GO:0032991~protein-containing complex	5	10.8696	0.0590573	RPL5, RPL3, RPL10, RPS7, RPL11	46	684	20887	3.31919	0.970714	0.155697	0.107377
GOTERM_BP_DIRECT	GO:0007369~gastrulation	2	4.34783	0.0598162	RPS6, RACK1	46	27	19734	31.7778	0.999885	0.479398	0.443525
GOTERM_BP_DIRECT	GO:0000462~maturation of SSU-rRNA from tricistronic rRNA transcript (SSU-rRNA, 5.8S rRNA, LSU-rRNA)	2	4.34783	0.061963	RPS19, RPS8	46	28	19734	30.6429	0.999918	0.479398	0.443525
UP_KW_MOLECULAR_FUNCTION	KW-0694~RNA-binding	7	15.2174	0.0621669	RPS4X, RPL5, RPS18, RPL12, RPL11, RPS3, RPL8	46	751	11889	2.40905	0.506393	0.170959	0.170959
INTERPRO	IPR009000:Transl_B-barrel_sf	2	4.34783	0.0635223	EEF1A1, RPL3	46	30	20607	29.8652	0.999992	1	1
UP_KW_PTM	KW-0013~ADP-ribosylation	3	6.52174	0.0667223	RPS6, RPS3A, RPS27A	42	147	14252	6.92517	0.462847	0.133445	0.133445
GOTERM_BP_DIRECT	GO:0042254~ribosome biogenesis	2	4.34783	0.0705027	RPS28, RPLP0	46	32	19734	26.8125	0.999978	0.518195	0.479418
GOTERM_MF_DIRECT	GO:0003746~translation elongation factor activity	2	4.34783	0.0720182	EEF1A1, EEF1B2	46	32	19304	26.2283	0.992795	0.339514	0.298361
UP_KW_BIOLOGICAL_PROCESS	KW-0648~Protein biosynthesis	2	4.34783	0.07756	EEF1A1, EEF1B2	7	153	11450	21.3819	0.702099	0.3878	0.3878
GOTERM_BP_DIRECT	GO:0002227~innate immune response in mucosa	2	4.34783	0.0831698	FAU, RPL39	46	38	19734	22.5789	0.999997	0.582188	0.538623
GOTERM_BP_DIRECT	GO:1901796~regulation of signal transduction by p53 class mediator	2	4.34783	0.0935966	RPL5, RPL11	46	43	19734	19.9535	0.999999	0.625395	0.578597
