# Supplementary material for: CD14+ monocytes: the immune communication hub in early vasculitis symptoms of Kawasaki disease
Source: Front Immunol. 2025 Mar 26;16:1557231. doi: 10.3389/fimmu.2025.1557231 (PMC11979218; doi:10.3389/fimmu.2025.1557231)
Supplement: Supplementary Table 2 — Identification of Unique Element Genes in Different Expression Modules of B Cells by UpSet Analysis. [file Table2.xlsx]

## Sheet: control_turquoise_GO
Category	Term	Count	%	PValue	Genes	List Total	Pop Hits	Pop Total	Fold Enrichment	Bonferroni	Benjamini	FDR
GOTERM_BP_DIRECT	GO:0002181~cytoplasmic translation	69	75.8242	5.30603e-151	RPL4, RPL5, RPL30, RPL3, RPL32, RPL31, RPL34, RPLP1, RPLP0, RPL10A, RPL8, RPL9, RPL6, RPS4X, RPS15, RPS14, RPL7A, RPS16, RPS19, RPL18A, RPS18, RPL36, RACK1, RPLP2, RPL35, RPL37, RPL39, RPS10, RPS13, RPS12, RPS9, RPL21, RPS7, RPS8, RPS5, RPL22, RPS6, RPS3A, RPSA, RPL37A, RPL24, RPL27, RPL26, RPL29, RPL28, UBA52, RPL10, RPL12, RPL11, RPL36A, RPS15A, RPS3, RPL14, RPL13, RPL15, RPS27A, RPL18, RPL19, …	91	97	19734	154.259	1.95792e-148	1.95792e-148	1.91017e-148
GOTERM_CC_DIRECT	GO:0022626~cytosolic ribosome	65	71.4286	4.25812e-141	RPL4, RPL5, RPL30, RPL3, RPL32, RPL31, RPL34, RPLP1, RPLP0, RPL10A, RPL8, RPL9, RPL6, RPS4X, RPS15, RPS14, RPL7A, RPS16, RPS19, RPL18A, RPS18, RPL36, RPL35, RPL37, RPL39, RPS10, RPS13, RPS12, RPS9, RPL21, RPS7, RPS8, RPS5, RPL22, RPS6, RPS3A, RPSA, EEF1A1, RPL37A, RPL24, RPL27, RPL26, RPL29, RPL28, UBA52, RPL10, RPL12, RPL11, RPL36A, RPS15A, RPS3, RPL14, RPL13, RPL15, RPS27A, RPL18, RPL19, RPL35A…	91	94	20887	158.716	4.72652e-139	4.72652e-139	3.83231e-139
GOTERM_BP_DIRECT	GO:0006412~translation	70	76.9231	1.52494e-123	RPL4, RPL5, RPL30, RPL3, RPL32, RPL31, RPL34, RPLP1, RPLP0, RPL10A, RPL8, RPL9, RPL6, RPS4X, RPS15, RPS14, RPL7A, RPS16, RPS19, RPL18A, RPS18, RPL36, RPLP2, RPL35, RPL37, RPL39, RPS10, RPS13, RPS12, RPS9, RPL21, RPS7, RPS8, RPS5, RPL22, RPS6, RPS3A, RPSA, EEF1A1, RPL37A, RPL24, RPL27, RPL26, RPL29, RPL28, UBA52, RPL10, RPL12, RPL11, RPL36A, RPS15A, RPS3, RPL14, RPL13, RPL15, RPS27A, RPL18, RPL19,…	91	202	19734	75.1485	5.62703e-121	2.81352e-121	2.74489e-121
GOTERM_MF_DIRECT	GO:0003735~structural constituent of ribosome	68	74.7253	1.3594e-119	RPL4, RPL5, RPL30, RPL3, RPL32, RPL31, RPL34, RPLP1, RPLP0, RPL10A, RPL8, RPL9, RPL6, RPS4X, RPS15, RPS14, RPL7A, RPS16, RPS19, RPL18A, RPS18, RPL36, RPLP2, RPL35, RPL37, RPL39, RPS10, RPS13, RPS12, RPS9, RPL21, RPS7, RPS8, RPS5, RPL22, RPS6, RPS3A, RPSA, RPL37A, RPL24, RPL27, RPL26, RPL29, RPL28, UBA52, RPL10, RPL12, RPL11, RPL36A, RPS15A, RPS3, RPL14, RPL13, RPL15, RPS27A, RPL18, RPL19, RPL41, …	91	191	19304	75.5234	1.49534e-117	1.49534e-117	1.37299e-117
UP_KW_MOLECULAR_FUNCTION	KW-0689~Ribosomal protein	69	75.8242	1.01412e-110	RPL4, RPL5, RPL30, RPL3, RPL32, RPL31, RPL34, RPLP1, RPLP0, RPL10A, RPL8, RPL9, RPL6, RPS4X, RPS15, RPS14, RPL7A, RPS16, RPS19, RPL18A, RPS18, RPL36, RACK1, RPLP2, RPL35, RPL37, RPL39, RPS10, RPS13, RPS12, RPS9, RPL21, RPS7, RPS8, RPS5, RPL22, RPS6, RPS3A, RPSA, RPL37A, RPL24, RPL27, RPL26, RPL29, RPL28, UBA52, RPL10, RPL12, RPL11, RPL36A, RPS15A, RPS3, RPL14, RPL13, RPL15, RPS27A, RPL18, RPL19, …	85	197	11889	48.9902	2.12966e-109	2.12966e-109	2.12966e-109
KEGG_PATHWAY	hsa03010:Ribosome	68	74.7253	1.51185e-106	RPL4, RPL5, RPL30, RPL3, RPL32, RPL31, RPL34, RPLP1, RPLP0, RPL10A, RPL8, RPL9, RPL6, RPS4X, RPS15, RPS14, RPL7A, RPS16, RPS19, RPL18A, RPS18, RPL36, RPLP2, RPL35, RPL37, RPL39, RPS10, RPS13, RPS12, RPS9, RPL21, RPS7, RPS8, RPS5, RPL22, RPS6, RPS3A, RPSA, RPL37A, RPL24, RPL27, RPL26, RPL29, RPL28, UBA52, RPL10, RPL12, RPL11, RPL36A, RPS15A, RPS3, RPL14, RPL13, RPL15, RPS27A, RPL18, RPL19, RPL41, …	82	172	8840	42.6205	8.01278e-105	8.01278e-105	8.01278e-105
KEGG_PATHWAY	hsa05171:Coronavirus disease - COVID-19	68	74.7253	3.93242e-95	RPL4, RPL5, RPL30, RPL3, RPL32, RPL31, RPL34, RPLP1, RPLP0, RPL10A, RPL8, RPL9, RPL6, RPS4X, RPS15, RPS14, RPL7A, RPS16, RPS19, RPL18A, RPS18, RPL36, RPLP2, RPL35, RPL37, RPL39, RPS10, RPS13, RPS12, RPS9, RPL21, RPS7, RPS8, RPS5, RPL22, RPS6, RPS3A, RPSA, RPL37A, RPL24, RPL27, RPL26, RPL29, RPL28, UBA52, RPL10, RPL12, RPL11, RPL36A, RPS15A, RPS3, RPL14, RPL13, RPL15, RPS27A, RPL18, RPL19, RPL41, …	82	238	8840	30.8014	2.08418e-93	1.04209e-93	1.04209e-93
UP_KW_MOLECULAR_FUNCTION	KW-0687~Ribonucleoprotein	69	75.8242	1.69446e-94	RPL4, RPL5, RPL30, RPL3, RPL32, RPL31, RPL34, RPLP1, RPLP0, RPL10A, RPL8, RPL9, RPL6, RPS4X, RPS15, RPS14, RPL7A, RPS16, RPS19, RPL18A, RPS18, RPL36, RACK1, RPLP2, RPL35, RPL37, RPL39, RPS10, RPS13, RPS12, RPS9, RPL21, RPS7, RPS8, RPS5, RPL22, RPS6, RPS3A, RPSA, RPL37A, RPL24, RPL27, RPL26, RPL29, RPL28, UBA52, RPL10, RPL12, RPL11, RPL36A, RPS15A, RPS3, RPL14, RPL13, RPL15, RPS27A, RPL18, RPL19, …	85	316	11889	30.5414	3.55837e-93	1.77918e-93	1.77918e-93
GOTERM_CC_DIRECT	GO:0022625~cytosolic large ribosomal subunit	41	45.0549	1.96892e-77	RPL4, RPL5, RPL30, RPL3, RPL32, RPL10, RPL31, RPL34, RPLP1, RPL12, RPLP0, RPL11, RPL36A, RPL10A, RPL8, RPL9, RPL6, RPL7A, RPL18A, RPL36, RPL14, RPL35, RPLP2, RPL13, RPL37, RPL15, RPL18, RPL39, RPL19, RPL41, RPL21, RPL22, RPL35A, RPL23A, RPL37A, RPL24, RPL27, RPL26, RPL29, RPL28, UBA52	91	78	20887	120.649	2.1855e-75	1.09275e-75	8.86012e-76
GOTERM_MF_DIRECT	GO:0003723~RNA binding	74	81.3187	5.2225e-66	RPL4, RPL5, RPL30, RPL3, RPL32, RPL31, RPL34, RPLP0, RPL10A, RPL8, RPL9, RPL6, RPS4X, RPS15, RPS14, RPL7A, RPS16, RPS19, RPL18A, RPS18, TMSB4X, RPL36, RACK1, RPL35, RPL37, RPL39, RPS10, RPS13, RPS12, RPS9, RPL21, RPS7, RPS8, RPS5, RPL22, RPS6, RPS3A, RPSA, EEF1A1, RPL37A, RPL24, RPL27, RPL26, PABPC1, RPL29, RPL28, UBA52, RPL10, RPL12, RPL11, RPL36A, RPS15A, RPS3, RPL14, RPL13, RPL15, RPS27A, RPL1…	91	1455	19304	10.7888	5.74475e-64	2.87237e-64	2.63736e-64
GOTERM_CC_DIRECT	GO:0022627~cytosolic small ribosomal subunit	29	31.8681	2.10926e-54	RPS15, RPS4X, RPS14, RPS15A, RPS16, RPS19, RPS18, RACK1, RPS3, RPS27A, RPS10, RPS13, RPS12, RPS9, RPS7, RPS8, RPS5, RPS6, RPSA, RPS3A, RPS25, RPS28, RPS27, RPS29, FAU, UBA52, RPS21, RPS24, RPS23	91	52	20887	128.006	2.34128e-52	7.80427e-53	6.32778e-53
GOTERM_CC_DIRECT	GO:0005840~ribosome	34	37.3626	1.58563e-52	RPL10, RPLP1, RPL36A, RPL9, RPL6, RPS4X, RPS14, RPL7A, RPS19, RPS18, RPL36, RACK1, RPS3, RPL15, RPS27A, RPS10, RPS13, RPL41, RPS9, RPL21, RPS7, RPS5, RPL22, RPS6, RPS3A, EEF2, EEF1A1, RPS25, RPS28, RPS27, RPS29, RPL27, UBA52, RPS23	91	118	20887	66.135	1.76005e-50	4.40012e-51	3.56766e-51
GOTERM_CC_DIRECT	GO:0005925~focal adhesion	38	41.7582	1.19205e-38	RPL4, RPL5, RPL30, RPL3, RPL31, RPLP1, RPL12, RPLP0, RPL10A, RPL8, RPL9, RPL6, RPS15, RPS4X, RPS14, RPL7A, RPS16, RPS19, RPS18, RPS3, RPLP2, RPL18, B2M, RPS10, RPS13, RPL19, NPM1, RPS9, RPS7, RPS8, RPS5, RPL22, RPS3A, PTPRC, RPS29, RPL37A, RPL27, PABPC1	91	435	20887	20.0507	1.32318e-36	2.64636e-37	2.1457e-37
GOTERM_CC_DIRECT	GO:0005829~cytosol	82	90.1099	2.80704e-36	RPL4, RPL5, RPL30, RPL3, RPL32, RPL31, RPL34, RPLP1, COX4I1, RPLP0, RPL10A, RPL8, RPL9, RPL6, EEF1B2, RPS4X, RPS15, RPS14, RPL7A, RPS16, RPS19, RPL18A, RPS18, TMSB4X, RPL36, RACK1, RPLP2, RPL35, RPL37, RPL39, B2M, RPS10, RPS13, RPS12, RPS9, RPL21, RPS7, RPS8, RPS5, RPL22, RPS6, RPS3A, RPSA, EEF1A1, EEF1D, RPL37A, RPL24, RPL27, RPL26, PABPC1, RPL29, RPL28, UBA52, PFDN5, PTMA, RPL10, RPL12, RPL11, …	91	5649	20887	3.33178	3.11581e-34	5.19302e-35	4.21055e-35
UP_KW_DISEASE	KW-1024~Diamond-Blackfan anemia	16	17.5824	1.81399e-31	RPL5, RPS7, RPL11, RPL35A, RPS28, RPS15A, RPS27, RPS19, RPS29, RPL35, RPL27, RPL26, RPL15, RPL18, RPS10, RPS24	31	20	4817	124.31	3.08378e-30	3.08378e-30	3.08378e-30
GOTERM_CC_DIRECT	GO:0005737~cytoplasm	77	84.6154	2.03536e-29	RPL4, RPL5, RPL30, RPL3, RPL32, RPL31, RPL34, RPLP1, RPLP0, RPL10A, RPL8, RPL9, RPL6, EEF1B2, RPS15, RPS14, RPL7A, RPS16, RPS19, RPL18A, RPS18, TMSB4X, RPL36, RACK1, RPLP2, RPL35, RPL37, RPS10, TMSB10, RPS13, RPS12, RPS9, RPL21, RPS7, RPS8, RPS5, RPL22, RPS6, RPS3A, RPSA, COMMD6, EEF1A1, EEF1D, RPL37A, RPL24, RPL27, RPL26, PABPC1, RPL29, RPL28, UBA52, PFDN5, RPL12, RPL11, RPS15A, RPS3, RPL14, RPL…	91	5754	20887	3.07154	2.25925e-27	3.22749e-28	2.61689e-28
GOTERM_BP_DIRECT	GO:0042274~ribosomal small subunit biogenesis	20	21.978	1.34927e-28	NPM1, RPS9, RPS7, RPS8, RPS5, RPS6, RPS3A, RPS15, RPS4X, RPS14, RPS25, RPS28, RPS15A, RPS16, RPS27, RPS19, RPS24, RPS13, RPS23, RPS12	91	76	19734	57.0677	4.9788e-26	1.6596e-26	1.61912e-26
UP_KW_CELLULAR_COMPONENT	KW-0963~Cytoplasm	78	85.7143	1.09264e-27	RPL4, RPL5, RPL30, RPL3, RPL32, RPL31, RPL34, RPLP0, RPL10A, RPL8, RPL9, RPL6, RPS4X, RPS15, RPS14, RPL7A, RPS16, RPS19, RPL18A, RPS18, TMSB4X, RPL36, RACK1, RPL35, RPL37, RPL39, RPS10, TMSB10, RPS13, RPS12, RPS9, RPL21, RPS7, RPS8, RPS5, RPL22, RPS6, RPS3A, RPSA, COMMD6, EEF1A1, RPL37A, RPL24, RPL27, RPL26, PABPC1, RPL29, RPL28, UBA52, PFDN5, RPL10, RPL12, RPL11, RPL36A, RPS15A, RPS3, RPL14, RPL…	88	5805	17942	2.73956	1.74822e-26	1.74822e-26	1.74822e-26
UP_KW_PTM	KW-1017~Isopeptide bond	52	57.1429	6.47961e-26	RPL4, RPL5, RPL30, RPL3, RPL32, RPL34, RPLP1, RPLP0, RPL10A, RPL8, RPL6, EEF1B2, RPS4X, RPS15, RPS14, RPL7A, RPL18A, RPS18, TMSB4X, RPL35, RPS10, RPS13, RPS9, RPS7, RPS8, RPS5, RPS6, RPS3A, RPSA, EEF1A1, RPL24, RPL26, RPL28, UBA52, PTMA, RPL10, RPL12, RPL11, RPS3, RPL14, RPL13, RPL15, RPS27A, RPL18, RPL19, NPM1, RPL23A, EEF2, NACA, RPS21, RPS24, RPS23	81	1876	14252	4.8771	8.4235e-25	9.07146e-25	7.12757e-25
GOTERM_CC_DIRECT	GO:0032040~small-subunit processome	18	19.7802	4.85054e-25	RPS9, RPS7, RPS8, RPS5, RPS6, RPS3A, RPS4X, RPS14, RPS28, RPS15A, RPS16, RPS27, RPS19, RPS27A, RPS24, RPS13, RPS23, RPS12	91	77	20887	53.6558	5.3841e-23	6.73013e-24	5.45686e-24
GOTERM_CC_DIRECT	GO:1990904~ribonucleoprotein complex	22	24.1758	3.64409e-23	RPL4, RPL5, NPM1, RPL41, RPS9, RPS7, RPS8, RPLP1, RPS5, RPL22, RPS6, RPLP0, RPS3A, EEF2, RPS4X, RPS3, RACK1, RPL27, RPL26, PABPC1, RPS27A, UBA52	91	210	20887	24.0457	4.04494e-21	4.49437e-22	3.64409e-22
UP_KW_PTM	KW-0007~Acetylation	62	68.1319	2.99967e-22	RPL4, RPL5, RPL30, RPL3, RPL31, RPL34, RPLP1, COX4I1, RPL10A, RPL9, RPL6, EEF1B2, RPS4X, RPS15, RPL7A, RPS16, RPS19, RPS18, TMSB4X, RPL36, RACK1, RPLP2, RPL35, RPL37, TMSB10, RPS13, RPS12, RPS9, RPS7, RPS8, RPS5, RPS6, RPS3A, RPSA, COMMD6, EEF1A1, EEF1D, RPL24, RPL27, PABPC1, RPL29, RPL28, PFDN5, PTMA, RPL12, RPL11, RPS3, RPL14, RPL13, RPS27A, NPM1, RPL35A, RPL23A, EEF2, ATP5F1E, RPS25, RPS28, NA…	81	3511	14252	3.10707	3.89958e-21	2.09977e-21	1.64982e-21
UP_SEQ_FEATURE	CROSSLNK:Glycyl lysine isopeptide (Lys-Gly) (interchain with G-Cter in SUMO2)	36	39.5604	1.2723e-21	RPL4, RPL3, RPL32, RPL10, RPL34, RPL12, RPL11, RPL10A, RPL8, RPL6, RPS15, EEF1B2, RPS4X, RPS14, RPL7A, RPL18A, RPS18, RPL14, RPS3, RPL35, RPL13, RPL15, RPL18, RPS13, NPM1, RPS9, RPS7, RPS8, RPS6, RPL23A, RPL24, RPL26, RPL28, RPS21, RPS24, RPS23	81	1277	20569	7.15879	3.21891e-19	3.21891e-19	3.1553e-19
GOTERM_CC_DIRECT	GO:0015935~small ribosomal subunit	11	12.0879	3.87794e-21	RPS4X, RPS25, RPS28, RPS16, RPS29, RPS18, RPS6, RACK1, FAU, RPS21, RPS24	91	15	20887	168.32	4.30451e-19	4.30451e-20	3.49014e-20
GOTERM_CC_DIRECT	GO:0070062~extracellular exosome	46	50.5495	1.48659e-20	RPL4, RPL5, RPL30, RPL3, RPL31, RPL34, RPL12, RPLP0, RPL11, RPL10A, RPS4X, RPS14, RPS15A, RPS16, RPS19, RPS18, RPL14, RACK1, RPS3, RPLP2, RPS27A, B2M, RPS13, RPS9, RPS8, RPS5, RPL22, RPL35A, RPL23A, RPSA, RPS3A, EEF2, EEF1A1, RPS25, RPS28, PTPRC, RPS29, NACA, RPL37A, RPL24, RPL27, RPL26, PABPC1, RPL28, UBA52, TPT1	91	2258	20887	4.67594	1.65012e-18	1.50011e-19	1.2163e-19
GOTERM_CC_DIRECT	GO:0005730~nucleolus	38	41.7582	1.66298e-20	RPL4, RPL5, RPL3, RPL34, RPL12, RPL11, RPS4X, RPS14, RPL7A, RPS15A, RPS16, RPS19, RPL36, RPS3, RPL35, RPL13, RPS27A, RPL18, RPS10, RPS13, RPS12, RPL19, NPM1, RPS9, RPS7, RPS8, RPS5, RPS6, RPL23A, RPS3A, EEF1A1, RPS25, RPS28, RPS27, RPL27, RPL26, RPS24, RPS23	91	1400	20887	6.23003	1.8459e-18	1.53825e-19	1.24723e-19
GOTERM_CC_DIRECT	GO:0045202~synapse	26	28.5714	5.44745e-20	RPL34, RPS15, RPS4X, RPL7A, RPS15A, RPS16, RPL36, RPL13, RPL15, RPS27A, RPL19, RPS9, RPL21, RPS7, RPS5, RPS3A, EEF2, RPS28, PTPRC, RPL24, RPL27, RPL26, RPL28, UBA52, RPS21, RPS23	91	505	20887	11.8173	6.04667e-18	4.65129e-19	3.77131e-19
UP_KW_PTM	KW-0832~Ubl conjugation	52	57.1429	1.27673e-18	RPL4, RPL5, RPL30, RPL3, RPL32, RPL34, RPLP1, RPLP0, RPL10A, RPL8, RPL6, EEF1B2, RPS4X, RPS15, RPS14, RPL7A, RPL18A, RPS18, TMSB4X, RPL35, RPS10, RPS13, RPS9, RPS7, RPS8, RPS5, RPS6, RPS3A, RPSA, EEF1A1, RPL24, RPL26, RPL28, UBA52, PTMA, RPL10, RPL12, RPL11, RPS3, RPL14, RPL13, RPL15, RPS27A, RPL18, RPL19, NPM1, RPL23A, EEF2, NACA, RPS21, RPS24, RPS23	81	2701	14252	3.38742	1.65975e-17	5.95807e-18	4.68134e-18
GOTERM_BP_DIRECT	GO:0006364~rRNA processing	15	16.4835	5.82728e-16	RPL5, RPS7, RPS6, RPL11, RPL35A, RPS15, RPS25, RPS28, RPS16, RPS27, RPS19, RPL14, RPL27, RPL26, RPS24	91	127	19734	25.613	2.04836e-13	5.37567e-14	5.24455e-14
UP_SEQ_FEATURE	CROSSLNK:Glycyl lysine isopeptide (Lys-Gly) (interchain with G-Cter in SUMO2); alternate	19	20.8791	1.3045e-15	RPL5, NPM1, RPL30, RPL3, RPS7, RPS5, RPL11, RPLP0, RPS3A, RPSA, RPL10A, RPL7A, RPS18, NACA, TMSB4X, RPS3, RPL24, RPL13, PTMA	81	350	20569	13.7852	3.37064e-13	1.65019e-13	1.61758e-13
GOTERM_CC_DIRECT	GO:0016020~membrane	57	62.6374	1.78352e-14	RPL4, RPL5, RPL30, RPL32, RPL31, COX4I1, RPLP0, RPL10A, RPL8, RPL9, RPL6, RPS4X, RPS15, RPS14, RPL7A, RPS16, RPS19, RPL18A, RPS18, RPL36, RPLP2, RPL35, B2M, RPS10, RPS13, RPS12, RPS9, RPL21, RPS7, RPS8, RPS5, RPS6, RPSA, EEF1A1, RPL24, RPL27, MT-CO2, RPL26, PABPC1, RPL29, RPL28, RPL10, RPL12, RPL11, RPS15A, RPS3, RPL14, RPL13, RPS27A, RPL18, RPL19, NPM1, RPL35A, EEF2, PTPRC, RPS24, RPS23	91	5048	20887	2.59173	1.98408e-12	1.41408e-13	1.14655e-13
GOTERM_MF_DIRECT	GO:0019843~rRNA binding	9	9.89011	3.0416e-11	RPS4X, NPM1, RPS9, RPS18, RPS5, RPL23A, RPL37, RPL8, RPL9	91	45	19304	42.4264	3.34576e-09	1.11525e-09	1.02401e-09
GOTERM_BP_DIRECT	GO:0000028~ribosomal small subunit assembly	7	7.69231	3.6788e-11	RPS15, RPS14, RPS28, RPS27, RPS19, RPS5, RPSA	91	15	19734	101.2	1.35747e-08	2.71495e-09	2.64873e-09
GOTERM_CC_DIRECT	GO:0014069~postsynaptic density	14	15.3846	4.05977e-11	RPL30, RPL12, RPLP0, RPL10A, RPL8, RPL6, RPS14, RPS25, RPS27, RPS19, RPS18, RPS3, RPL14, RPS13	91	244	20887	13.1696	4.50634e-09	3.00423e-10	2.43586e-10
UP_KW_MOLECULAR_FUNCTION	KW-0699~rRNA-binding	8	8.79121	9.38075e-10	RPS4X, RPL5, RPS9, RPS18, RPL11, RPL23A, RPL37, RPL8	85	29	11889	38.585	1.96996e-08	6.56653e-09	6.56653e-09
INTERPRO	IPR011332:Ribosomal_zn-bd	6	6.59341	1.09781e-09	RPS27, RPL37A, RPL36A, RPL37, RPS27A, UBA52	91	12	20607	113.225	3.71059e-07	3.71059e-07	3.63375e-07
GOTERM_MF_DIRECT	GO:0048027~mRNA 5'-UTR binding	7	7.69231	1.8523e-09	RPS14, RPL5, RPL41, RPS7, RPS3A, RPL26, RPS13	91	26	19304	57.1124	2.03753e-07	5.09381e-08	4.67705e-08
INTERPRO	IPR008991:Translation_prot_SH3-like_sf	6	6.59341	5.97178e-09	RPL21, RPL14, RPL27, RPL26, RPL8, RPL6	91	16	20607	84.919	2.01846e-06	1.00923e-06	9.8833e-07
GOTERM_BP_DIRECT	GO:0000027~ribosomal large subunit assembly	6	6.59341	1.44164e-08	RPL5, RPL10, RPL11, RPLP0, RPL23A, RPL6	91	18	19734	72.2857	5.31964e-06	8.8661e-07	8.64985e-07
GOTERM_CC_DIRECT	GO:0005783~endoplasmic reticulum	22	24.1758	2.25441e-08	RPL5, RPL41, RPL21, RPL10, RPS7, RPS8, RPL34, RPS6, RPLP0, RPL36A, RPS3A, EEF1B2, EEF1D, RPS3, RPL24, RPL13, RPL27, RPL18, UBA52, B2M, RPS24, RPS23	91	1185	20887	4.26127	2.50239e-06	1.56399e-07	1.2681e-07
GOTERM_MF_DIRECT	GO:0005515~protein binding	83	91.2088	2.72891e-08	RPL4, RPL5, RPL30, RPL3, RPL31, MT-CO1, RPL34, RPLP1, COX4I1, RPLP0, RPL10A, RPL8, RPL9, RPL6, EEF1B2, RPS4X, RPS15, RPS14, RPL7A, RPS16, RPS19, RPL18A, RPS18, TMSB4X, RACK1, RPLP2, B2M, RPS10, TMSB10, CCR4, RPS13, RPS12, RPS9, RPL21, RPS7, RPS8, RPS5, RPL22, RPS6, RPS3A, RPSA, COMMD6, EEF1A1, EEF1D, RPL37A, RPL24, RPL27, MT-CO2, RPL26, PABPC1, RPL28, UBA52, PFDN5, PTMA, RPL10, RPL12, RPL11, RPL3…	91	12754	19304	1.3805	3.0018e-06	6.0036e-07	5.5124e-07
GOTERM_MF_DIRECT	GO:1990948~ubiquitin ligase inhibitor activity	5	5.49451	9.08022e-08	RPS15, RPL5, RPS7, RPL11, RPL37	91	10	19304	106.066	9.98819e-06	1.66471e-06	1.5285e-06
GOTERM_CC_DIRECT	GO:0005791~rough endoplasmic reticulum	6	6.59341	3.34692e-07	RPL4, RPL27, RPL18, RPS21, RPL6, RPS23	91	34	20887	40.5048	3.71501e-05	2.18534e-06	1.7719e-06
GOTERM_BP_DIRECT	GO:0042273~ribosomal large subunit biogenesis	6	6.59341	8.98379e-07	RPL5, NPM1, RPL11, RPL14, RPL35A, RPL26	91	39	19734	33.3626	0.000331447	4.73574e-05	4.62024e-05
GOTERM_BP_DIRECT	GO:0006414~translational elongation	5	5.49451	1.48782e-06	EEF1A1, EEF1B2, EEF1D, RPLP1, EEF2	91	19	19734	57.0677	0.000548855	6.86257e-05	6.69519e-05
GOTERM_CC_DIRECT	GO:0005654~nucleoplasm	38	41.7582	1.49771e-06	RPL5, COX4I1, RPL11, RPL8, RPS15, RPS4X, RPS14, RPS15A, RPS16, RPS19, RPS18, RACK1, RPS3, RPS27A, RPS10, RPS13, RPS12, NPM1, RPS9, RPS7, RPS8, RPS5, RPS6, RPSA, RPS3A, RPS25, RPS28, RPS27, EEF1D, RPS29, RPL27, RPL26, FAU, UBA52, RPS21, PTMA, RPS24, RPS23	91	4030	20887	2.16428	0.000166232	9.23586e-06	7.48853e-06
INTERPRO	IPR014722:Rib_uL2_dom2	5	5.49451	2.82693e-06	RPS4X, RPL14, RPL26, RPL8, RPL6	91	23	20607	49.2284	0.000955046	0.0003185	0.000311904
UP_SEQ_FEATURE	CROSSLNK:Glycyl lysine isopeptide (Lys-Gly) (interchain with G-Cter in ubiquitin)	10	10.989	3.07611e-06	EEF1A1, RPL10, RPLP1, RPL12, RPLP0, RPS3, RPS27A, RPS10, UBA52, RPS13	81	308	20569	8.24475	0.000777954	0.000259419	0.000254292
GOTERM_MF_DIRECT	GO:0045296~cadherin binding	11	12.0879	3.62506e-06	RPL7A, EEF1D, RPL34, RPL14, RACK1, RPL24, RPL23A, RPL15, EEF2, RPL29, RPL6	91	335	19304	6.96552	0.000398678	5.69653e-05	5.23045e-05
UP_SEQ_FEATURE	CROSSLNK:Glycyl lysine isopeptide (Lys-Gly) (interchain with G-Cter in SUMO1); alternate	8	8.79121	6.97299e-06	RPL4, RPL5, NPM1, RPL3, RPLP0, RPL13, RPL10A, EEF2	81	182	20569	11.1621	0.00176262	0.000441041	0.000432325
INTERPRO	IPR005824:KOW	4	4.3956	1.296e-05	RPS4X, RPL14, RPL27, RPL26	91	11	20607	82.3457	0.00437092	0.00109512	0.00107244
GOTERM_CC_DIRECT	GO:0036464~cytoplasmic ribonucleoprotein granule	6	6.59341	2.95822e-05	RPS4X, RPS6, RPLP0, PABPC1, RPL28, RPL6	91	83	20887	16.5923	0.00327829	0.000172822	0.000140126
GOTERM_BP_DIRECT	GO:0045727~positive regulation of translation	6	6.59341	3.43909e-05	RPS4X, RPL5, NPM1, RPS27, RPL26, EEF2	91	81	19734	16.0635	0.0126103	0.00141003	0.00137563
GOTERM_MF_DIRECT	GO:0045182~translation regulator activity	4	4.3956	6.35602e-05	RPS14, RPS9, RPL10, RACK1	91	17	19304	49.9134	0.00696745	0.000873952	0.000802447
GOTERM_CC_DIRECT	GO:0005634~nucleus	45	49.4505	8.66716e-05	RPL4, RPL5, RPL30, RPL3, RPL10, RPLP0, RPL10A, RPL9, RPL6, RPS15, RPL7A, RPS18, TMSB4X, RACK1, RPS3, RPL13, RPL15, RPS27A, RPL18, RPS13, BTF3, NPM1, RPS9, RPS7, RPS8, RPL22, RPS6, RPL23A, RPSA, RPS3A, EEF2, COMMD6, EEF1A1, RPS25, RPS27, EEF1D, NACA, RPL37A, RPL27, PABPC1, UBA52, PFDN5, PTMA, TPT1, RPS24	91	6175	20887	1.67267	0.00957483	0.000481027	0.000390022
GOTERM_CC_DIRECT	GO:0005853~eukaryotic translation elongation factor 1 complex	3	3.2967	0.000109549	EEF1A1, EEF1B2, EEF1D	91	4	20887	172.146	0.012087	0.000579046	0.000469497
INTERPRO	IPR012678:Ribosomal_uL23/eL15/eS24_sf	3	3.2967	0.000112538	RPL23A, RPL15, RPS24	91	4	20607	169.838	0.0373255	0.00760757	0.00745001
UP_KW_PTM	KW-0013~ADP-ribosylation	7	7.69231	0.00017439	NPM1, RPS6, RPL24, RPS3A, EEF2, RPS27A, UBA52	81	147	14252	8.3786	0.0022647	0.000610365	0.000479573
GOTERM_CC_DIRECT	GO:0098556~cytoplasmic side of rough endoplasmic reticulum membrane	3	3.2967	0.000272338	RPS28, RPS29, RPL27	91	6	20887	114.764	0.0297812	0.00137407	0.00111411
INTERPRO	IPR009000:Transl_B-barrel_sf	4	4.3956	0.000300297	EEF1A1, RPL3, RPL35A, EEF2	91	30	20607	30.1934	0.096533	0.0169167	0.0165664
UP_SEQ_FEATURE	DOMAIN:KOW	3	3.2967	0.000309768	RPL14, RPL27, RPL26	81	7	20569	108.831	0.0753903	0.0156743	0.0153645
UP_SEQ_FEATURE	COMPBIAS:Basic residues	11	12.0879	0.000415054	RPL4, EEF1D, RPS8, RPL23A, FAU, RPL15, RPL18, RPL29, RPL6, RPS24, RPS23	81	709	20569	3.9398	0.099703	0.0175015	0.0171556
GOTERM_MF_DIRECT	GO:0003746~translation elongation factor activity	4	4.3956	0.000440742	EEF1A1, EEF1B2, EEF1D, EEF2	91	32	19304	26.5165	0.0473353	0.00538684	0.0049461
UP_KW_BIOLOGICAL_PROCESS	KW-0945~Host-virus interaction	7	7.69231	0.00087566	EEF1A1, NPM1, PTPRC, RPS19, RACK1, RPSA, PABPC1	21	690	11450	5.5314	0.0233756	0.0236428	0.0236428
GOTERM_BP_DIRECT	GO:1904667~negative regulation of ubiquitin protein ligase activity	3	3.2967	0.000903865	RPL5, RPS7, RPL11	91	10	19734	65.0571	0.283715	0.0303206	0.029581
GOTERM_BP_DIRECT	GO:1901798~positive regulation of signal transduction by p53 class mediator	3	3.2967	0.000903865	RPS15, RPL11, RPL37	91	10	19734	65.0571	0.283715	0.0303206	0.029581
UP_KW_PTM	KW-0597~Phosphoprotein	62	68.1319	0.000931884	RPL4, RPL5, RPL30, RPL3, RPL32, RPL31, RPL34, RPLP1, COX4I1, RPLP0, RPL10A, RPL6, EEF1B2, RPS14, RPS16, RPL18A, TMSB4X, RACK1, RPLP2, RPL35, RPL37, RPS10, TMSB10, CCR4, RPS13, RPS9, RPS8, RPS5, RPL22, RPS6, RPS3A, RPSA, EEF1A1, EEF1D, RPL24, RPL26, PABPC1, RPL29, RPL28, UBA52, PFDN5, PTMA, RPL12, RPL11, RPS3, RPL14, RPL13, RPL15, RPS27A, RPL18, RPL19, BTF3, NPM1, RPL23A, EEF2, RPS28, PTPRC, RPS27…	81	8417	14252	1.29606	0.012047	0.00260928	0.00205015
INTERPRO	IPR004038:Ribosomal_eL8/eL30/eS12/Gad45	3	3.2967	0.00101125	RPL7A, RPL30, RPS12	91	11	20607	61.7592	0.289633	0.0427251	0.0418403
INTERPRO	IPR019954:Ubiquitin_CS	3	3.2967	0.00101125	FAU, RPS27A, UBA52	91	11	20607	61.7592	0.289633	0.0427251	0.0418403
UP_KW_MOLECULAR_FUNCTION	KW-0251~Elongation factor	4	4.3956	0.00108882	EEF1A1, EEF1B2, EEF1D, EEF2	85	29	11889	19.2925	0.0226179	0.0057163	0.0057163
INTERPRO	IPR019956:Ubiquitin_dom	3	3.2967	0.001426	FAU, RPS27A, UBA52	91	13	20607	52.2578	0.382658	0.0535542	0.0524451
UP_SEQ_FEATURE	ZN_FING:C4-type	4	4.3956	0.00190196	RPS27, RPL37A, RPL37, RPS27A	81	63	20569	16.1231	0.382239	0.0687422	0.0673837
INTERPRO	IPR029064:Ribosomal_eL30-like_sf	3	3.2967	0.00190874	RPL7A, RPL30, RPS12	91	15	20607	45.2901	0.475742	0.0645154	0.0631793
UP_KW_MOLECULAR_FUNCTION	KW-0694~RNA-binding	14	15.3846	0.00222561	RPL5, NPM1, RPS9, RPL12, RPL22, RPL11, RPL35A, RPL23A, RPL8, RPS4X, RPS18, RPS3, PABPC1, RPL37	85	751	11889	2.60744	0.0457122	0.00934758	0.00934758
UP_KW_BIOLOGICAL_PROCESS	KW-0648~Protein biosynthesis	4	4.3956	0.00225708	EEF1A1, EEF1B2, EEF1D, EEF2	21	153	11450	14.2546	0.0591863	0.0304706	0.0304706
GOTERM_MF_DIRECT	GO:0004129~cytochrome-c oxidase activity	3	3.2967	0.0027933	MT-CO1, COX4I1, MT-CO2	91	17	19304	37.435	0.264859	0.0307263	0.0282123
GOTERM_BP_DIRECT	GO:0030490~maturation of SSU-rRNA	3	3.2967	0.00408271	RPS14, RPS28, RPS19	91	21	19734	30.9796	0.779002	0.125543	0.122481
GOTERM_BP_DIRECT	GO:2000059~negative regulation of ubiquitin-dependent protein catabolic process	3	3.2967	0.00447771	RPL5, RPS7, RPL11	91	22	19734	29.5714	0.809096	0.127098	0.123998
SMART	SM00888:EF1_GNE	2	2.1978	0.00541751	EEF1B2, EEF1D	30	2	10692	356.4	0.177627	0.0751453	0.0751453
SMART	SM01182:EF-1_beta_acid	2	2.1978	0.00541751	EEF1B2, EEF1D	30	2	10692	356.4	0.177627	0.0751453	0.0751453
GOTERM_CC_DIRECT	GO:0005751~mitochondrial respiratory chain complex IV	3	3.2967	0.0055792	MT-CO1, COX4I1, MT-CO2	91	26	20887	26.4839	0.462607	0.0269257	0.0218317
GOTERM_BP_DIRECT	GO:0006123~mitochondrial electron transport, cytochrome c to oxygen	3	3.2967	0.00622576	MT-CO1, COX4I1, MT-CO2	91	26	19734	25.022	0.90019	0.164093	0.160091
SMART	SM00213:UBQ	3	3.2967	0.00626211	FAU, RPS27A, UBA52	30	44	10692	24.3	0.202397	0.0751453	0.0751453
GOTERM_BP_DIRECT	GO:0000462~maturation of SSU-rRNA from tricistronic rRNA transcript (SSU-rRNA, 5.8S rRNA, LSU-rRNA)	3	3.2967	0.0071984	RPS16, RPS19, RPS8	91	28	19734	23.2347	0.930457	0.177081	0.172762
UP_SEQ_FEATURE	DOMAIN:Translation elongation factor EF1B beta/delta subunit guanine nucleotide exchange	2	2.1978	0.00776376	EEF1B2, EEF1D	81	2	20569	253.938	0.860807	0.170148	0.166785
UP_SEQ_FEATURE	MUTAGEN:S->A: Prevents phosphorylation in case of mitophagy. Impaired translocation of PRKN to mitochondria.	2	2.1978	0.00776376	RPS27A, UBA52	81	2	20569	253.938	0.860807	0.170148	0.166785
UP_SEQ_FEATURE	MUTAGEN:S->G: Phosphomimetic mutant that can recruit PRKN to mitochondria.	2	2.1978	0.00776376	RPS27A, UBA52	81	2	20569	253.938	0.860807	0.170148	0.166785
UP_SEQ_FEATURE	DOMAIN:Elongation factor 1 beta central acidic region eukaryote	2	2.1978	0.00776376	EEF1B2, EEF1D	81	2	20569	253.938	0.860807	0.170148	0.166785
GOTERM_MF_DIRECT	GO:0003729~mRNA binding	6	6.59341	0.00850668	RPS5, RPS3, RPL24, RPL35, PABPC1, RPS13	91	269	19304	4.73157	0.60927	0.0826543	0.0758917
INTERPRO	IPR038716:P1/P2_N_sf	2	2.1978	0.00871603	RPLP1, RPLP2	91	2	20607	226.451	0.948126	0.173295	0.169706
INTERPRO	IPR036219:eEF-1beta-like_sf	2	2.1978	0.00871603	EEF1B2, EEF1D	91	2	20607	226.451	0.948126	0.173295	0.169706
INTERPRO	IPR014038:EF1B_bsu/dsu_GNE	2	2.1978	0.00871603	EEF1B2, EEF1D	91	2	20607	226.451	0.948126	0.173295	0.169706
INTERPRO	IPR027534:Ribosomal_P1/P2	2	2.1978	0.00871603	RPLP1, RPLP2	91	2	20607	226.451	0.948126	0.173295	0.169706
INTERPRO	IPR049720:EF1B_bsu/dsu	2	2.1978	0.00871603	EEF1B2, EEF1D	91	2	20607	226.451	0.948126	0.173295	0.169706
INTERPRO	IPR001326:Transl_elong_EF1B_B/D_CS	2	2.1978	0.00871603	EEF1B2, EEF1D	91	2	20607	226.451	0.948126	0.173295	0.169706
INTERPRO	IPR018940:EF-1_beta_acid_region_euk	2	2.1978	0.00871603	EEF1B2, EEF1D	91	2	20607	226.451	0.948126	0.173295	0.169706
GOTERM_MF_DIRECT	GO:0019901~protein kinase binding	8	8.79121	0.00901684	EEF1A1, NPM1, PTPRC, RPS7, RPS19, RPS6, RPS3, EEF2	91	502	19304	3.38059	0.630776	0.0826543	0.0758917
GOTERM_BP_DIRECT	GO:0002182~cytoplasmic translational elongation	2	2.1978	0.00910074	EEF1D, RPLP2	91	2	19734	216.857	0.965732	0.19754	0.192722
GOTERM_BP_DIRECT	GO:1905551~negative regulation of protein localization to endoplasmic reticulum	2	2.1978	0.00910074	BTF3, NACA	91	2	19734	216.857	0.965732	0.19754	0.192722
GOTERM_BP_DIRECT	GO:0006417~regulation of translation	4	4.3956	0.0099335	RPS14, RPS9, RPL10, RPS3	91	97	19734	8.94256	0.974872	0.203637	0.19867
INTERPRO	IPR014717:Transl_elong_EF1B/ribsomal_bS6	2	2.1978	0.0130458	EEF1B2, EEF1D	91	3	20607	150.967	0.988186	0.232079	0.227272
INTERPRO	IPR011331:Ribosomal_eL37/eL43	2	2.1978	0.0130458	RPL37A, RPL37	91	3	20607	150.967	0.988186	0.232079	0.227272
SMART	SM00363:S4	2	2.1978	0.0134907	RPS4X, RPS9	30	5	10692	142.56	0.386743	0.0968791	0.0968791
GOTERM_BP_DIRECT	GO:0061844~antimicrobial humoral immune response mediated by antimicrobial peptide	4	4.3956	0.013603	RPL30, RPS19, FAU, RPL39	91	109	19734	7.95806	0.993616	0.251296	0.245166
GOTERM_BP_DIRECT	GO:1990145~maintenance of translational fidelity	2	2.1978	0.0136204	RPS23, RPS12	91	3	19734	144.571	0.993657	0.251296	0.245166
GOTERM_BP_DIRECT	GO:0045333~cellular respiration	3	3.2967	0.0143379	MT-CO1, COX4I1, MT-CO2	91	40	19734	16.2643	0.995151	0.251938	0.245793
UP_KW_PTM	KW-0488~Methylation	13	14.2857	0.0143438	RPL4, BTF3, RPL3, RPL23A, EEF2, EEF1A1, RPS19, RPS29, RPS3, PABPC1, RPL29, UBA52, RPS10	81	1056	14252	2.16606	0.171235	0.0334688	0.0262969
UP_SEQ_FEATURE	MUTAGEN:R->G: No effect on ADP-ribosylation.	2	2.1978	0.015468	RPS27A, UBA52	81	4	20569	126.969	0.980629	0.170148	0.166785
UP_SEQ_FEATURE	MUTAGEN:K->R: No effect on HLTF-mediated polyubiquitination of PCNA.	2	2.1978	0.015468	RPS27A, UBA52	81	4	20569	126.969	0.980629	0.170148	0.166785
UP_SEQ_FEATURE	TRANSMEM:Helical; Name=I	2	2.1978	0.015468	MT-CO1, MT-CO2	81	4	20569	126.969	0.980629	0.170148	0.166785
UP_SEQ_FEATURE	MUTAGEN:H->G: Loss of DTX3L-mediated polyubiquitination of histone H3 and H4.	2	2.1978	0.015468	RPS27A, UBA52	81	4	20569	126.969	0.980629	0.170148	0.166785
UP_SEQ_FEATURE	MUTAGEN:K->R: Abolishes HLTF-mediated polyubiquitination of PCNA.	2	2.1978	0.015468	RPS27A, UBA52	81	4	20569	126.969	0.980629	0.170148	0.166785
UP_SEQ_FEATURE	TRANSMEM:Helical; Name=II	2	2.1978	0.015468	MT-CO1, MT-CO2	81	4	20569	126.969	0.980629	0.170148	0.166785
UP_SEQ_FEATURE	MUTAGEN:R->K: No effect on ADP-ribosylation, when associated with K-74.	2	2.1978	0.015468	RPS27A, UBA52	81	4	20569	126.969	0.980629	0.170148	0.166785
UP_SEQ_FEATURE	MUTAGEN:G->A: Loss of ADP-ribosylation.	2	2.1978	0.015468	RPS27A, UBA52	81	4	20569	126.969	0.980629	0.170148	0.166785
UP_SEQ_FEATURE	MUTAGEN:S->D: Phosphomimetic mutant that binds and activates PRKN.	2	2.1978	0.015468	RPS27A, UBA52	81	4	20569	126.969	0.980629	0.170148	0.166785
UP_SEQ_FEATURE	DOMAIN:RNA-binding S4	2	2.1978	0.015468	RPS4X, RPS9	81	4	20569	126.969	0.980629	0.170148	0.166785
UP_SEQ_FEATURE	MUTAGEN:R->K: No effect on ADP-ribosylation, when associated with K-72.	2	2.1978	0.015468	RPS27A, UBA52	81	4	20569	126.969	0.980629	0.170148	0.166785
UP_SEQ_FEATURE	SITE:Essential for function	2	2.1978	0.015468	RPS27A, UBA52	81	4	20569	126.969	0.980629	0.170148	0.166785
SMART	SM00152:THY	2	2.1978	0.0161677	TMSB4X, TMSB10	30	6	10692	118.8	0.443892	0.0968791	0.0968791
SMART	SM01407:NAC	2	2.1978	0.0161677	BTF3, NACA	30	6	10692	118.8	0.443892	0.0968791	0.0968791
SMART	SM00739:KOW	2	2.1978	0.0188376	RPL27, RPL26	30	7	10692	101.829	0.49572	0.0968791	0.0968791
UP_SEQ_FEATURE	SITE:Interacts with activating enzyme	2	2.1978	0.0192979	RPS27A, UBA52	81	5	20569	101.575	0.992774	0.195727	0.191858
UP_SEQ_FEATURE	TOPO_DOM:Mitochondrial intermembrane	4	4.3956	0.0193406	MT-CO1, COX4I1, TOMM7, MT-CO2	81	146	20569	6.95721	0.992853	0.195727	0.191858
UP_KW_CELLULAR_COMPONENT	KW-0539~Nucleus	39	42.8571	0.0202124	RPL5, RPL3, RPLP0, RPL11, RPS4X, RPS14, RPS15A, RPS16, RPS19, RACK1, RPS3, RPS27A, RPS10, RPS13, RPS12, BTF3, NPM1, RPS9, RPS7, RPS8, RPS5, RPS6, RPL23A, RPSA, RPS3A, EEF2, COMMD6, EEF1A1, RPS28, RPS27, EEF1D, NACA, FAU, PABPC1, UBA52, PFDN5, PTMA, RPS24, RPS23	88	5858	17942	1.35739	0.278708	0.161699	0.161699
UP_KW_PTM	KW-0164~Citrullination	4	4.3956	0.0212001	RPL4, RPL10, RPL23A, RPL19	81	105	14252	6.70288	0.243131	0.0424003	0.0333145
GOTERM_CC_DIRECT	GO:0005854~nascent polypeptide-associated complex	2	2.1978	0.0213617	BTF3, NACA	91	5	20887	91.811	0.908995	0.0987977	0.0801062
INTERPRO	IPR002942:S4_RNA-bd	2	2.1978	0.0216494	RPS4X, RPS9	91	5	20607	90.5802	0.999387	0.350484	0.343225
GOTERM_BP_DIRECT	GO:2000435~negative regulation of protein neddylation	2	2.1978	0.0225985	RPL5, RPL11	91	5	19734	86.7429	0.999783	0.379039	0.369794
UP_SEQ_FEATURE	DOMAIN:S4 RNA-binding	2	2.1978	0.0231131	RPS4X, RPS9	81	6	20569	84.6461	0.997305	0.216579	0.212298
UP_SEQ_FEATURE	DOMAIN:NAC-A/B	2	2.1978	0.0231131	BTF3, NACA	81	6	20569	84.6461	0.997305	0.216579	0.212298
UP_KW_BIOLOGICAL_PROCESS	KW-0810~Translation regulation	3	3.2967	0.0231365	RPL10, RPS3, RACK1	21	136	11450	12.0273	0.468485	0.208228	0.208228
UP_SEQ_FEATURE	DOMAIN:Ubiquitin-like	3	3.2967	0.0257769	FAU, RPS27A, UBA52	81	64	20569	11.9034	0.998649	0.232913	0.22831
INTERPRO	IPR038187:NAC_A/B_dom_sf	2	2.1978	0.0259233	BTF3, NACA	91	6	20607	75.4835	0.999861	0.350484	0.343225
INTERPRO	IPR001152:Beta-thymosin	2	2.1978	0.0259233	TMSB4X, TMSB10	91	6	20607	75.4835	0.999861	0.350484	0.343225
INTERPRO	IPR002715:Nas_poly-pep-assoc_cplx_dom	2	2.1978	0.0259233	BTF3, NACA	91	6	20607	75.4835	0.999861	0.350484	0.343225
INTERPRO	IPR038386:Beta-thymosin_sf	2	2.1978	0.0259233	TMSB4X, TMSB10	91	6	20607	75.4835	0.999861	0.350484	0.343225
INTERPRO	IPR036986:S4_RNA-bd_sf	2	2.1978	0.0259233	RPS4X, RPS9	91	6	20607	75.4835	0.999861	0.350484	0.343225
GOTERM_BP_DIRECT	GO:0006413~translational initiation	3	3.2967	0.0261228	RPS5, RPS3, RPS3A	91	55	19734	11.8286	0.999943	0.4191	0.408878
GOTERM_MF_DIRECT	GO:0070180~large ribosomal subunit rRNA binding	2	2.1978	0.027653	RPL12, RPLP0	91	6	19304	70.7106	0.954255	0.233987	0.214842
INTERPRO	IPR000626:Ubiquitin-like_dom	3	3.2967	0.0292218	FAU, RPS27A, UBA52	91	61	20607	11.1369	0.999956	0.379883	0.372016
GOTERM_BP_DIRECT	GO:0019941~modification-dependent protein catabolic process	2	2.1978	0.0359144	RPS27A, UBA52	91	8	19734	54.2143	0.999999	0.552184	0.538716
GOTERM_MF_DIRECT	GO:0070181~small ribosomal subunit rRNA binding	2	2.1978	0.0367015	RPS3, RPS13	91	8	19304	53.033	0.983643	0.288369	0.264775
UP_SEQ_FEATURE	DOMAIN:Ribosomal protein eL8/eL30/eS12/Gadd45	2	2.1978	0.038228	RPL7A, RPL30	81	10	20569	50.7877	0.999948	0.333506	0.326915
GOTERM_BP_DIRECT	GO:0000056~ribosomal small subunit export from nucleus	2	2.1978	0.0403131	RPS15, NPM1	91	9	19734	48.1905	1	0.595021	0.580508
GOTERM_MF_DIRECT	GO:0008097~5S rRNA binding	2	2.1978	0.0411945	RPL5, RPL11	91	9	19304	47.1404	0.99022	0.302093	0.277377
UP_SEQ_FEATURE	UNSURE:D or N	2	2.1978	0.0419705	MT-CO1, MT-CO2	81	11	20569	46.1706	0.999981	0.353951	0.346956
INTERPRO	IPR031157:G_TR_CS	2	2.1978	0.0428352	EEF1A1, EEF2	91	10	20607	45.2901	1	0.536233	0.525128
GOTERM_CC_DIRECT	GO:0045277~respiratory chain complex IV	2	2.1978	0.0464007	MT-CO1, MT-CO2	91	11	20887	41.7323	0.994876	0.206019	0.167043
GOTERM_MF_DIRECT	GO:0140297~DNA-binding transcription factor binding	4	4.3956	0.0465192	NPM1, EEF1D, RPS3, PTMA	91	172	19304	4.9333	0.9947	0.317373	0.291406
GOTERM_MF_DIRECT	GO:0043022~ribosome binding	3	3.2967	0.0490485	RACK1, RPSA, EEF2	91	76	19304	8.37363	0.996043	0.317373	0.291406
GOTERM_BP_DIRECT	GO:1904044~response to aldosterone	2	2.1978	0.0490509	PTPRC, RPL27	91	11	19734	39.4286	1	0.696146	0.679166
UP_SEQ_FEATURE	CROSSLNK:Glycyl lysine isopeptide (Gly-Lys) (interchain with K-? in acceptor proteins)	2	2.1978	0.0494124	RPS27A, UBA52	81	13	20569	39.0674	0.999997	0.403269	0.395299
GOTERM_BP_DIRECT	GO:0042989~sequestering of actin monomers	2	2.1978	0.0533903	TMSB4X, TMSB10	91	12	19734	36.1429	1	0.729667	0.71187
PIR_SUPERFAMILY	PIRSF001828:Thymosin_beta	2	2.1978	0.0544633	TMSB4X, TMSB10	19	6	1940	34.0351	0.635068	0.980339	0.980339
GOTERM_MF_DIRECT	GO:0097371~MDM2/MDM4 family protein binding	2	2.1978	0.0545496	RPS15, RPL37	91	12	19304	35.3553	0.997909	0.333358	0.306084
GOTERM_CC_DIRECT	GO:0070469~respirasome	2	2.1978	0.0546054	MT-CO1, MT-CO2	91	13	20887	35.3119	0.998036	0.233123	0.189019
GOTERM_BP_DIRECT	GO:0000470~maturation of LSU-rRNA	2	2.1978	0.0577101	RPL7A, RPL10A	91	13	19734	33.3626	1	0.760536	0.741987
UP_SEQ_FEATURE	TOPO_DOM:Mitochondrial matrix	3	3.2967	0.0578996	MT-CO1, COX4I1, MT-CO2	81	100	20569	7.61815	1	0.457769	0.448722
GOTERM_MF_DIRECT	GO:0031386~protein tag activity	2	2.1978	0.0633505	RPS27A, UBA52	91	14	19304	30.3046	0.999253	0.366766	0.336758
INTERPRO	IPR012340:NA-bd_OB-fold	3	3.2967	0.0636776	RPS28, RPL8, RPS23	91	94	20607	7.22715	1	0.768679	0.75276
UP_SEQ_FEATURE	DOMAIN:Tr-type G	2	2.1978	0.0641253	EEF1A1, EEF2	81	17	20569	29.8751	1	0.491627	0.481911
INTERPRO	IPR004161:EFTu-like_2	2	2.1978	0.06766	EEF1A1, EEF2	91	16	20607	28.3063	1	0.788589	0.772258
GOTERM_MF_DIRECT	GO:0008494~translation activator activity	2	2.1978	0.0677206	RPS27, PABPC1	91	15	19304	28.2842	0.999553	0.372463	0.341989
UP_SEQ_FEATURE	DOMAIN:tr-type G	2	2.1978	0.0750122	EEF1A1, EEF2	81	20	20569	25.3938	1	0.558179	0.547148
GOTERM_BP_DIRECT	GO:0043066~negative regulation of apoptotic process	6	6.59341	0.0821311	NPM1, RPL10, RPS6, RPS3A, PTMA, TPT1	91	507	19734	2.56636	1	1	0.978261
GOTERM_CC_DIRECT	GO:0030686~90S preribosome	2	2.1978	0.082776	RPS7, RPSA	91	20	20887	22.9527	0.999932	0.340301	0.27592
INTERPRO	IPR000795:T_Tr_GTP-bd_dom	2	2.1978	0.0878602	EEF1A1, EEF2	91	21	20607	21.5667	1	0.989892	0.969391
UP_KW_CELLULAR_COMPONENT	KW-0999~Mitochondrion inner membrane	5	5.49451	0.0889281	MT-CO1, COX4I1, RPS3, MT-CO2, ATP5F1E	88	348	17942	2.9294	0.774658	0.474283	0.474283
INTERPRO	IPR014721:Ribsml_uS5_D2-typ_fold_subgr	2	2.1978	0.091848	RPS16, EEF2	91	22	20607	20.5864	1	1	0.980699

## Sheet: early_turquoise_GO
Category	Term	Count	%	PValue	Genes	List Total	Pop Hits	Pop Total	Fold Enrichment	Bonferroni	Benjamini	FDR
GOTERM_BP_DIRECT	GO:0002181~cytoplasmic translation	73	35.9606	4.55351e-128	RPL4, RPL5, RPL30, RPL3, RPL32, RPL31, RPL34, RPLP1, RPLP0, RPL10A, RPL8, RPL9, RPL6, RPL7, RPS4X, RPS15, RPS14, RPL7A, RPS16, RPS19, RPL18A, RPS18, RPL36, RACK1, RPLP2, RPL35, RPL38, RPL37, RPS11, RPL39, RPS13, RPS12, RPS9, RPL21, RPS7, RPS8, RPL23, RPS5, RPL22, RPS6, RPS3A, RPSA, RPL37A, RPL24, RPL27, RPL26, RPL29, RPL28, UBA52, RPL10, RPL12, RPL11, RPL36A, RPS15A, RPS3, RPL14, RPL13, RPL15, RP…	199	97	19734	74.63	4.59449e-125	4.59449e-125	4.50342e-125
GOTERM_CC_DIRECT	GO:0022626~cytosolic ribosome	69	33.9901	8.48631e-121	RPL4, RPL5, RPL30, RPL3, RPL32, RPL31, RPL34, RPLP1, RPLP0, RPL10A, RPL8, RPL9, RPL6, RPL7, RPS4X, RPS15, RPS14, RPL7A, RPS16, RPS19, RPL18A, RPS18, RPL36, RPL35, RPL38, RPL37, RPS11, RPL39, RPS13, RPS12, RPS9, RPL21, RPS7, RPS8, RPL23, RPS5, RPL22, RPS6, RPS3A, RPSA, EEF1A1, RPL37A, RPL24, RPL27, RPL26, RPL29, RPL28, UBA52, RPL10, RPL12, RPL11, RPL36A, RPS15A, RPS3, RPL14, RPL13, RPL15, RPS27A, …	200	94	20887	76.6597	2.39314e-118	2.39314e-118	2.08763e-118
GOTERM_BP_DIRECT	GO:0006412~translation	76	37.4384	2.61311e-101	RPL4, RPL5, RPL30, RPL3, RPL32, RPL31, RPL34, RPLP1, RPLP0, RPL10A, RPL8, RPL9, RPL6, RPL7, RPS4X, RPS15, RPS14, RPL7A, RPS16, RPS19, RPL18A, RPL36AL, RPS18, RPL36, RPLP2, RPL35, RPL38, RPL37, RPS11, RPL39, RPS13, RPS12, RPS9, RPL21, RPS7, RPS8, RPL23, RPS5, RPL22, RPS6, RPS3A, RPSA, EEF1A1, RPL37A, RPL24, RPL27, RPL26, RPL29, RPL28, UBA52, RPL10, RPL12, RPL11, RPL36A, RPS4Y1, RPS15A, RPS3, RPL14…	199	202	19734	37.3099	2.63663e-98	1.31831e-98	1.29218e-98
GOTERM_MF_DIRECT	GO:0003735~structural constituent of ribosome	74	36.4532	2.7828e-99	RPL4, RPL5, RPL30, RPL3, RPL32, RPL31, RPL34, RPLP1, RPLP0, RPL10A, RPL8, RPL9, RPL6, RPL7, RPS4X, RPS15, RPS14, RPL7A, RPS16, RPS19, RPL18A, RPL36AL, RPS18, RPL36, RPLP2, RPL35, RPL38, RPL37, RPS11, RPL39, RPS13, RPS12, RPS9, RPL21, RPS7, RPS8, RPL23, RPS5, RPL22, RPS6, RPS3A, RPSA, RPL37A, RPL24, RPL27, RPL26, RPL29, RPL28, UBA52, RPL10, RPL12, RPL11, RPL36A, RPS4Y1, RPS15A, RPS3, RPL14, RPL13,…	197	191	19304	37.9647	8.15362e-97	8.15362e-97	7.76402e-97
UP_KW_MOLECULAR_FUNCTION	KW-0689~Ribosomal protein	75	36.9458	8.41362e-95	RPL4, RPL5, RPL30, RPL3, RPL32, RPL31, RPL34, RPLP1, RPLP0, RPL10A, RPL8, RPL9, RPL6, RPL7, RPS4X, RPS15, RPS14, RPL7A, RPS16, RPS19, RPL18A, RPL36AL, RPS18, RPL36, RACK1, RPLP2, RPL35, RPL38, RPL37, RPS11, RPL39, RPS13, RPS12, RPS9, RPL21, RPS7, RPS8, RPL23, RPS5, RPL22, RPS6, RPS3A, RPSA, RPL37A, RPL24, RPL27, RPL26, RPL29, RPL28, UBA52, RPL10, RPL12, RPL11, RPL36A, RPS4Y1, RPS15A, RPS3, RPL14,…	154	197	11889	29.3914	3.78613e-93	3.78613e-93	3.44958e-93
KEGG_PATHWAY	hsa03010:Ribosome	74	36.4532	1.1825e-88	RPL4, RPL5, RPL30, RPL3, RPL32, RPL31, RPL34, RPLP1, RPLP0, RPL10A, RPL8, RPL9, RPL6, RPL7, RPS4X, RPS15, RPS14, RPL7A, RPS16, RPS19, RPL18A, RPL36AL, RPS18, RPL36, RPLP2, RPL35, RPL38, RPL37, RPS11, RPL39, RPS13, RPS12, RPS9, RPL21, RPS7, RPS8, RPL23, RPS5, RPL22, RPS6, RPS3A, RPSA, RPL37A, RPL24, RPL27, RPL26, RPL29, RPL28, UBA52, RPL10, RPL12, RPL11, RPL36A, RPS4Y1, RPS15A, RPS3, RPL14, RPL13,…	155	172	8840	24.5371	2.10485e-86	2.10485e-86	1.9393e-86
UP_KW_MOLECULAR_FUNCTION	KW-0687~Ribonucleoprotein	78	38.4236	3.91812e-82	RPL4, RPL5, RPL30, RPL3, RPL32, RPL31, RPL34, RPLP1, RPLP0, RPL10A, SRP14, RPL8, RPL9, RPL6, RPL7, RPS4X, RPS15, RPS14, RPL7A, RPS16, RPS19, SNRPD2, RPL18A, RPL36AL, RPS18, RPL36, RACK1, RPLP2, RPL35, RPL38, RPL37, RPS11, RPL39, RPS13, RPS12, RPS9, RPL21, RPS7, RPS8, RPL23, RPS5, RPL22, RPS6, RPS3A, RPSA, RPL37A, RPL24, RPL27, RPL26, RPL29, RPL28, UBA52, RPL10, RPL12, RPL11, RPL36A, RPS4Y1, RPS15…	154	316	11889	19.056	1.76316e-80	8.81578e-81	8.03215e-81
KEGG_PATHWAY	hsa05171:Coronavirus disease - COVID-19	74	36.4532	3.62924e-76	RPL4, RPL5, RPL30, RPL3, RPL32, RPL31, RPL34, RPLP1, RPLP0, RPL10A, RPL8, RPL9, RPL6, RPL7, RPS4X, RPS15, RPS14, RPL7A, RPS16, RPS19, RPL18A, RPL36AL, RPS18, RPL36, RPLP2, RPL35, RPL38, RPL37, RPS11, RPL39, RPS13, RPS12, RPS9, RPL21, RPS7, RPS8, RPL23, RPS5, RPL22, RPS6, RPS3A, RPSA, RPL37A, RPL24, RPL27, RPL26, RPL29, RPL28, UBA52, RPL10, RPL12, RPL11, RPL36A, RPS4Y1, RPS15A, RPS3, RPL14, RPL13,…	155	238	8840	17.7327	6.46004e-74	3.23002e-74	2.97597e-74
GOTERM_CC_DIRECT	GO:0022625~cytosolic large ribosomal subunit	45	22.1675	8.12228e-70	RPL4, RPL5, RPL30, RPL3, RPL32, RPL10, RPL31, RPL34, RPLP1, RPL12, RPLP0, RPL11, RPL36A, RPL10A, RPL8, RPL9, RPL6, RPL7, RPL7A, RPL18A, RPL36AL, RPL36, RPL14, RPL35, RPLP2, RPL13, RPL38, RPL37, RPL15, RPL18, RPL39, RPL19, RPL21, RPL23, RPL22, RPL35A, RPL23A, RPL27A, RPL37A, RPL24, RPL27, RPL26, RPL29, RPL28, UBA52	200	78	20887	60.251	2.29048e-67	1.14524e-67	9.9904e-68
GOTERM_MF_DIRECT	GO:0003723~RNA binding	104	51.2315	3.59732e-63	RPL4, RPL5, RPL30, RPL3, RPL32, RPL31, RPL34, SRP14, RPL10A, RPL8, RPL9, RPL6, RPL7, RPS15, RPS14, RPS16, RPS19, SNRPD2, RPL18A, RPS18, RPL36, RPL35, RPL38, RPL37, RPS11, RPL39, RPS13, RPS12, DDX17, MBNL1, RPS9, RPL21, RPS7, RPS8, RPS5, RPL23, RPL22, RPS6, NOSIP, RPSA, EEF1A1, SUB1, RPL24, RPL27, RPL26, RPL29, PFN1, RPL28, PPIA, UBA52, RPS4Y1, UBB, UBC, BTF3, HSPA8, EEF2, EIF1, RPS26, RPS25, RPS2…	197	1455	19304	7.00409	1.05401e-60	5.27007e-61	5.01826e-61
GOTERM_CC_DIRECT	GO:0022627~cytosolic small ribosomal subunit	31	15.2709	5.40433e-48	RPS4Y1, RPS15, RPS4X, RPS14, RPS15A, RPS16, RPS19, RPS18, RACK1, RPS3, RPS27A, RPS11, RPS13, RPS12, RPS9, RPS7, RPS8, RPS5, RPS6, RPSA, RPS3A, RPS26, RPS25, RPS28, RPS27, RPS29, FAU, UBA52, RPS21, RPS24, RPS23	200	52	20887	62.2593	1.52402e-45	5.08007e-46	4.43155e-46
GOTERM_CC_DIRECT	GO:0005840~ribosome	38	18.7192	1.50764e-46	RPL10, RPLP1, RPL36A, RPS4Y1, RPL9, RPL6, RPS4X, RPS14, RPL7A, SERP1, RPS19, RPS18, RPL36, RACK1, RPS3, RPL38, RPL15, RPS27A, RPS11, RPS13, RPS9, RPL21, RPS7, RPL23, RPS5, RPL22, RPS6, RPS3A, EEF2, RPS26, EEF1A1, RPS25, RPS28, RPS27, RPS29, RPL27, UBA52, RPS23	200	118	20887	33.6316	4.25154e-44	1.06289e-44	9.27198e-45
GOTERM_CC_DIRECT	GO:0005829~cytosol	151	74.3842	4.66984e-46	RPL4, RPL5, RPL30, RPL3, RPL32, RPL31, RPL34, SRP14, RPL10A, RPL8, RPL9, ACTB, RPL6, ACTG1, RPL7, RPS15, EEF1B2, RPS14, RPS16, RPS19, SNRPD2, RPL18A, RPL36AL, RPS18, FTH1, CFL1, ARHGDIB, RPL36, RPL35, RPL38, RPL37, RPS11, RPL39, B2M, RPS13, RPS12, SKP1, DDX17, MBNL1, RPS9, ATP6V1G1, RPL21, RPS7, TPM3, RPS8, RPS5, RPL23, RPL22, RPS6, NOSIP, RPSA, MIF, EEF1A1, MYL6, PSME1, RPL24, RPL27, RPL26, RPL2…	200	5649	20887	2.79159	1.3169e-43	2.63379e-44	2.29756e-44
GOTERM_CC_DIRECT	GO:0005925~focal adhesion	52	25.6158	5.60056e-41	RPL4, RPL5, RPL30, RPL3, RPL31, RPLP1, RPLP0, RPL10A, RPL8, RPL9, ACTB, RPL6, ACTG1, RPL7, RPS4X, RPS15, RPS14, RPL7A, RPS16, RPS19, RPS18, CFL1, RAC2, RPLP2, RPL38, RPS11, B2M, RPS13, RPS9, RPS7, RPS8, RPL23, RPS5, RPL22, RPS3A, RHOA, RPL37A, RPL27, PABPC1, PFN1, PPIA, RPL12, RPS3, RPL18, RPL19, HSPA8, NPM1, PTPRC, ARPC2, RPS29, ARPC3, VIM	200	435	20887	12.4842	1.57936e-38	2.63226e-39	2.29623e-39
UP_KW_PTM	KW-0007~Acetylation	126	62.069	1.31036e-39	RPL4, RPL5, RPL30, IFITM2, RPL3, RPL31, RPL34, GMFG, RPL10A, RPL9, ACTB, RPL6, ACTG1, RPL7, RPS15, EEF1B2, RPS16, RPS19, SNRPD2, RPS18, FTH1, CFL1, ARHGDIB, RPL36, RPL35, RPL38, RPL37, RPS11, TMSB10, RPS13, RPS12, DDX17, RPS9, ATP6V1G1, RPS7, TPM3, RPS8, RPS5, RPS6, RPSA, MIF, COX6B1, EEF1A1, MYL6, SUB1, RPL24, RPL27, RPL29, PFN1, RPL28, PPIA, FTL, UQCRB, COX7A2, UQCRH, C12ORF57, LDHB, LDHA, ATP5…	175	3511	14252	2.92265	2.22762e-38	2.35866e-38	2.35866e-38
GOTERM_CC_DIRECT	GO:0070062~extracellular exosome	91	44.8276	2.44139e-35	RPL4, RPL5, SLC25A3, RPL30, RPL3, RPL31, RPL34, RPLP0, RPL10A, ACTB, ACTG1, RPS4X, RPS14, HINT1, RPS16, RPS19, SNRPD2, RPS18, FTH1, ARHGDIB, CFL1, RACK1, RAC2, RPLP2, SH3BGRL3, RPS11, B2M, RPS13, RPS9, ATP6V1G1, TPM3, RPS8, RPL23, RPS5, RPL22, NME2, RPS3A, RPSA, MIF, RHOA, APRT, EEF1A1, MYL6, SUB1, RPL37A, PSME1, RPL24, RPL27, RPL26, PABPC1, PFN1, S100A9, RPL28, UBA52, GAPDH, PPIA, S100A8, FTL, R…	200	2258	20887	4.20885	6.88473e-33	9.83533e-34	8.57975e-34
UP_KW_CELLULAR_COMPONENT	KW-0963~Cytoplasm	138	67.9803	1.5988e-31	RPL4, RPL5, RPL30, RPL3, RPL32, RPL31, RPL34, SRP14, RPL10A, RPL8, RPL9, ACTB, RPL6, ACTG1, RPL7, RPS15, UXT, RPS14, RPS16, RPS19, SNRPD2, RPL18A, RPL36AL, RPS18, FTH1, CFL1, ARHGDIB, RPL36, RPL35, RPL38, RPL37, RPS11, RPL39, TMSB10, RPS13, RPS12, DDX17, MBNL1, RPS9, RPL21, RPS7, TPM3, RPS8, RPS5, RPL23, RPL22, RPS6, NOSIP, RPSA, MIF, EEF1A1, RPL24, RPL27, RPL26, RPL29, PFN1, RPL28, PPIA, S100A9,…	186	5805	17942	2.29316	4.47664e-30	4.47664e-30	3.997e-30
GOTERM_CC_DIRECT	GO:0005737~cytoplasm	132	65.0246	1.27914e-29	RPL4, RPL5, RPL30, RPL3, RPL32, CCNI, RPL31, RPL34, ZBTB20, SRP14, RPL10A, RPL8, RPL9, ACTB, RPL6, ACTG1, RPL7, RPS15, EEF1B2, UXT, RPS14, RPS16, RPS19, RPL18A, RPS18, FTH1, CFL1, ARHGDIB, RPL36, RPL35, RPL38, RPL37, RPS11, TMSB10, RPS13, RPS12, SKP1, DDX17, MBNL1, RPS9, RPL21, RPS7, RPS8, RPS5, RPL23, RPL22, RPS6, NOSIP, RPSA, MIF, EEF1A1, PSME1, RPL24, RPL27, RPL26, RPL29, PFN1, RPL28, PPIA, S1…	200	5754	20887	2.3958	3.60717e-27	4.50896e-28	3.93335e-28
UP_KW_DISEASE	KW-1024~Diamond-Blackfan anemia	16	7.88177	7.98537e-26	RPL5, RPS7, RPL11, RPL35A, RPS26, RPS28, RPS15A, RPS27, RPS19, RPS29, RPL35, RPL27, RPL26, RPL15, RPL18, RPS24	62	20	4817	62.1548	2.47546e-24	2.47546e-24	2.47546e-24
GOTERM_CC_DIRECT	GO:1990904~ribonucleoprotein complex	29	14.2857	4.16521e-24	RPL4, RPL5, RPLP1, RPLP0, ACTB, RPL7, RPS4X, RACK1, RPS3, RPL38, RPS27A, HNRNPA1, DDX17, HSPA8, NPM1, RPS9, RPS7, RPS8, RPL23, RPS5, RPL22, RPS6, RPS3A, EEF2, RPL27, RPL26, PABPC1, UBA52, GAPDH	200	210	20887	14.422	1.17459e-21	1.3051e-22	1.13849e-22
UP_KW_PTM	KW-1017~Isopeptide bond	77	37.931	1.76505e-23	RPL4, RPL5, RPL30, RPL3, RPL32, RPL34, RPLP1, RPLP0, ZBTB20, RPL10A, RPL8, ACTB, RPL6, ACTG1, EEF1B2, RPS4X, RPS15, RPS14, RPL7A, SNRPD2, RPL18A, RPS18, TMSB4X, CFL1, SUMO2, RPL35, RPL38, RPS13, SKP1, DDX17, RPS9, RPS7, RPS8, RPS5, RPS6, RPS3A, RPSA, RHOA, EEF1A1, SUB1, RPL24, RPL26, PFN1, RPL28, UBA52, GAPDH, PPIA, PTMA, RPL10, RPL12, RPL11, LDHA, UBB, UBC, RPS3, RPL14, SAP18, RPL13, RPL15, RPS2…	175	1876	14252	3.34269	3.00058e-22	1.58854e-22	1.58854e-22
GOTERM_BP_DIRECT	GO:0042274~ribosomal small subunit biogenesis	21	10.3448	2.62164e-23	NPM1, RPS9, RPS7, RPS8, RPS5, RPS6, RPS3A, RPS15, RPS4X, RPS14, RPS25, RPS28, RPS15A, RPS16, RPS27, RPS19, RPS11, RPS24, RPS13, RPS23, RPS12	199	76	19734	27.4011	2.64523e-20	8.81743e-21	8.64266e-21
UP_SEQ_FEATURE	CROSSLNK:Glycyl lysine isopeptide (Lys-Gly) (interchain with G-Cter in SUMO2); alternate	33	16.2562	4.89739e-23	RPL5, RPL30, RPL3, RPLP0, RPL11, ZBTB20, RPL10A, RPL7A, LDHA, RPS18, TMSB4X, SUMO2, RPS3, RPL13, RPL38, HNRNPA1, DDX17, HSPA8, NPM1, RPS7, RPS5, RPSA, RPS3A, NACA, SUB1, RPL24, VIM, PFN1, CALM1, CALM2, PPIA, PTMA, RAN	187	350	20569	10.3709	3.09515e-20	3.09515e-20	2.9923e-20
GOTERM_CC_DIRECT	GO:0032040~small-subunit processome	19	9.35961	1.8649e-20	RPS9, RPS7, RPS8, RPS5, RPS6, RPS3A, RPS4X, RPS14, RPS28, RPS15A, RPS16, RPS27, RPS19, RPS27A, RPS11, RPS24, RPS13, RPS23, RPS12	200	77	20887	25.7697	5.25903e-18	5.25903e-19	4.58766e-19
GOTERM_CC_DIRECT	GO:0015935~small ribosomal subunit	12	5.91133	5.84935e-20	RPS26, RPS4X, RPS25, RPS28, RPS16, RPS29, RPS18, RPS6, RACK1, FAU, RPS21, RPS24	200	15	20887	83.548	1.64952e-17	1.49956e-18	1.30813e-18
GOTERM_CC_DIRECT	GO:0045202~synapse	35	17.2414	2.00469e-19	RPL34, GABARAP, ACTB, ACTG1, RPS15, RPS4X, RPL7A, RPS15A, RPS16, RPL36, RPL13, RPL15, RPS27A, RPS11, RPL19, RPS9, RPL21, RPS7, RPL23, RPS5, RPS3A, EEF2, RPS26, RPS28, PTPRC, EIF3L, RGS10, RPL24, RPL27, RPL26, EIF3F, RPL28, UBA52, RPS21, RPS23	200	505	20887	7.23807	5.65324e-17	4.71103e-18	4.10962e-18
UP_SEQ_FEATURE	CROSSLNK:Glycyl lysine isopeptide (Lys-Gly) (interchain with G-Cter in SUMO2)	49	24.1379	8.6091e-18	RPL4, RPL3, RPL32, RPL34, ZBTB20, RPL10A, RPL8, RPL6, EEF1B2, RPS4X, RPS15, RPS14, RPL7A, SNRPD2, RPL18A, RPS18, CFL1, SUMO2, RPL35, RPL38, RPS13, DDX17, RPS9, RPS7, RPS8, RPS6, RPL24, RPL26, RPL28, GAPDH, RPL10, RPL12, RPL11, RPS3, RPL14, SAP18, RPL13, RPL15, HNRNPA1, RPL18, NPM1, RPL23A, ARPC3, EIF3H, VIM, RPS21, RAN, RPS24, RPS23	187	1277	20569	4.22062	5.44095e-15	2.72048e-15	2.63008e-15
GOTERM_MF_DIRECT	GO:0005515~protein binding	180	88.67	6.08671e-17	RPL4, RPL5, RPL30, IFITM1, RPL3, CCNI, RPL31, MT-CO1, RPL34, SRP14, RPL10A, RPL8, RPL9, ACTB, RPL6, ACTG1, RPL7, RPS15, EEF1B2, UXT, RPS14, CHCHD2, RPS16, RPS19, SNRPD2, RPL18A, RPL36AL, RPS18, FTH1, CFL1, ARHGDIB, RPL38, RPS11, B2M, TMSB10, RPS13, RPS12, SKP1, DDX17, MBNL1, RPS9, ATP6V1G1, RPL21, RPS7, TPM3, RPS8, RPS5, RPL23, RPL22, RPS6, NOSIP, RPSA, MIF, EEF1A1, MYL6, SUB1, PSME1, RPL24, RPL2…	197	12754	19304	1.38295	3.25295e-14	5.94469e-15	5.66064e-15
UP_KW_PTM	KW-0832~Ubl conjugation	79	38.9163	3.95849e-15	RPL4, RPL5, ITK, RPL30, RPL3, RPL32, RPL34, RPLP1, RPLP0, ZBTB20, RPL10A, RPL8, ACTB, RPL6, EEF1B2, RPS4X, RPS15, UXT, RPS14, RPL7A, SNRPD2, RPL18A, RPS18, TMSB4X, CFL1, SUMO2, RPL35, RPL38, RPS13, SKP1, DDX17, RPS9, RPS7, RPS8, RPS5, RPS6, RPS3A, RPSA, RHOA, EEF1A1, SUB1, RPL24, RPL26, PFN1, RPL28, UBA52, GAPDH, PPIA, PTMA, RPL10, RPL12, RPL11, LDHA, UBB, UBC, RPS3, RPL14, SAP18, RPL13, RPL15, R…	175	2701	14252	2.38199	6.79456e-14	2.3751e-14	2.3751e-14
GOTERM_CC_DIRECT	GO:0005730~nucleolus	47	23.1527	7.72619e-14	RPL4, RPL5, RPL3, RPL34, RPL12, RPL11, RPL7, RPS4X, RPS14, RPL7A, RPS15A, RPS16, RPS19, C1QBP, RPL36, RPS3, RPL35, RPL13, RPS27A, RPS11, RPL18, RPS13, RPS12, RPL19, DDX17, HSPA8, NPM1, RPS9, RPS7, RPS8, RPL23, RPS5, RPS6, RPL23A, EDF1, RPS3A, EEF1A1, RPS25, RPS28, RPS27, SUB1, RPL27, RPL26, ANP32B, RAN, RPS24, RPS23	200	1400	20887	3.50603	2.17906e-11	1.67599e-12	1.46203e-12
GOTERM_BP_DIRECT	GO:0045333~cellular respiration	12	5.91133	1.40692e-13	UQCRB, MT-CO1, NDUFA4, COX4I1, COX7A2, UQCR11, UQCR10, COX5B, COX6C, COX7C, UQCRH, COX6B1	199	40	19734	29.7497	1.41931e-10	3.54896e-11	3.47861e-11
GOTERM_BP_DIRECT	GO:0006364~rRNA processing	17	8.37438	1.76459e-13	DDX17, RPL5, RPS7, RPS6, RPL11, RPL35A, RPL7, RPS15, RPS25, RPS28, RPS16, RPS27, RPS19, RPL14, RPL27, RPL26, RPS24	199	127	19734	13.2742	1.78002e-10	3.56094e-11	3.49036e-11
GOTERM_CC_DIRECT	GO:0016020~membrane	96	47.2906	3.44945e-13	RPL4, MT-ND4L, RPL5, SLC25A3, RPL30, IFITM1, RPL32, RPL31, COX4I1, RPLP0, RPL10A, RPL8, RPL9, ACTB, RPL6, ACTG1, RPL7, RPS4X, RPS15, RPS14, RPL7A, RPS16, RPS19, RPL18A, RPS18, FTH1, C1QBP, ARHGDIB, CFL1, RPL36, RPLP2, RPL35, RPS11, B2M, RPS13, RPS12, DDX17, RPS9, RPL21, RPS7, RPS8, RPL23, RPS5, RPS6, RPSA, RHOA, EEF1A1, MYL6, RPL24, RPL27, RPL26, PABPC1, RPL29, SLC25A5, PFN1, RPL28, GAPDH, PPIA, …	200	5048	20887	1.98609	9.72749e-11	6.94818e-12	6.06118e-12
KEGG_PATHWAY	hsa05012:Parkinson disease	27	13.3005	8.14208e-13	MT-ND4L, UQCRB, NDUFB11, MT-CO1, COX4I1, ATP5MC2, ATP5MC3, COX7A2, UQCR11, UQCR10, COX5B, COX7C, UQCRH, UBB, UBC, RPS27A, NDUFA4, COX6C, ATP5F1D, ATP5F1E, SOD1, COX6B1, CALM1, SLC25A5, UBA52, CALM2, SLC25A6	155	271	8840	5.68218	1.44934e-10	4.83097e-11	4.451e-11
UP_KW_CELLULAR_COMPONENT	KW-0999~Mitochondrion inner membrane	24	11.8227	1.50618e-12	MT-ND4L, SLC25A3, UQCRB, MT-CO1, NDUFB11, NDUFA4, COX4I1, COX7A2, UQCR11, UQCR10, COX6C, COX5B, ATP5F1D, COX7C, ATP5F1E, UQCRH, HIGD2A, COX6B1, LDHB, SMDT1, RPS3, SLC25A5, ATP5MG, SLC25A6	186	348	17942	6.65258	4.21716e-11	2.10865e-11	1.88272e-11
KEGG_PATHWAY	hsa00190:Oxidative phosphorylation	20	9.85222	2.16053e-12	MT-ND4L, ATP6V1G1, UQCRB, MT-CO1, NDUFB11, NDUFA4, COX4I1, ATP5MC2, ATP5MC3, COX7A2, UQCR11, UQCR10, COX6C, COX5B, ATP5F1D, COX7C, ATP5F1E, UQCRH, COX6B1, ATP5MG	155	138	8840	8.26554	3.84568e-10	9.61434e-11	8.85815e-11
GOTERM_MF_DIRECT	GO:0019843~rRNA binding	11	5.41872	2.16679e-11	RPS4X, NPM1, RPS9, RPS18, RPS5, RPL23A, RPL37, RPS4Y1, RPL8, RPS11, RPL9	197	45	19304	23.9531	6.34869e-09	1.58717e-09	1.51134e-09
KEGG_PATHWAY	hsa05415:Diabetic cardiomyopathy	22	10.8374	4.60803e-11	MT-ND4L, UQCRB, MT-CO1, NDUFB11, NDUFA4, COX4I1, ATP5MC2, ATP5MC3, COX7A2, UQCR11, UQCR10, COX6C, COX5B, ATP5F1D, COX7C, ATP5F1E, UQCRH, COX6B1, RAC2, SLC25A5, GAPDH, SLC25A6	155	205	8840	6.12054	8.2023e-09	1.64046e-09	1.51143e-09
UP_KW_MOLECULAR_FUNCTION	KW-0699~rRNA-binding	10	4.92611	6.14477e-11	RPS4X, RPL5, RPS9, RPS18, RPL11, RPL23A, RPL37, RPS4Y1, RPL8, RPS11	154	29	11889	26.6211	2.76514e-09	9.21715e-10	8.39785e-10
GOTERM_CC_DIRECT	GO:0005743~mitochondrial inner membrane	25	12.3153	8.84081e-11	MT-ND4L, SLC25A3, UQCRB, NDUFB11, MT-CO1, COX4I1, ATP5MC2, ATP5MC3, UQCR11, UQCR10, COX5B, COX7C, UQCRH, LDHB, RPS3, ATP5MG, NDUFA4, COX6C, ATP5F1D, ATP5F1E, HIGD2A, COX6B1, SMDT1, SLC25A5, SLC25A6	200	501	20887	5.21133	2.49311e-08	1.66207e-09	1.44989e-09
GOTERM_CC_DIRECT	GO:0005634~nucleus	103	50.7389	1.01085e-10	RPL4, RPL5, RPL30, RPL3, CCNI, ZBTB20, SRP14, RPL10A, RPL9, ACTB, RPL6, ACTG1, RPL7, RPS15, UXT, CHCHD2, SNRPD2, RPL36AL, RPS18, FTH1, CFL1, RPS13, SKP1, DDX17, MBNL1, RPS9, RPS7, RPS8, RPL22, RPS6, NOSIP, RPSA, EEF1A1, SUB1, RPL27, MALAT1, PFN1, PPIA, S100A9, UBA52, S100A8, RPS4Y1, OAZ1, LDHA, UBB, UBC, S100A12, SERF2, BTF3, HSPA8, EEF2, EIF1, RPS25, RPS27, ARPC2, NACA, ARPC3, RSRP1, ANP32B, CAL…	200	6175	20887	1.74199	2.85059e-08	1.78162e-09	1.55418e-09
UP_SEQ_FEATURE	TOPO_DOM:Mitochondrial matrix	13	6.40394	1.09961e-10	SLC25A3, MT-CO1, NDUFA4, COX4I1, COX7A2, UQCR11, UQCR10, COX6C, COX7C, HIGD2A, SMDT1, SLC25A5, SLC25A6	187	100	20569	14.2993	6.94954e-08	2.31652e-08	2.23954e-08
GOTERM_CC_DIRECT	GO:0014069~postsynaptic density	18	8.867	2.04149e-10	HSPA8, RPL30, RPL12, RPLP0, RPL10A, RPL8, RPL6, RPL7, RPS14, RPS25, RPS27, RPS19, RPS18, RPS3, RPL14, RPL38, EIF3E, RPS13	200	244	20887	7.70422	5.75701e-08	3.38648e-09	2.95416e-09
KEGG_PATHWAY	hsa04714:Thermogenesis	22	10.8374	5.99773e-10	MT-ND4L, UQCRB, MT-CO1, NDUFB11, NDUFA4, COX4I1, RPS6, ATP5MC2, ATP5MC3, COX7A2, UQCR11, UQCR10, COX6C, COX5B, ATP5F1D, COX7C, ATP5F1E, ACTB, UQCRH, ACTG1, COX6B1, ATP5MG	155	235	8840	5.33919	1.0676e-07	1.77933e-08	1.63938e-08
INTERPRO	IPR011332:Ribosomal_zn-bd	7	3.44828	6.82485e-10	RPS27, RPL36AL, RPL37A, RPL36A, RPL37, RPS27A, UBA52	201	12	20607	59.8047	4.13586e-07	4.13586e-07	4.07443e-07
KEGG_PATHWAY	hsa05208:Chemical carcinogenesis - reactive oxygen species	21	10.3448	1.89266e-09	MT-ND4L, UQCRB, MT-CO1, NDUFB11, NDUFA4, COX4I1, ATP5MC2, ATP5MC3, COX7A2, UQCR11, UQCR10, COX6C, COX5B, ATP5F1D, COX7C, ATP5F1E, UQCRH, SOD1, COX6B1, SLC25A5, SLC25A6	155	226	8840	5.29946	3.36893e-07	4.81275e-08	4.43422e-08
KEGG_PATHWAY	hsa05020:Prion disease	23	11.33	2.28486e-09	HSPA8, MT-ND4L, UQCRB, MT-CO1, NDUFB11, NDUFA4, COX4I1, ATP5MC2, ATP5MC3, COX7A2, UQCR11, UQCR10, COX6C, COX5B, ATP5F1D, COX7C, ATP5F1E, UQCRH, SOD1, COX6B1, RAC2, SLC25A5, SLC25A6	155	278	8840	4.7185	4.06705e-07	5.08381e-08	4.68396e-08
GOTERM_CC_DIRECT	GO:0005654~nucleoplasm	75	36.9458	2.6187e-09	RPL5, ITK, IFITM2, COX4I1, ZBTB20, RPL8, ACTB, RPS4X, RPS15, UXT, RPS14, HINT1, RPS16, RPS19, SNRPD2, RPS18, SUMO2, RACK1, ELOB, RPS11, RPS13, RPS12, SKP1, DDX17, MBNL1, RPS9, RPS7, RPS8, RPL23, RPS5, RPS6, NOSIP, EDF1, RPS3A, RPSA, MIF, APRT, SMDT1, EEF1D, SUB1, PSME1, RPL27, RPL26, UBA52, PTMA, RPL11, RPS4Y1, RPS15A, UBB, UBC, RPS3, SAP18, RPS27A, HNRNPA1, HSPA8, NPM1, SOD1, RPS26, RPS25, RPS28…	200	4030	20887	1.94358	7.38473e-07	4.10263e-08	3.57889e-08
GOTERM_CC_DIRECT	GO:0005751~mitochondrial respiratory chain complex IV	8	3.94089	3.61763e-09	MT-CO1, NDUFA4, COX4I1, COX7A2, COX5B, COX6C, COX7C, COX6B1	200	26	20887	32.1338	1.02017e-06	5.36933e-08	4.68388e-08
GOTERM_BP_DIRECT	GO:0006413~translational initiation	10	4.92611	3.66623e-09	EIF3K, EIF3L, RPS5, EIF3G, RPS3, EIF3H, RPS3A, EIF3E, EIF3F, EIF1	199	55	19734	18.0302	3.69922e-06	6.16538e-07	6.04317e-07
GOTERM_BP_DIRECT	GO:0000028~ribosomal small subunit assembly	7	3.44828	4.39035e-09	RPS15, RPS14, RPS28, RPS27, RPS19, RPS5, RPSA	199	15	19734	46.2774	4.42985e-06	6.32838e-07	6.20294e-07
GOTERM_BP_DIRECT	GO:0006123~mitochondrial electron transport, cytochrome c to oxygen	8	3.94089	5.15213e-09	MT-CO1, NDUFA4, COX4I1, COX7A2, COX5B, COX6C, COX7C, COX6B1	199	26	19734	30.5126	5.19848e-06	6.49812e-07	6.36932e-07
UP_SEQ_FEATURE	TOPO_DOM:Mitochondrial intermembrane	13	6.40394	8.98299e-09	SLC25A3, MT-CO1, NDUFA4, COX4I1, COX7A2, UQCR11, UQCR10, COX6C, COX7C, SMDT1, TOMM7, SLC25A5, SLC25A6	187	146	20569	9.79404	5.67723e-06	1.41931e-06	1.37215e-06
UP_KW_BIOLOGICAL_PROCESS	KW-0945~Host-virus interaction	23	11.33	9.03657e-09	HSPA8, NPM1, RPSA, RHOA, EEF1A1, PTPRC, RPS19, C1QBP, CFL1, SUMO2, RACK1, ELOB, VIM, PABPC1, ANP32B, CALM1, SLC25A5, HNRNPA1, CALM2, PPIA, RAN, SKP1, SLC25A6	90	690	11450	4.24074	4.87975e-07	4.87975e-07	4.24719e-07
UP_SEQ_FEATURE	CROSSLNK:Glycyl lysine isopeptide (Lys-Gly) (interchain with G-Cter in SUMO1); alternate	14	6.89655	1.16758e-08	RPL4, DDX17, RPL5, HSPA8, NPM1, RPL3, RPLP0, ZBTB20, RPL10A, EEF2, SUB1, SUMO2, RPL13, VIM	187	182	20569	8.46113	7.37907e-06	1.47582e-06	1.42678e-06
GOTERM_CC_DIRECT	GO:0033290~eukaryotic 48S preinitiation complex	7	3.44828	1.17052e-08	EIF3K, EIF3L, EIF3G, EIF3H, EIF3E, EIF3F, EIF1	200	18	20887	40.6136	3.30087e-06	1.65044e-07	1.43974e-07
GOTERM_CC_DIRECT	GO:0034774~secretory granule lumen	12	5.91133	1.46378e-08	EEF1A1, HSPA8, GMFG, NME2, S100A12, MIF, EEF2, SRP14, PPIA, S100A9, S100A8, APRT	200	116	20887	10.8036	4.12784e-06	1.96564e-07	1.71471e-07
GOTERM_CC_DIRECT	GO:0016282~eukaryotic 43S preinitiation complex	7	3.44828	1.69723e-08	EIF3K, EIF3L, EIF3G, EIF3H, EIF3E, EIF3F, EIF1	200	19	20887	38.4761	4.78618e-06	2.17554e-07	1.89781e-07
GOTERM_MF_DIRECT	GO:1990948~ubiquitin ligase inhibitor activity	6	2.95567	2.4795e-08	RPS15, RPL5, RPS7, RPL23, RPL11, RPL37	197	10	19304	58.7939	7.2649e-06	1.45299e-06	1.38356e-06
UP_KW_BIOLOGICAL_PROCESS	KW-0648~Protein biosynthesis	12	5.91133	2.523e-08	EEF1A1, EEF1B2, EIF3K, EEF1D, EIF3L, EIF3G, EIF3H, ELOB, EIF3E, EIF3F, EEF2, EIF1	90	153	11450	9.97821	1.36242e-06	6.81209e-07	5.92904e-07
UP_KW_BIOLOGICAL_PROCESS	KW-0679~Respiratory chain	9	4.4335	4.34279e-08	MT-ND4L, UQCRB, MT-CO1, NDUFA4, NDUFB11, UQCR11, UQCR10, UQCRH, HIGD2A	90	67	11450	17.0896	2.3451e-06	7.81701e-07	6.8037e-07
GOTERM_MF_DIRECT	GO:0045296~cadherin binding	18	8.867	6.03919e-08	HSPA8, RPL34, RPL23A, EEF2, RPL6, RPS26, RPL7A, LDHA, EEF1D, RPL14, RACK1, RPL24, EIF3E, FXYD5, RPL15, PFN1, RPL29, RAN	197	335	19304	5.26513	1.76947e-05	2.94914e-06	2.80822e-06
GOTERM_CC_DIRECT	GO:0031982~vesicle	13	6.40394	1.55149e-07	MIF, RHOA, ACTB, MYL6, UBB, CFL1, UBC, CALM1, RPS27A, GAPDH, CALM2, PPIA, UBA52	200	179	20887	7.58466	4.3751e-05	1.90226e-06	1.65942e-06
GOTERM_BP_DIRECT	GO:1902600~proton transmembrane transport	12	5.91133	1.60438e-07	SLC25A3, COX4I1, ATP5MC2, ATP5MC3, UQCR10, COX5B, SLC25A5, ATP5F1D, ATP5MG, ATP5F1E, UQCRH, COX6B1	199	139	19734	8.56108	0.000161869	1.79869e-05	1.76304e-05
KEGG_PATHWAY	hsa05022:Pathways of neurodegeneration - multiple diseases	27	13.3005	2.18768e-07	MT-ND4L, UQCRB, NDUFB11, MT-CO1, COX4I1, ATP5MC2, ATP5MC3, COX7A2, UQCR11, UQCR10, COX5B, COX7C, UQCRH, UBB, UBC, RPS27A, NDUFA4, COX6C, ATP5F1D, ATP5F1E, SOD1, COX6B1, CALM1, SLC25A5, UBA52, CALM2, SLC25A6	155	483	8840	3.18814	3.89399e-05	4.32674e-06	3.98643e-06
UP_KW_PTM	KW-0013~ADP-ribosylation	13	6.40394	2.40964e-07	NPM1, RPS6, TMA7, RPS3A, EEF2, RHOA, UBB, UBC, RAC2, RPL24, RPS27A, GAPDH, UBA52	175	147	14252	7.20218	4.09638e-06	1.08434e-06	1.08434e-06
KEGG_PATHWAY	hsa04260:Cardiac muscle contraction	12	5.91133	2.81424e-07	UQCRB, MT-CO1, TPM3, COX4I1, COX7A2, UQCR11, UQCR10, COX5B, COX6C, COX7C, UQCRH, COX6B1	155	87	8840	7.86652	5.00923e-05	5.00935e-06	4.61536e-06
GOTERM_CC_DIRECT	GO:0005852~eukaryotic translation initiation factor 3 complex	6	2.95567	2.99427e-07	EIF3K, EIF3L, EIF3G, EIF3H, EIF3E, EIF3F	200	16	20887	39.1631	8.44348e-05	3.51826e-06	3.06912e-06
INTERPRO	IPR008991:Translation_prot_SH3-like_sf	6	2.95567	3.28016e-07	RPL21, RPL14, RPL27, RPL26, RPL8, RPL6	201	16	20607	38.4459	0.000198758	9.93889e-05	9.79128e-05
KEGG_PATHWAY	hsa05016:Huntington disease	21	10.3448	4.05415e-07	MT-ND4L, UQCRB, MT-CO1, NDUFB11, NDUFA4, COX4I1, ATP5MC2, ATP5MC3, COX7A2, UQCR11, UQCR10, COX6C, COX5B, ATP5F1D, COX7C, ATP5F1E, UQCRH, SOD1, COX6B1, SLC25A5, SLC25A6	155	311	8840	3.85105	7.21614e-05	6.11181e-06	5.63111e-06
KEGG_PATHWAY	hsa05014:Amyotrophic lateral sclerosis	23	11.33	4.12032e-07	MT-ND4L, UQCRB, MT-CO1, NDUFB11, NDUFA4, COX4I1, ATP5MC2, ATP5MC3, COX7A2, UQCR11, UQCR10, COX6C, COX5B, ATP5F1D, COX7C, ATP5F1E, ACTB, UQCRH, ACTG1, SOD1, COX6B1, PFN1, HNRNPA1	155	371	8840	3.53569	7.33391e-05	6.11181e-06	5.63111e-06
SMART	SM00213:UBQ	7	3.44828	5.12732e-07	UBB, UBC, SUMO2, ELOB, FAU, RPS27A, UBA52	75	44	10692	22.68	3.79415e-05	3.79422e-05	3.6404e-05
GOTERM_BP_DIRECT	GO:0001732~formation of cytoplasmic translation initiation complex	6	2.95567	5.42381e-07	EIF3K, EIF3L, EIF3G, EIF3H, EIF3E, EIF3F	199	17	19734	34.9997	0.000547113	5.47263e-05	5.36415e-05
GOTERM_BP_DIRECT	GO:0000027~ribosomal large subunit assembly	6	2.95567	7.44882e-07	RPL5, RPL10, RPL11, RPLP0, RPL23A, RPL6	199	18	19734	33.0553	0.000751304	6.8326e-05	6.69716e-05
KEGG_PATHWAY	hsa05010:Alzheimer disease	23	11.33	1.00539e-06	MT-ND4L, UQCRB, MT-CO1, NDUFB11, NDUFA4, COX4I1, ATP5MC2, ATP5MC3, COX7A2, UQCR11, UQCR10, COX6C, COX5B, ATP5F1D, COX7C, ATP5F1E, UQCRH, COX6B1, CALM1, SLC25A5, GAPDH, CALM2, SLC25A6	155	391	8840	3.35484	0.000178943	1.37661e-05	1.26834e-05
UP_KW_PTM	KW-0488~Methylation	33	16.2562	1.38529e-06	RPL4, SLC25A3, RPL3, ATP5MC2, ATP5MC3, ACTB, ACTG1, RPS19, RPL36AL, RPS3, RAC2, HNRNPA1, RPS11, DDX17, BTF3, HSPA8, CNBP, RPL23A, EDF1, EEF2, RHOA, EEF1A1, RPS29, RSRP1, PABPC1, RPL29, CALM1, SLC25A5, S100A9, UBA52, GAPDH, CALM2, SLC25A6	175	1056	14252	2.545	2.35496e-05	4.98704e-06	4.98704e-06
GOTERM_BP_DIRECT	GO:0042273~ribosomal large subunit biogenesis	7	3.44828	2.34201e-06	RPL5, NPM1, RPL11, RPL14, RPL35A, RPL26, RPL7	199	39	19734	17.799	0.0023603	0.000196924	0.000193021
UP_KW_BIOLOGICAL_PROCESS	KW-0249~Electron transport	9	4.4335	2.38335e-06	MT-ND4L, UQCRB, MT-CO1, NDUFA4, NDUFB11, UQCR11, UQCR10, UQCRH, HIGD2A	90	112	11450	10.2232	0.000128693	3.21753e-05	2.80044e-05
INTERPRO	IPR014722:Rib_uL2_dom2	6	2.95567	2.39097e-06	RPS4X, RPL14, RPL26, RPS4Y1, RPL8, RPL6	201	23	20607	26.745	0.00144788	0.000326507	0.000321658
INTERPRO	IPR005824:KOW	5	2.46305	2.69396e-06	RPS4X, RPL14, RPL27, RPL26, RPS4Y1	201	11	20607	46.6011	0.00163121	0.000326507	0.000321658
INTERPRO	IPR019954:Ubiquitin_CS	5	2.46305	2.69396e-06	UBB, UBC, FAU, RPS27A, UBA52	201	11	20607	46.6011	0.00163121	0.000326507	0.000321658
UP_SEQ_FEATURE	MUTAGEN:H->G: Loss of DTX3L-mediated polyubiquitination of histone H3 and H4.	4	1.97044	2.8912e-06	UBB, UBC, RPS27A, UBA52	187	4	20569	109.995	0.00182557	0.000130517	0.00012618
UP_SEQ_FEATURE	MUTAGEN:G->A: Loss of ADP-ribosylation.	4	1.97044	2.8912e-06	UBB, UBC, RPS27A, UBA52	187	4	20569	109.995	0.00182557	0.000130517	0.00012618
UP_SEQ_FEATURE	MUTAGEN:K->R: Abolishes HLTF-mediated polyubiquitination of PCNA.	4	1.97044	2.8912e-06	UBB, UBC, RPS27A, UBA52	187	4	20569	109.995	0.00182557	0.000130517	0.00012618
UP_SEQ_FEATURE	MUTAGEN:S->D: Phosphomimetic mutant that binds and activates PRKN.	4	1.97044	2.8912e-06	UBB, UBC, RPS27A, UBA52	187	4	20569	109.995	0.00182557	0.000130517	0.00012618
UP_SEQ_FEATURE	MUTAGEN:K->R: No effect on HLTF-mediated polyubiquitination of PCNA.	4	1.97044	2.8912e-06	UBB, UBC, RPS27A, UBA52	187	4	20569	109.995	0.00182557	0.000130517	0.00012618
UP_SEQ_FEATURE	SITE:Essential for function	4	1.97044	2.8912e-06	UBB, UBC, RPS27A, UBA52	187	4	20569	109.995	0.00182557	0.000130517	0.00012618
UP_SEQ_FEATURE	MUTAGEN:R->K: No effect on ADP-ribosylation, when associated with K-72.	4	1.97044	2.8912e-06	UBB, UBC, RPS27A, UBA52	187	4	20569	109.995	0.00182557	0.000130517	0.00012618
UP_SEQ_FEATURE	MUTAGEN:R->G: No effect on ADP-ribosylation.	4	1.97044	2.8912e-06	UBB, UBC, RPS27A, UBA52	187	4	20569	109.995	0.00182557	0.000130517	0.00012618
UP_SEQ_FEATURE	MUTAGEN:R->K: No effect on ADP-ribosylation, when associated with K-74.	4	1.97044	2.8912e-06	UBB, UBC, RPS27A, UBA52	187	4	20569	109.995	0.00182557	0.000130517	0.00012618
UP_SEQ_FEATURE	CROSSLNK:Glycyl lysine isopeptide (Gly-Lys) (interchain with K-? in acceptor proteins)	5	2.46305	4.34301e-06	UBB, UBC, SUMO2, RPS27A, UBA52	187	13	20569	42.3056	0.00274102	0.000182985	0.000176905
GOTERM_MF_DIRECT	GO:0048027~mRNA 5'-UTR binding	6	2.95567	5.6709e-06	RPS14, RPL5, RPS7, RPS3A, RPL26, RPS13	197	26	19304	22.613	0.0016602	0.000237368	0.000226026
INTERPRO	IPR019956:Ubiquitin_dom	5	2.46305	5.74858e-06	UBB, UBC, FAU, RPS27A, UBA52	201	13	20607	39.4317	0.00347759	0.000580607	0.000571984
UP_SEQ_FEATURE	SITE:Interacts with activating enzyme	4	1.97044	7.17978e-06	UBB, UBC, RPS27A, UBA52	187	5	20569	87.9957	0.00452736	0.000283601	0.000274178
GOTERM_MF_DIRECT	GO:0031386~protein tag activity	5	2.46305	9.52738e-06	UBB, UBC, SUMO2, RPS27A, UBA52	197	14	19304	34.9964	0.00278764	0.00034894	0.000332268
GOTERM_CC_DIRECT	GO:0005750~mitochondrial respiratory chain complex III	5	2.46305	1.00513e-05	UQCRB, MT-CO1, UQCR11, UQCR10, UQCRH	200	15	20887	34.8117	0.00283047	0.000113379	9.89048e-05
GOTERM_CC_DIRECT	GO:0036464~cytoplasmic ribonucleoprotein granule	8	3.94089	1.44365e-05	RPS4X, RPS6, NFKBIZ, RPLP0, PABPC1, RPL28, RPL6, ACTB	200	83	20887	10.066	0.00406285	0.000156581	0.000136592
GOTERM_CC_DIRECT	GO:0005791~rough endoplasmic reticulum	6	2.95567	1.65927e-05	RPL4, RPL27, RPL18, RPS21, RPL6, RPS23	200	34	20887	18.4297	0.00466825	0.000168012	0.000146564
GOTERM_CC_DIRECT	GO:0098556~cytoplasmic side of rough endoplasmic reticulum membrane	4	1.97044	1.6682e-05	RPS26, RPS28, RPS29, RPL27	200	6	20887	69.6233	0.00469333	0.000168012	0.000146564
GOTERM_BP_DIRECT	GO:0045727~positive regulation of translation	8	3.94089	1.70926e-05	RPS4X, RPL5, NPM1, RPS27, SERP1, EIF3E, RPL26, EEF2	199	81	19734	9.79416	0.0170987	0.00132665	0.00130035
KEGG_PATHWAY	hsa04932:Non-alcoholic fatty liver disease	13	6.40394	1.76211e-05	UQCRB, MT-CO1, NDUFB11, NDUFA4, COX4I1, COX7A2, UQCR11, UQCR10, COX6C, COX5B, COX7C, UQCRH, COX6B1	155	157	8840	4.72242	0.00313167	0.000224039	0.000206418
GOTERM_MF_DIRECT	GO:0045182~translation regulator activity	5	2.46305	2.21177e-05	RPS14, RPS9, RPL10, CNBP, RACK1	197	17	19304	28.8205	0.0064596	0.000720054	0.000685649
UP_SEQ_FEATURE	DOMAIN:Ubiquitin-like	7	3.44828	2.44679e-05	UBB, UBC, SUMO2, ELOB, FAU, RPS27A, UBA52	187	64	20569	12.0307	0.0153449	0.000909629	0.000879404
GOTERM_CC_DIRECT	GO:1904813~ficolin-1-rich granule lumen	9	4.4335	2.67729e-05	EEF1A1, HSPA8, GMFG, FTH1, NME2, MIF, EEF2, SRP14, PPIA	200	125	20887	7.51932	0.00752162	0.000260343	0.000227108
INTERPRO	IPR000626:Ubiquitin-like_dom	7	3.44828	2.76143e-05	UBB, UBC, SUMO2, ELOB, FAU, RPS27A, UBA52	201	61	20607	11.7649	0.0165952	0.00239061	0.0023551
GOTERM_MF_DIRECT	GO:0003743~translation initiation factor activity	7	3.44828	2.92303e-05	EIF3K, EIF3L, EIF3G, EIF3H, EIF3E, EIF3F, EIF1	197	59	19304	11.6259	0.00852804	0.000856449	0.000815527
GOTERM_BP_DIRECT	GO:0006414~translational elongation	5	2.46305	3.38639e-05	EEF1A1, EEF1B2, EEF1D, RPLP1, EEF2	199	19	19734	26.0963	0.033592	0.00244062	0.00239224
UP_KW_DISEASE	KW-1274~Primary mitochondrial disease	12	5.91133	3.89155e-05	MT-ND4L, SLC25A3, UQCRB, MT-CO1, NDUFA4, NDUFB11, C1QBP, COX4I1, ATP5F1D, ATP5F1E, UQCRH, COX6B1	62	204	4817	4.57021	0.00120568	0.000603191	0.000603191
GOTERM_CC_DIRECT	GO:0005856~cytoskeleton	17	8.37438	3.90808e-05	TPM3, RHOA, GABARAP, ACTB, ACTG1, UXT, HINT1, TMSB4X, ARHGDIB, RAC2, S100A12, VIM, PFN1, GAPDH, S100A9, TMSB10, S100A8	200	518	20887	3.4274	0.0109605	0.00036736	0.000320463
UP_KW_DOMAIN	KW-0809~Transit peptide	13	6.40394	3.91765e-05	SLC25A3, NDUFB11, COX4I1, ATP5MC2, ATP5MC3, COX7A2, COX5B, ATP5F1D, COX7C, UQCRH, CHCHD2, SMDT1, C1QBP	77	576	14597	4.27852	0.00062664	0.000626824	0.000626824
GOTERM_BP_DIRECT	GO:0019941~modification-dependent protein catabolic process	4	1.97044	5.36853e-05	UBB, UBC, RPS27A, UBA52	199	8	19734	49.5829	0.0527289	0.00361123	0.00353965
GOTERM_CC_DIRECT	GO:0005753~mitochondrial proton-transporting ATP synthase complex	5	2.46305	6.14231e-05	ATP5MC2, ATP5MC3, ATP5F1D, ATP5MG, ATP5F1E	200	23	20887	22.7033	0.0171727	0.000558752	0.000487422
UP_KW_CELLULAR_COMPONENT	KW-0496~Mitochondrion	31	15.2709	6.8722e-05	MT-ND4L, SLC25A3, UQCRB, NDUFB11, MT-CO1, COX4I1, ATP5MC2, ATP5MC3, COX7A2, UQCR11, UQCR10, COX5B, COX7C, UQCRH, LDHB, CHCHD2, UBB, C1QBP, UBC, RPS3, ATP5MG, NDUFA4, COX6C, ATP5F1D, ATP5F1E, HIGD2A, COX6B1, SMDT1, TOMM7, SLC25A5, SLC25A6	186	1371	17942	2.18113	0.00192243	0.000641406	0.000572684
UP_KW_BIOLOGICAL_PROCESS	KW-0375~Hydrogen ion transport	6	2.95567	7.71616e-05	ATP6V1G1, ATP5MC2, ATP5MC3, ATP5F1D, ATP5MG, ATP5F1E	90	57	11450	13.3918	0.00415822	0.000833345	0.000725319
UP_KW_MOLECULAR_FUNCTION	KW-0396~Initiation factor	7	3.44828	7.86343e-05	EIF3K, EIF3L, EIF3G, EIF3H, EIF3E, EIF3F, EIF1	154	56	11889	9.65016	0.00353243	0.000884636	0.000806002
GOTERM_MF_DIRECT	GO:0031625~ubiquitin protein ligase binding	13	6.40394	8.394e-05	RPL5, HSPA8, RPL23, RPL11, GABARAP, ACTG1, UBB, UBC, SUMO2, ELOB, SLC25A5, RPS27A, UBA52	197	311	19304	4.09604	0.0242954	0.00223586	0.00212902
GOTERM_BP_DIRECT	GO:1904667~negative regulation of ubiquitin protein ligase activity	4	1.97044	0.000113345	RPL5, RPS7, RPL23, RPL11	199	10	19734	39.6663	0.108074	0.00653645	0.00640689
GOTERM_BP_DIRECT	GO:1901798~positive regulation of signal transduction by p53 class mediator	4	1.97044	0.000113345	RPS15, RPL23, RPL11, RPL37	199	10	19734	39.6663	0.108074	0.00653645	0.00640689
GOTERM_BP_DIRECT	GO:0021762~substantia nigra development	6	2.95567	0.000116607	LDHA, CALM1, CALM2, RHOA, ACTB, COX6B1	199	48	19734	12.3957	0.111004	0.00653645	0.00640689
UP_SEQ_FEATURE	CROSSLNK:Glycyl lysine isopeptide (Lys-Gly) (interchain with G-Cter in ubiquitin)	12	5.91133	0.000119187	EEF1A1, UBB, RPL10, RPLP1, RPL12, UBC, RPLP0, RPS3, RPS27A, UBA52, RHOA, RPS13	187	308	20569	4.28551	0.072563	0.00418477	0.00404572
GOTERM_BP_DIRECT	GO:0015986~proton motive force-driven ATP synthesis	5	2.46305	0.000123627	ATP5MC2, ATP5MC3, ATP5F1D, ATP5MG, ATP5F1E	199	26	19734	19.0704	0.11728	0.00656524	0.0064351
GOTERM_CC_DIRECT	GO:0005783~endoplasmic reticulum	26	12.8079	0.000162191	RPL5, RPL10, RPL34, RPLP0, RPL36A, CD3E, EEF1B2, SERP1, RPL36AL, RPS3, RPL13, RPL18, B2M, RPL21, RPS7, RPS8, CNBP, RPS6, RPS3A, EEF1D, RPL27A, RPL24, RPL27, UBA52, RPS24, RPS23	200	1185	20887	2.2914	0.0447111	0.00142931	0.00124684
GOTERM_MF_DIRECT	GO:0003746~translation elongation factor activity	5	2.46305	0.000296648	EEF1A1, EEF1B2, EEF1D, ELOB, EEF2	197	32	19304	15.3109	0.0832593	0.00724315	0.00689706
UP_SEQ_FEATURE	CROSSLNK:Glycyl lysine isopeptide (Lys-Gly) (interchain with G-Cter in ubiquitin); alternate	7	3.44828	0.000313841	SUMO2, RPS3, PFN1, CALM1, CALM2, PPIA, RAN	187	101	20569	7.62339	0.179941	0.0104394	0.0100925
GOTERM_BP_DIRECT	GO:0006122~mitochondrial electron transport, ubiquinol to cytochrome c	4	1.97044	0.000333772	UQCRB, UQCR11, UQCR10, UQCRH	199	14	19734	28.3331	0.285971	0.0168388	0.016505
SMART	SM00363:S4	3	1.47783	0.000466248	RPS4X, RPS9, RPS4Y1	75	5	10692	85.536	0.0339217	0.0172512	0.0165518
UP_SEQ_FEATURE	DOMAIN:RNA-binding S4	3	1.47783	0.00048221	RPS4X, RPS9, RPS4Y1	187	4	20569	82.496	0.262752	0.0152378	0.0147315
UP_KW_MOLECULAR_FUNCTION	KW-0251~Elongation factor	5	2.46305	0.000487479	EEF1A1, EEF1B2, EEF1D, ELOB, EEF2	154	29	11889	13.3106	0.0217029	0.00438731	0.00399732
GOTERM_CC_DIRECT	GO:0005853~eukaryotic translation elongation factor 1 complex	3	1.47783	0.000535132	EEF1A1, EEF1B2, EEF1D	200	4	20887	78.3263	0.140107	0.00457295	0.00398917
INTERPRO	IPR012678:Ribosomal_uL23/eL15/eS24_sf	3	1.47783	0.000555195	RPL23A, RPL15, RPS24	201	4	20607	76.8918	0.285764	0.042056	0.0414314
UP_KW_MOLECULAR_FUNCTION	KW-0694~RNA-binding	22	10.8374	0.000620401	DDX17, RPL5, NPM1, MBNL1, RPS9, RPL12, RPL22, RPL11, RPL35A, RPL23A, SRP14, RPS4Y1, RPL8, RPL7, RPS4X, RPS18, RPS3, EIF3G, PABPC1, RPL37, HNRNPA1, RPS11	154	751	11889	2.26156	0.0275404	0.00465301	0.00423941
GOTERM_MF_DIRECT	GO:0004129~cytochrome-c oxidase activity	4	1.97044	0.000631096	MT-CO1, COX4I1, COX5B, COX6B1	197	17	19304	23.0564	0.16887	0.0134227	0.0127813
GOTERM_MF_DIRECT	GO:0019901~protein kinase binding	15	7.38916	0.000641356	NPM1, RPS7, RPS6, EEF2, CD3E, RHOA, ACTB, ACTG1, EEF1A1, PTPRC, RPS19, RPS3, RAC2, CALM1, CALM2	197	502	19304	2.92798	0.171367	0.0134227	0.0127813
GOTERM_BP_DIRECT	GO:0061844~antimicrobial humoral immune response mediated by antimicrobial peptide	7	3.44828	0.000813298	RPL30, RPS19, S100A12, FAU, GAPDH, S100A9, RPL39	199	109	19734	6.36845	0.559987	0.039077	0.0383025
INTERPRO	IPR002942:S4_RNA-bd	3	1.47783	0.000919407	RPS4X, RPS9, RPS4Y1	201	5	20607	61.5134	0.427313	0.0619067	0.0609873
GOTERM_CC_DIRECT	GO:0031966~mitochondrial membrane	8	3.94089	0.000977124	MT-CO1, NDUFA4, COX4I1, COX7A2, COX5B, COX6C, COX7C, COX6B1	200	163	20887	5.12564	0.240947	0.00810438	0.00706978
UP_SEQ_FEATURE	DOMAIN:S4 RNA-binding	3	1.47783	0.00119121	RPS4X, RPS9, RPS4Y1	187	6	20569	54.9973	0.529188	0.0358499	0.0346587
KEGG_PATHWAY	hsa05131:Shigellosis	13	6.40394	0.00132772	MYL12A, RHOA, ACTB, ACTG1, MYL12B, UBB, ARPC2, ARPC3, UBC, PFN1, RPS27A, UBA52, SKP1	155	249	8840	2.97759	0.210608	0.0157556	0.0145164
GOTERM_BP_DIRECT	GO:2000059~negative regulation of ubiquitin-dependent protein catabolic process	4	1.97044	0.00133105	RPL5, RPS7, RPL23, RPL11	199	22	19734	18.0302	0.73918	0.0610469	0.0598369
INTERPRO	IPR036986:S4_RNA-bd_sf	3	1.47783	0.0013703	RPS4X, RPS9, RPS4Y1	201	6	20607	51.2612	0.564373	0.0830399	0.0818067
GOTERM_BP_DIRECT	GO:0070527~platelet aggregation	5	2.46305	0.00146369	PPIA, MYL12A, ACTB, ACTG1, MYL12B	199	49	19734	10.119	0.771895	0.0642116	0.0629388
GOTERM_MF_DIRECT	GO:0070180~large ribosomal subunit rRNA binding	3	1.47783	0.00149777	RPL23, RPL12, RPLP0	197	6	19304	48.9949	0.355432	0.0292564	0.0278585
UP_KW_PTM	KW-0597~Phosphoprotein	123	60.5911	0.0015718	RPL4, RPL5, RPL30, IFITM1, IFITM2, RPL3, RPL32, RPL31, RPL34, ZBTB20, SRP14, RPL10A, RPL6, RPL7, EEF1B2, RPS14, RPS16, SNRPD2, RPL18A, FTH1, CFL1, ARHGDIB, RPL35, RPL37, RPS11, TMSB10, RPS13, SKP1, DDX17, MBNL1, RPS9, TPM3, RPS8, RPS5, RPL23, RPL22, RPS6, NOSIP, RPSA, EEF1A1, MYL6, SUB1, RPL24, RPL26, RPL29, PFN1, RPL28, PPIA, S100A9, UBA52, GYPC, MYL12A, MYL12B, LDHB, LDHA, UBB, UBC, BTF3, HSPA8…	175	8417	14252	1.19011	0.0263872	0.0047154	0.0047154
UP_SEQ_FEATURE	DOMAIN:EF-hand 1	8	3.94089	0.00164574	MYL6, S100A12, CALM1, CALM2, S100A9, MYL12A, S100A8, MYL12B	187	188	20569	4.68062	0.646887	0.045553	0.0440393
UP_SEQ_FEATURE	DOMAIN:KOW	3	1.47783	0.00165778	RPL14, RPL27, RPL26	187	7	20569	47.1406	0.649568	0.045553	0.0440393
GOTERM_MF_DIRECT	GO:0003729~mRNA binding	10	4.92611	0.00176435	RPS26, RPS5, CNBP, C1QBP, RPS3, RPL24, RPL35, PABPC1, RPS13, RPL7	197	269	19304	3.64275	0.403938	0.0307266	0.0292584
GOTERM_MF_DIRECT	GO:0015078~proton transmembrane transporter activity	4	1.97044	0.00178277	ATP5MC2, ATP5MC3, SLC25A5, ATP5MG	197	24	19304	16.3316	0.407153	0.0307266	0.0292584
UP_SEQ_FEATURE	DOMAIN:EF-hand 2	8	3.94089	0.00185504	MYL6, S100A12, CALM1, CALM2, S100A9, MYL12A, S100A8, MYL12B	187	192	20569	4.58311	0.690709	0.0488493	0.0472261
GOTERM_CC_DIRECT	GO:0030027~lamellipodium	8	3.94089	0.00271683	ARPC2, ARPC3, CFL1, RAC2, NME2, PABPC1, RHOA, ACTB	200	195	20887	4.28451	0.535684	0.0218899	0.0190954
INTERPRO	IPR029071:Ubiquitin-like_domsf	8	3.94089	0.00275986	UBB, UBC, SUMO2, ELOB, FAU, RPS27A, UBA52, GABARAP	201	192	20607	4.27177	0.812652	0.152043	0.149785
GOTERM_BP_DIRECT	GO:0006417~regulation of translation	6	2.95567	0.00295511	RPS14, RPS9, RPL10, RPS3, RPL38, GAPDH	199	97	19734	6.13397	0.949517	0.124238	0.121775
INTERPRO	IPR009000:Transl_B-barrel_sf	4	1.97044	0.00301439	EEF1A1, RPL3, RPL35A, EEF2	201	30	20607	13.6697	0.839503	0.152227	0.149966
BIOCARTA	h_rhoPathway:Rho cell motility signaling pathway	5	2.46305	0.00341247	ARPC2, ARPC3, CFL1, PFN1, RHOA	33	33	1623	7.45179	0.262308	0.303709	0.303709
GOTERM_BP_DIRECT	GO:0000056~ribosomal small subunit export from nucleus	3	1.47783	0.00344251	RPS15, NPM1, RAN	199	9	19734	33.0553	0.969177	0.133596	0.130948
GOTERM_BP_DIRECT	GO:0002544~chronic inflammatory response	3	1.47783	0.00344251	NFKBIZ, S100A9, S100A8	199	9	19734	33.0553	0.969177	0.133596	0.130948
GOTERM_BP_DIRECT	GO:0006446~regulation of translational initiation	4	1.97044	0.00363612	EIF3K, EIF3H, EIF3E, EIF1	199	31	19734	12.7956	0.974664	0.135883	0.13319
SMART	SM00054:EFh	6	2.95567	0.00365877	MYL6, CALM1, CALM2, S100A9, MYL12A, MYL12B	75	149	10692	5.74067	0.237571	0.0902497	0.0865909
GOTERM_CC_DIRECT	GO:0016460~myosin II complex	4	1.97044	0.00376576	MYL6, CALM1, CALM2, MYL12B	200	33	20887	12.6588	0.654909	0.0294984	0.0257327
UP_KW_CELLULAR_COMPONENT	KW-0539~Nucleus	79	38.9163	0.00404013	RPL5, ITK, RPL3, CCNI, RPLP0, ZBTB20, ACTB, RPS4X, UXT, RPS14, HINT1, CHCHD2, RPS16, RPS19, SNRPD2, C1QBP, CFL1, NFKBIZ, SUMO2, RACK1, ELOB, SH3BGRL3, RPS11, RPS13, RPS12, DDX17, MBNL1, RPS9, RPS7, RPS8, RPS5, RPS6, NME2, NOSIP, EDF1, RPS3A, RPSA, COMMD6, RHOA, EEF1A1, EEF1D, SUB1, PABPC1, UBA52, GAPDH, PFDN5, PPIA, PTMA, RPL11, RPS15A, UBB, UBC, RPS3, SAP18, RPS27A, HNRNPA1, BTF3, HSPA8, NPM1, C…	186	5858	17942	1.30088	0.107164	0.0282809	0.0252508
KEGG_PATHWAY	hsa05132:Salmonella infection	12	5.91133	0.00436455	PTPRC, ARPC2, ARPC3, RPS3, PFN1, GAPDH, MYL12A, RHOA, ACTB, SKP1, ACTG1, MYL12B	155	251	8840	2.72664	0.540947	0.0485556	0.0447366
GOTERM_BP_DIRECT	GO:0042776~proton motive force-driven mitochondrial ATP synthesis	5	2.46305	0.00460411	MT-ND4L, NDUFB11, ATP5F1D, ATP5MG, ATP5F1E	199	67	19734	7.40044	0.990498	0.160191	0.157016
GOTERM_BP_DIRECT	GO:0006879~intracellular iron ion homeostasis	5	2.46305	0.00460411	ATP6V1G1, FTH1, B2M, FTL, SOD1	199	67	19734	7.40044	0.990498	0.160191	0.157016
GOTERM_CC_DIRECT	GO:0000276~mitochondrial proton-transporting ATP synthase complex, coupling factor F(o)	3	1.47783	0.00469427	ATP5MC2, ATP5MC3, ATP5MG	200	11	20887	28.4823	0.734702	0.0357779	0.0312105
UP_KW_BIOLOGICAL_PROCESS	KW-0813~Transport	28	13.7931	0.00474568	MT-ND4L, SLC25A3, UQCRB, NDUFB11, MT-CO1, ATP5MC2, ATP5MC3, UQCR11, UQCR10, OAZ1, GABARAP, UQCRH, SERP1, HNRNPA1, ATP5MG, BTF3, ATP6V1G1, NDUFA4, ATP5F1D, ATP5F1E, HIGD2A, SMDT1, NACA, TOMM7, FXYD5, SLC25A5, RAN, SLC25A6	90	2124	11450	1.67713	0.226536	0.0427111	0.0371745
GOTERM_BP_DIRECT	GO:0009060~aerobic respiration	5	2.46305	0.00485413	MT-ND4L, UQCRB, NDUFB11, ATP5F1D, UQCRH	199	68	19734	7.29161	0.992626	0.163261	0.160025
INTERPRO	IPR004038:Ribosomal_eL8/eL30/eS12/Gad45	3	1.47783	0.00486626	RPL7A, RPL30, RPS12	201	11	20607	27.9607	0.947981	0.226842	0.223473
UP_SEQ_FEATURE	TRANSIT:Mitochondrion	13	6.40394	0.00487563	SLC25A3, NDUFB11, COX4I1, ATP5MC2, ATP5MC3, COX7A2, COX5B, ATP5F1D, COX7C, UQCRH, CHCHD2, SMDT1, C1QBP	187	557	20569	2.5672	0.95445	0.123256	0.11916
GOTERM_BP_DIRECT	GO:0050832~defense response to fungus	4	1.97044	0.00556776	S100A12, GAPDH, S100A9, S100A8	199	36	19734	11.0184	0.996424	0.181222	0.17763
GOTERM_CC_DIRECT	GO:0005741~mitochondrial outer membrane	8	3.94089	0.00565034	UBB, UBC, ATP5MC2, RAC2, TOMM7, ATP5MC3, RPS27A, UBA52	200	223	20887	3.74655	0.797682	0.0419314	0.0365785
GOTERM_CC_DIRECT	GO:0032991~protein-containing complex	15	7.38916	0.0060612	RPL5, NPM1, IFITM1, RPL3, IFITM2, RPL10, RPS7, RPL23, RPL11, ACTB, SOD1, CALM1, CALM2, PPIA, RAN	200	684	20887	2.29024	0.819939	0.0438271	0.0382322
KEGG_PATHWAY	hsa04810:Regulation of actin cytoskeleton	11	5.41872	0.00684256	ARPC2, ARPC3, TMSB4X, CFL1, RAC2, PFN1, MYL12A, RHOA, ACTB, ACTG1, MYL12B	155	230	8840	2.72763	0.705407	0.0716456	0.0660106
GOTERM_MF_DIRECT	GO:0050786~RAGE receptor binding	3	1.47783	0.00743234	S100A12, S100A9, S100A8	197	13	19304	22.613	0.887613	0.120982	0.115201
GOTERM_CC_DIRECT	GO:0005739~mitochondrion	25	12.3153	0.00775184	MT-ND4L, SLC25A3, NDUFB11, COX4I1, ATP5MC2, COX5B, COX7C, UQCRH, LDHB, CHCHD2, LDHA, UBB, C1QBP, RACK1, ATP5MG, NDUFA4, COX6C, ATP5F1D, HIGD2A, SOD1, COX6B1, SMDT1, TOMM7, SLC25A5, SLC25A6	200	1485	20887	1.75816	0.88859	0.0546505	0.0476738
INTERPRO	IPR002048:EF_hand_dom	8	3.94089	0.00781336	MYL6, S100A12, CALM1, CALM2, S100A9, MYL12A, S100A8, MYL12B	201	233	20607	3.52008	0.991378	0.338207	0.333184
GOTERM_BP_DIRECT	GO:0006919~activation of cysteine-type endopeptidase activity involved in apoptotic process	5	2.46305	0.00822583	RPS27, RACK1, ANP32B, S100A9, S100A8	199	79	19734	6.27632	0.99976	0.259371	0.25423
UP_KW_BIOLOGICAL_PROCESS	KW-0066~ATP synthesis	3	1.47783	0.00843042	ATP5F1D, ATP5MG, ATP5F1E	90	18	11450	21.2037	0.366929	0.0650347	0.0566043
GOTERM_CC_DIRECT	GO:0005746~mitochondrial respirasome	3	1.47783	0.00874025	UQCRB, COX7A2, UQCRH	200	15	20887	20.887	0.915886	0.0601158	0.0524415
UP_KW_CELLULAR_COMPONENT	KW-0138~CF(0)	3	1.47783	0.00886977	ATP5MC2, ATP5MC3, ATP5MG	186	14	17942	20.6705	0.22078	0.0496707	0.0443488
INTERPRO	IPR029064:Ribosomal_eL30-like_sf	3	1.47783	0.00905625	RPL7A, RPL30, RPS12	201	15	20607	20.5045	0.995966	0.365872	0.360439
GOTERM_MF_DIRECT	GO:0048306~calcium-dependent protein binding	5	2.46305	0.00973973	S100A12, CALM1, CALM2, S100A9, S100A8	197	82	19304	5.97499	0.943172	0.150197	0.14302
UP_KW_BIOLOGICAL_PROCESS	KW-0053~Apoptosis	11	5.41872	0.00999661	UXT, HINT1, C1QBP, RPS3, RACK1, GAPDH, PPIA, S100A9, S100A8, GABARAP, SLC25A6	90	549	11450	2.54908	0.418726	0.0651662	0.0567188
UP_KW_BIOLOGICAL_PROCESS	KW-0508~mRNA splicing	8	3.94089	0.010861	DDX17, HSPA8, MBNL1, SNRPD2, C1QBP, SAP18, PABPC1, HNRNPA1	90	313	11450	3.25169	0.445509	0.0651662	0.0567188
GOTERM_BP_DIRECT	GO:0006091~generation of precursor metabolites and energy	4	1.97044	0.0116681	COX4I1, UQCR11, COX6C, COX7C	199	47	19734	8.43965	0.999993	0.356762	0.34969
GOTERM_BP_DIRECT	GO:0014002~astrocyte development	3	1.47783	0.0123374	VIM, S100A9, S100A8	199	17	19734	17.4999	0.999996	0.35878	0.351669
GOTERM_BP_DIRECT	GO:0051092~positive regulation of NF-kappaB transcription factor activity	6	2.95567	0.0124453	NPM1, RPS3, S100A12, PPIA, S100A9, S100A8	199	137	19734	4.34303	0.999997	0.35878	0.351669
UP_SEQ_FEATURE	COMPBIAS:Basic residues	14	6.89655	0.0125436	RPL4, RPS8, RPL23A, RPL6, EEF1D, RPL27A, RSRP1, FAU, RPL15, PFN1, RPL29, RPL18, RPS24, RPS23	187	709	20569	2.17197	0.999657	0.299437	0.289488
SMART	SM00888:EF1_GNE	2	0.985222	0.0137949	EEF1B2, EEF1D	75	2	10692	142.56	0.642252	0.196133	0.188182
SMART	SM01182:EF-1_beta_acid	2	0.985222	0.0137949	EEF1B2, EEF1D	75	2	10692	142.56	0.642252	0.196133	0.188182
UP_SEQ_FEATURE	DOMAIN:EF-hand 3	5	2.46305	0.0138419	MYL6, CALM1, CALM2, MYL12A, MYL12B	187	102	20569	5.39189	0.999851	0.299437	0.289488
KEGG_PATHWAY	hsa04670:Leukocyte transendothelial migration	7	3.44828	0.015663	ITK, RAC2, MYL12A, RHOA, ACTB, ACTG1, MYL12B	155	116	8840	3.4416	0.9398	0.15489	0.142708
SMART	SM01394:S_100	3	1.47783	0.0159027	S100A12, S100A9, S100A8	75	28	10692	15.2743	0.694638	0.196133	0.188182
GOTERM_CC_DIRECT	GO:0032587~ruffle membrane	5	2.46305	0.0164671	EEF1A1, CFL1, RPS3, SH3BGRL3, RHOA	200	102	20887	5.11936	0.990743	0.110565	0.0964502
GOTERM_MF_DIRECT	GO:0046933~proton-transporting ATP synthase activity, rotational mechanism	3	1.47783	0.0172814	ATP5F1D, ATP5MG, ATP5F1E	197	20	19304	14.6985	0.99395	0.253173	0.241076
UP_SEQ_FEATURE	MUTAGEN:S->G: Phosphomimetic mutant that can recruit PRKN to mitochondria.	2	0.985222	0.0180041	RPS27A, UBA52	187	2	20569	109.995	0.99999	0.299437	0.289488
UP_SEQ_FEATURE	DOMAIN:Elongation factor 1 beta central acidic region eukaryote	2	0.985222	0.0180041	EEF1B2, EEF1D	187	2	20569	109.995	0.99999	0.299437	0.289488
UP_SEQ_FEATURE	MUTAGEN:D->A: Abolishes interaction with MP31.	2	0.985222	0.0180041	LDHB, LDHA	187	2	20569	109.995	0.99999	0.299437	0.289488
UP_SEQ_FEATURE	MUTAGEN:S->A: Prevents phosphorylation in case of mitophagy. Decreased localization of PRKN to mitochondria.	2	0.985222	0.0180041	UBB, UBC	187	2	20569	109.995	0.99999	0.299437	0.289488
UP_SEQ_FEATURE	MUTAGEN:S->A: Prevents phosphorylation in case of mitophagy. Impaired translocation of PRKN to mitochondria.	2	0.985222	0.0180041	RPS27A, UBA52	187	2	20569	109.995	0.99999	0.299437	0.289488
UP_SEQ_FEATURE	MUTAGEN:S->E: Phosphomimetic mutant that binds and activates PRKN.	2	0.985222	0.0180041	UBB, UBC	187	2	20569	109.995	0.99999	0.299437	0.289488
UP_SEQ_FEATURE	DOMAIN:Ubiquitin-like 3	2	0.985222	0.0180041	UBB, UBC	187	2	20569	109.995	0.99999	0.299437	0.289488
UP_SEQ_FEATURE	CROSSLNK:(Microbial infection) Isoglutamyl lysine isopeptide (Lys-Glu) (interchain with E-270); by Vibrio toxins RtxA and VgrG1	2	0.985222	0.0180041	ACTB, ACTG1	187	2	20569	109.995	0.99999	0.299437	0.289488
UP_SEQ_FEATURE	MUTAGEN:R->A: Abolishes interaction with MP31.	2	0.985222	0.0180041	LDHB, LDHA	187	2	20569	109.995	0.99999	0.299437	0.289488
UP_SEQ_FEATURE	CROSSLNK:(Microbial infection) Isoglutamyl lysine isopeptide (Glu-Lys) (interchain with K-50); by Vibrio toxins RtxA and VgrG1	2	0.985222	0.0180041	ACTB, ACTG1	187	2	20569	109.995	0.99999	0.299437	0.289488
UP_SEQ_FEATURE	DOMAIN:Translation elongation factor EF1B beta/delta subunit guanine nucleotide exchange	2	0.985222	0.0180041	EEF1B2, EEF1D	187	2	20569	109.995	0.99999	0.299437	0.289488
INTERPRO	IPR011992:EF-hand-dom_pair	8	3.94089	0.0184584	MYL6, S100A12, CALM1, CALM2, S100A9, MYL12A, S100A8, MYL12B	201	276	20607	2.97166	0.999988	0.426211	0.419881
GOTERM_BP_DIRECT	GO:0030490~maturation of SSU-rRNA	3	1.47783	0.0185573	RPS14, RPS28, RPS19	199	21	19734	14.1665	1	0.495411	0.485591
GOTERM_CC_DIRECT	GO:0070288~ferritin complex	2	0.985222	0.0189646	FTH1, FTL	200	2	20887	104.435	0.995481	0.121546	0.106029
GOTERM_CC_DIRECT	GO:1990660~calprotectin complex	2	0.985222	0.0189646	S100A9, S100A8	200	2	20887	104.435	0.995481	0.121546	0.106029
INTERPRO	IPR049720:EF1B_bsu/dsu	2	0.985222	0.0193172	EEF1B2, EEF1D	201	2	20607	102.522	0.999993	0.426211	0.419881
INTERPRO	IPR001326:Transl_elong_EF1B_B/D_CS	2	0.985222	0.0193172	EEF1B2, EEF1D	201	2	20607	102.522	0.999993	0.426211	0.419881
INTERPRO	IPR038716:P1/P2_N_sf	2	0.985222	0.0193172	RPLP1, RPLP2	201	2	20607	102.522	0.999993	0.426211	0.419881
INTERPRO	IPR036219:eEF-1beta-like_sf	2	0.985222	0.0193172	EEF1B2, EEF1D	201	2	20607	102.522	0.999993	0.426211	0.419881
INTERPRO	IPR027534:Ribosomal_P1/P2	2	0.985222	0.0193172	RPLP1, RPLP2	201	2	20607	102.522	0.999993	0.426211	0.419881
INTERPRO	IPR018940:EF-1_beta_acid_region_euk	2	0.985222	0.0193172	EEF1B2, EEF1D	201	2	20607	102.522	0.999993	0.426211	0.419881
INTERPRO	IPR014038:EF1B_bsu/dsu_GNE	2	0.985222	0.0193172	EEF1B2, EEF1D	201	2	20607	102.522	0.999993	0.426211	0.419881
UP_SEQ_FEATURE	ZN_FING:C4-type	4	1.97044	0.0194331	RPS27, RPL37A, RPL37, RPS27A	187	63	20569	6.98379	0.999996	0.314916	0.304452
GOTERM_BP_DIRECT	GO:0070488~neutrophil aggregation	2	0.985222	0.0199667	S100A9, S100A8	199	2	19734	99.1658	1	0.495411	0.485591
GOTERM_BP_DIRECT	GO:0032119~sequestering of zinc ion	2	0.985222	0.0199667	S100A9, S100A8	199	2	19734	99.1658	1	0.495411	0.485591
GOTERM_BP_DIRECT	GO:0002182~cytoplasmic translational elongation	2	0.985222	0.0199667	EEF1D, RPLP2	199	2	19734	99.1658	1	0.495411	0.485591
GOTERM_BP_DIRECT	GO:1905551~negative regulation of protein localization to endoplasmic reticulum	2	0.985222	0.0199667	BTF3, NACA	199	2	19734	99.1658	1	0.495411	0.485591
GOTERM_BP_DIRECT	GO:0071346~cellular response to type II interferon	5	2.46305	0.0201307	VIM, CALM1, GAPDH, CALM2, ACTG1	199	103	19734	4.81388	1	0.495411	0.485591
UP_SEQ_FEATURE	DOMAIN:PCI	3	1.47783	0.0212874	EIF3K, EIF3L, EIF3E	187	25	20569	13.1994	0.999999	0.33634	0.325165
GOTERM_BP_DIRECT	GO:0031640~killing of cells of another organism	4	1.97044	0.0224064	RPL30, RPS19, S100A12, GAPDH	199	60	19734	6.61106	1	0.525769	0.515348
GOTERM_BP_DIRECT	GO:0042110~T cell activation	4	1.97044	0.0224064	ITK, PTPRC, CD7, CD3E	199	60	19734	6.61106	1	0.525769	0.515348
INTERPRO	IPR000717:PCI_dom	3	1.47783	0.0224844	EIF3K, EIF3L, EIF3E	201	24	20607	12.8153	0.999999	0.426211	0.419881
KEGG_PATHWAY	hsa04520:Adherens junction	6	2.95567	0.0229362	RAC2, MYL12A, RHOA, ACTB, ACTG1, MYL12B	155	93	8840	3.6795	0.98392	0.214876	0.197976
GOTERM_BP_DIRECT	GO:0045471~response to ethanol	5	2.46305	0.0234861	HSPA8, RPL15, RPL10A, S100A8, SOD1	199	108	19734	4.59101	1	0.538579	0.527904
INTERPRO	IPR001751:S100/CaBP7/8-like_CS	3	1.47783	0.0242857	S100A12, S100A9, S100A8	201	25	20607	12.3027	1	0.426211	0.419881
GOTERM_BP_DIRECT	GO:0009615~response to virus	5	2.46305	0.0249177	IFITM1, RPS15A, IFITM2, CFL1, TPT1	199	110	19734	4.50754	1	0.55871	0.547635
GOTERM_MF_DIRECT	GO:0005200~structural constituent of cytoskeleton	5	2.46305	0.026635	ARPC2, ARPC3, VIM, ACTB, ACTG1	197	111	19304	4.41396	0.999633	0.371621	0.353865
UP_SEQ_FEATURE	DOMAIN:JAB1/MPN/MOV34 metalloenzyme	2	0.985222	0.0268849	EIF3H, EIF3F	187	3	20569	73.3298	1	0.386165	0.373334
UP_SEQ_FEATURE	REGION:Necessary and sufficient for interaction with PCP4	2	0.985222	0.0268849	CALM1, CALM2	187	3	20569	73.3298	1	0.386165	0.373334
UP_SEQ_FEATURE	DOMAIN:Large ribosomal subunit protein uL15/eL18	2	0.985222	0.0268849	RPL27A, RPL18	187	3	20569	73.3298	1	0.386165	0.373334
UP_SEQ_FEATURE	SITE:Reversibly protonated during proton transport	2	0.985222	0.0268849	ATP5MC2, ATP5MC3	187	3	20569	73.3298	1	0.386165	0.373334
INTERPRO	IPR032277:Ribosomal_eS4_C	2	0.985222	0.028836	RPS4X, RPS4Y1	201	3	20607	68.3483	1	0.426211	0.419881
INTERPRO	IPR021131:Ribosomal_uL15/eL18	2	0.985222	0.028836	RPL27A, RPL18	201	3	20607	68.3483	1	0.426211	0.419881
INTERPRO	IPR000552:Ribosomal_eL44	2	0.985222	0.028836	RPL36AL, RPL36A	201	3	20607	68.3483	1	0.426211	0.419881
INTERPRO	IPR015070:EF_hand_DJBP	2	0.985222	0.028836	MYL12A, MYL12B	201	3	20607	68.3483	1	0.426211	0.419881
INTERPRO	IPR014717:Transl_elong_EF1B/ribsomal_bS6	2	0.985222	0.028836	EEF1B2, EEF1D	201	3	20607	68.3483	1	0.426211	0.419881
INTERPRO	IPR020537:ATP_synth_F0_csu_DDCD_BS	2	0.985222	0.028836	ATP5MC2, ATP5MC3	201	3	20607	68.3483	1	0.426211	0.419881
INTERPRO	IPR038237:Ribosomal_eS4_central_sf	2	0.985222	0.028836	RPS4X, RPS4Y1	201	3	20607	68.3483	1	0.426211	0.419881
INTERPRO	IPR013843:Ribosomal_eS4_N	2	0.985222	0.028836	RPS4X, RPS4Y1	201	3	20607	68.3483	1	0.426211	0.419881
INTERPRO	IPR011331:Ribosomal_eL37/eL43	2	0.985222	0.028836	RPL37A, RPL37	201	3	20607	68.3483	1	0.426211	0.419881
INTERPRO	IPR041982:Ribosomal_eS4_KOW	2	0.985222	0.028836	RPS4X, RPS4Y1	201	3	20607	68.3483	1	0.426211	0.419881
INTERPRO	IPR013845:Ribosomal_eS4_central_region	2	0.985222	0.028836	RPS4X, RPS4Y1	201	3	20607	68.3483	1	0.426211	0.419881
INTERPRO	IPR038662:ATP_synth_F0_csu_sf	2	0.985222	0.028836	ATP5MC2, ATP5MC3	201	3	20607	68.3483	1	0.426211	0.419881
INTERPRO	IPR000454:ATP_synth_F0_csu	2	0.985222	0.028836	ATP5MC2, ATP5MC3	201	3	20607	68.3483	1	0.426211	0.419881
INTERPRO	IPR000876:Ribosomal_eS4	2	0.985222	0.028836	RPS4X, RPS4Y1	201	3	20607	68.3483	1	0.426211	0.419881
INTERPRO	IPR018199:Ribosomal_eS4_N_CS	2	0.985222	0.028836	RPS4X, RPS4Y1	201	3	20607	68.3483	1	0.426211	0.419881
INTERPRO	IPR036227:Ribosomal_uL15/eL18_sf	2	0.985222	0.028836	RPL27A, RPL18	201	3	20607	68.3483	1	0.426211	0.419881
KEGG_PATHWAY	hsa04530:Tight junction	8	3.94089	0.0289316	MYL6, ARPC2, ARPC3, MYL12A, RHOA, ACTB, ACTG1, MYL12B	155	170	8840	2.68387	0.994624	0.257492	0.237239
GOTERM_BP_DIRECT	GO:0051343~positive regulation of cyclic-nucleotide phosphodiesterase activity	2	0.985222	0.0298008	CALM1, CALM2	199	3	19734	66.1106	1	0.601885	0.589954
GOTERM_BP_DIRECT	GO:1990145~maintenance of translational fidelity	2	0.985222	0.0298008	RPS23, RPS12	199	3	19734	66.1106	1	0.601885	0.589954
GOTERM_BP_DIRECT	GO:0035606~peptidyl-cysteine S-trans-nitrosylation	2	0.985222	0.0298008	GAPDH, S100A9	199	3	19734	66.1106	1	0.601885	0.589954
GOTERM_BP_DIRECT	GO:0006826~iron ion transport	3	1.47783	0.0298258	FTH1, B2M, FTL	199	27	19734	11.0184	1	0.601885	0.589954
GOTERM_BP_DIRECT	GO:0035307~positive regulation of protein dephosphorylation	3	1.47783	0.0298258	CALM1, CALM2, PPIA	199	27	19734	11.0184	1	0.601885	0.589954
INTERPRO	IPR013787:S100_Ca-bd_sub	3	1.47783	0.0300266	S100A12, S100A9, S100A8	201	28	20607	10.9845	1	0.433241	0.426806
GOTERM_BP_DIRECT	GO:0001819~positive regulation of cytokine production	4	1.97044	0.0309729	ITK, MIF, GAPDH, SOD1	199	68	19734	5.83328	1	0.612777	0.600631
GOTERM_CC_DIRECT	GO:0043296~apical junction complex	3	1.47783	0.0309799	RHOA, ACTB, ACTG1	200	29	20887	10.8036	0.99986	0.194141	0.169357
GOTERM_MF_DIRECT	GO:0140297~DNA-binding transcription factor binding	6	2.95567	0.0311307	NPM1, CHCHD2, EEF1D, SUB1, RPS3, PTMA	197	172	19304	3.41825	0.999905	0.414605	0.394794
INTERPRO	IPR018247:EF_Hand_1_Ca_BS	6	2.95567	0.0318944	CALM1, CALM2, S100A9, MYL12A, S100A8, MYL12B	201	181	20607	3.39853	1	0.449488	0.442813
GOTERM_BP_DIRECT	GO:0000462~maturation of SSU-rRNA from tricistronic rRNA transcript (SSU-rRNA, 5.8S rRNA, LSU-rRNA)	3	1.47783	0.0319117	RPS16, RPS19, RPS8	199	28	19734	10.6249	1	0.61921	0.606936
GOTERM_CC_DIRECT	GO:0030666~endocytic vesicle membrane	4	1.97044	0.0337142	UBB, UBC, RPS27A, UBA52	200	74	20887	5.64514	0.999937	0.206683	0.180298
GOTERM_BP_DIRECT	GO:0050821~protein stabilization	7	3.44828	0.0337707	UXT, RPL5, RPS7, RPL23, RPL11, PFN1, GAPDH	199	239	19734	2.90444	1	0.636293	0.62368
GOTERM_BP_DIRECT	GO:0035458~cellular response to interferon-beta	3	1.47783	0.0340533	IFITM2, CALM1, CALM2	199	29	19734	10.2585	1	0.636293	0.62368
UP_KW_LIGAND	KW-0520~NAD	5	2.46305	0.0348523	LDHB, MT-ND4L, LDHA, MT-CO1, GAPDH	44	201	6947	3.92752	0.433108	0.398034	0.398034
UP_KW_MOLECULAR_FUNCTION	KW-0143~Chaperone	8	3.94089	0.0348651	BTF3, UXT, HSPA8, NPM1, NACA, ST13, ANP32B, PFDN5	154	239	11889	2.58414	0.797484	0.224133	0.20421
UP_SEQ_FEATURE	DOMAIN:EF-hand	6	2.95567	0.0355564	MYL6, CALM1, CALM2, S100A9, MYL12A, MYL12B	187	200	20569	3.29984	1	0.479861	0.463916
UP_SEQ_FEATURE	MOTIF:Nucleotide carrier signature motif	2	0.985222	0.0356858	SLC25A5, SLC25A6	187	4	20569	54.9973	1	0.479861	0.463916
UP_SEQ_FEATURE	REGION:Important for transport activity	2	0.985222	0.0356858	SLC25A5, SLC25A6	187	4	20569	54.9973	1	0.479861	0.463916
KEGG_PATHWAY	hsa04137:Mitophagy - animal	6	2.95567	0.0361762	UBB, UBC, TOMM7, RPS27A, UBA52, GABARAP	155	105	8840	3.25899	0.998582	0.295031	0.271826
GOTERM_BP_DIRECT	GO:0071902~positive regulation of protein serine/threonine kinase activity	3	1.47783	0.0362494	CALM1, CALM2, RHOA	199	30	19734	9.91658	1	0.665012	0.65183
KEGG_PATHWAY	hsa05418:Fluid shear stress and atherosclerosis	7	3.44828	0.0364645	SUMO2, RAC2, CALM1, CALM2, RHOA, ACTB, ACTG1	155	141	8840	2.83139	0.998656	0.295031	0.271826
GOTERM_MF_DIRECT	GO:0003785~actin monomer binding	3	1.47783	0.0370388	TMSB4X, PFN1, TMSB10	197	30	19304	9.79898	0.999984	0.468824	0.446423
UP_KW_BIOLOGICAL_PROCESS	KW-0507~mRNA processing	8	3.94089	0.0371035	DDX17, HSPA8, MBNL1, SNRPD2, C1QBP, SAP18, PABPC1, HNRNPA1	90	403	11450	2.5255	0.870193	0.200359	0.174387
GOTERM_CC_DIRECT	GO:0000275~mitochondrial proton-transporting ATP synthase complex, catalytic sector F(1)	2	0.985222	0.0375713	ATP5F1D, ATP5F1E	200	4	20887	52.2175	0.99998	0.225428	0.19665
BIOCARTA	h_ndkDynaminPathway:Endocytotic role of NDK, Phosphins and Dynamin	3	1.47783	0.0380537	NME2, CALM1, CALM2	33	16	1623	9.22159	0.968346	1	1
BIOCARTA	h_cdc42racPathway:Role of PI3K subunit p85 in regulation of Actin Organization and Cell Migration	3	1.47783	0.0380537	ARPC2, ARPC3, RHOA	33	16	1623	9.22159	0.968346	1	1
INTERPRO	IPR004127:Prefoldin_subunit_alpha	2	0.985222	0.038263	UXT, PFDN5	201	4	20607	51.2612	1	0.526986	0.519159
GOTERM_BP_DIRECT	GO:1903901~negative regulation of viral life cycle	2	0.985222	0.0395367	IL32, PPIA	199	4	19734	49.5829	1	0.676145	0.662743
GOTERM_BP_DIRECT	GO:1901842~negative regulation of high voltage-gated calcium channel activity	2	0.985222	0.0395367	CALM1, CALM2	199	4	19734	49.5829	1	0.676145	0.662743
GOTERM_BP_DIRECT	GO:0150111~regulation of transepithelial transport	2	0.985222	0.0395367	ACTB, ACTG1	199	4	19734	49.5829	1	0.676145	0.662743
GOTERM_BP_DIRECT	GO:0018119~peptidyl-cysteine S-nitrosylation	2	0.985222	0.0395367	S100A9, S100A8	199	4	19734	49.5829	1	0.676145	0.662743
UP_KW_PTM	KW-0164~Citrullination	5	2.46305	0.0396718	RPL4, RPL10, RPL23A, RPS11, RPL19	175	105	14252	3.8781	0.497502	0.102013	0.102013
GOTERM_MF_DIRECT	GO:0035662~Toll-like receptor 4 binding	2	0.985222	0.040002	S100A9, S100A8	197	4	19304	48.9949	0.999994	0.468824	0.446423
GOTERM_MF_DIRECT	GO:0010856~adenylate cyclase activator activity	2	0.985222	0.040002	CALM1, CALM2	197	4	19304	48.9949	0.999994	0.468824	0.446423
SMART	SM01407:NAC	2	0.985222	0.0408238	BTF3, NACA	75	6	10692	47.52	0.954241	0.37762	0.362312
SMART	SM00152:THY	2	0.985222	0.0408238	TMSB4X, TMSB10	75	6	10692	47.52	0.954241	0.37762	0.362312
GOTERM_MF_DIRECT	GO:0043022~ribosome binding	4	1.97044	0.0422371	EIF3K, RACK1, RPSA, EEF2	197	76	19304	5.15736	0.999997	0.47598	0.453237
UP_SEQ_FEATURE	DOMAIN:Ferritin-like diiron	2	0.985222	0.0444076	FTH1, FTL	187	5	20569	43.9979	1	0.572767	0.553735
UP_SEQ_FEATURE	DOMAIN:V-ATPase proteolipid subunit C-like	2	0.985222	0.0444076	ATP5MC2, ATP5MC3	187	5	20569	43.9979	1	0.572767	0.553735
UP_KW_BIOLOGICAL_PROCESS	KW-0409~Iron storage	2	0.985222	0.0457504	FTH1, FTL	90	6	11450	42.4074	0.920247	0.216646	0.188562
GOTERM_CC_DIRECT	GO:0005854~nascent polypeptide-associated complex	2	0.985222	0.0467426	BTF3, NACA	200	5	20887	41.774	0.999999	0.274613	0.239556
UP_KW_PTM	KW-0702~S-nitrosylation	4	1.97044	0.0467893	VIM, GAPDH, S100A9, S100A8	175	66	14252	4.93576	0.557196	0.105276	0.105276
GOTERM_MF_DIRECT	GO:0051082~unfolded protein binding	5	2.46305	0.0467906	HSPA8, NPM1, NACA, PFDN5, PPIA	197	133	19304	3.68383	0.999999	0.507765	0.483503
KEGG_PATHWAY	hsa05100:Bacterial invasion of epithelial cells	5	2.46305	0.0468649	ARPC2, ARPC3, RHOA, ACTB, ACTG1	155	78	8840	3.65591	0.999805	0.362693	0.334167
SMART	SM00739:KOW	2	0.985222	0.0474661	RPL27, RPL26	75	7	10692	40.7314	0.972638	0.390277	0.374455
INTERPRO	IPR014034:Ferritin_CS	2	0.985222	0.0475989	FTH1, FTL	201	5	20607	41.009	1	0.534165	0.526232
INTERPRO	IPR018177:L-lactate_DH_AS	2	0.985222	0.0475989	LDHB, LDHA	201	5	20607	41.009	1	0.534165	0.526232
INTERPRO	IPR001519:Ferritin	2	0.985222	0.0475989	FTH1, FTL	201	5	20607	41.009	1	0.534165	0.526232
INTERPRO	IPR002113:ADT_euk_type	2	0.985222	0.0475989	SLC25A5, SLC25A6	201	5	20607	41.009	1	0.534165	0.526232
INTERPRO	IPR008331:Ferritin_DPS_dom	2	0.985222	0.0475989	FTH1, FTL	201	5	20607	41.009	1	0.534165	0.526232
INTERPRO	IPR009040:Ferritin-like_diiron	2	0.985222	0.0475989	FTH1, FTL	201	5	20607	41.009	1	0.534165	0.526232
INTERPRO	IPR002379:ATPase_proteolipid_c-like_dom	2	0.985222	0.0475989	ATP5MC2, ATP5MC3	201	5	20607	41.009	1	0.534165	0.526232
INTERPRO	IPR035921:F/V-ATP_Csub_sf	2	0.985222	0.0475989	ATP5MC2, ATP5MC3	201	5	20607	41.009	1	0.534165	0.526232
INTERPRO	IPR011304:L-lactate_DH	2	0.985222	0.0475989	LDHB, LDHA	201	5	20607	41.009	1	0.534165	0.526232
INTERPRO	IPR012347:Ferritin-like	2	0.985222	0.0475989	FTH1, FTL	201	5	20607	41.009	1	0.534165	0.526232
GOTERM_BP_DIRECT	GO:0032743~positive regulation of interleukin-2 production	3	1.47783	0.0480014	PTPRC, RPS3, CD3E	199	35	19734	8.49993	1	0.775282	0.759915
UP_KW_BIOLOGICAL_PROCESS	KW-0399~Innate immunity	8	3.94089	0.0481436	IFITM1, IFITM2, C1QBP, S100A12, MIF, GAPDH, S100A9, S100A8	90	427	11450	2.38355	0.93036	0.216646	0.188562
GOTERM_BP_DIRECT	GO:1905913~negative regulation of calcium ion export across plasma membrane	2	0.985222	0.0491755	CALM1, CALM2	199	5	19734	39.6663	1	0.775282	0.759915
GOTERM_BP_DIRECT	GO:0140056~organelle localization by membrane tethering	2	0.985222	0.0491755	CALM1, CALM2	199	5	19734	39.6663	1	0.775282	0.759915
GOTERM_BP_DIRECT	GO:2000435~negative regulation of protein neddylation	2	0.985222	0.0491755	RPL5, RPL11	199	5	19734	39.6663	1	0.775282	0.759915
GOTERM_BP_DIRECT	GO:0075525~viral translational termination-reinitiation	2	0.985222	0.0491755	EIF3L, EIF3G	199	5	19734	39.6663	1	0.775282	0.759915
GOTERM_BP_DIRECT	GO:0043542~endothelial cell migration	3	1.47783	0.0504975	S100A12, S100A9, RHOA	199	36	19734	8.26382	1	0.779524	0.764073
GOTERM_BP_DIRECT	GO:0030593~neutrophil chemotaxis	4	1.97044	0.0509897	S100A12, PPIA, S100A9, S100A8	199	83	19734	4.77908	1	0.779524	0.764073
UP_KW_MOLECULAR_FUNCTION	KW-0514~Muscle protein	4	1.97044	0.0511819	MYL6, TPM3, MYL12A, MYL12B	154	65	11889	4.75085	0.905977	0.287898	0.262307
KEGG_PATHWAY	hsa04921:Oxytocin signaling pathway	7	3.44828	0.0521446	MYL6, CALM1, EEF2, CALM2, RHOA, ACTB, ACTG1	155	154	8840	2.59238	0.999928	0.386739	0.356322
GOTERM_BP_DIRECT	GO:0032436~positive regulation of proteasomal ubiquitin-dependent protein catabolic process	4	1.97044	0.0525017	SUMO2, RACK1, ELOB, GABARAP	199	84	19734	4.72218	1	0.787011	0.771411
GOTERM_CC_DIRECT	GO:0015629~actin cytoskeleton	7	3.44828	0.0525841	ARPC2, TPM3, ARPC3, CFL1, GABARAP, ACTB, ACTG1	200	281	20887	2.60158	1	0.302627	0.263994
GOTERM_BP_DIRECT	GO:2001244~positive regulation of intrinsic apoptotic signaling pathway	3	1.47783	0.0530394	RACK1, S100A9, S100A8	199	37	19734	8.04047	1	0.787011	0.771411
UP_SEQ_FEATURE	DOMAIN:NAC-A/B	2	0.985222	0.0530508	BTF3, NACA	187	6	20569	36.6649	1	0.620891	0.60026
UP_SEQ_FEATURE	CARBOHYD:O-linked (GlcNAc) tyrosine; by Photorhabdus PAU_02230	2	0.985222	0.0530508	RAC2, RHOA	187	6	20569	36.6649	1	0.620891	0.60026
UP_SEQ_FEATURE	MOTIF:[IL]-x-C-x-x-[DE] motif	2	0.985222	0.0530508	VIM, GAPDH	187	6	20569	36.6649	1	0.620891	0.60026
UP_SEQ_FEATURE	DOMAIN:Ubiquitin-like 1	2	0.985222	0.0530508	UBB, UBC	187	6	20569	36.6649	1	0.620891	0.60026
UP_SEQ_FEATURE	DOMAIN:Ubiquitin-like 2	2	0.985222	0.0530508	UBB, UBC	187	6	20569	36.6649	1	0.620891	0.60026
GOTERM_BP_DIRECT	GO:0006936~muscle contraction	4	1.97044	0.0540353	MYL6, TPM3, CALM1, CALM2	199	85	19734	4.66663	1	0.790168	0.774506
GOTERM_BP_DIRECT	GO:0050850~positive regulation of calcium-mediated signaling	3	1.47783	0.0556259	HINT1, PTPRC, CD3E	199	38	19734	7.82888	1	0.801807	0.785914
PIR_SUPERFAMILY	PIRSF002116:Ribosomal_S4	2	0.985222	0.0561606	RPS4X, RPS4Y1	38	3	1940	34.0351	0.867738	1	1
INTERPRO	IPR001152:Beta-thymosin	2	0.985222	0.0568446	TMSB4X, TMSB10	201	6	20607	34.1741	1	0.593928	0.585107
INTERPRO	IPR038187:NAC_A/B_dom_sf	2	0.985222	0.0568446	BTF3, NACA	201	6	20607	34.1741	1	0.593928	0.585107
INTERPRO	IPR002715:Nas_poly-pep-assoc_cplx_dom	2	0.985222	0.0568446	BTF3, NACA	201	6	20607	34.1741	1	0.593928	0.585107
INTERPRO	IPR038386:Beta-thymosin_sf	2	0.985222	0.0568446	TMSB4X, TMSB10	201	6	20607	34.1741	1	0.593928	0.585107
GOTERM_BP_DIRECT	GO:0140021~mitochondrial ADP transmembrane transport	2	0.985222	0.0587179	SLC25A5, SLC25A6	199	6	19734	33.0553	1	0.822866	0.806556
GOTERM_BP_DIRECT	GO:0033119~negative regulation of RNA splicing	2	0.985222	0.0587179	RPS26, RPS13	199	6	19734	33.0553	1	0.822866	0.806556
GOTERM_MF_DIRECT	GO:0004459~L-lactate dehydrogenase activity	2	0.985222	0.0594019	LDHB, LDHA	197	6	19304	32.6633	1	0.600164	0.571488
GOTERM_MF_DIRECT	GO:0005471~ATP:ADP antiporter activity	2	0.985222	0.0594019	SLC25A5, SLC25A6	197	6	19304	32.6633	1	0.600164	0.571488
UP_SEQ_FEATURE	REPEAT:Solcar	3	1.47783	0.0600739	SLC25A3, SLC25A5, SLC25A6	187	44	20569	7.49964	1	0.690304	0.667366
UP_KW_CELLULAR_COMPONENT	KW-0139~CF(1)	2	0.985222	0.0603012	ATP5F1D, ATP5F1E	186	6	17942	32.1541	0.82474	0.242344	0.216379
UP_KW_CELLULAR_COMPONENT	KW-0206~Cytoskeleton	22	10.8374	0.0605861	NPM1, RPS7, TPM3, RHOA, GABARAP, ACTB, ACTG1, UXT, ARPC2, ARPC3, TMSB4X, CFL1, RPS3, S100A12, VIM, PFN1, CALM1, GAPDH, CALM2, S100A9, TMSB10, S100A8	186	1422	17942	1.49239	0.826222	0.242344	0.216379
GOTERM_CC_DIRECT	GO:0016459~myosin complex	3	1.47783	0.0632242	MYL6, MYL12A, MYL12B	200	43	20887	7.28616	1	0.356585	0.311063
INTERPRO	IPR012340:NA-bd_OB-fold	4	1.97044	0.063593	RPS28, RPL8, RPS11, RPS23	201	94	20607	4.36265	1	0.653175	0.643475
GOTERM_BP_DIRECT	GO:0001916~positive regulation of T cell mediated cytotoxicity	3	1.47783	0.0636417	HSPA8, PTPRC, B2M	199	41	19734	7.25604	1	0.87965	0.862214
GOTERM_CC_DIRECT	GO:0097433~dense body	2	0.985222	0.064825	ACTB, ACTG1	200	7	20887	29.8386	1	0.358444	0.312685
GOTERM_BP_DIRECT	GO:0070358~actin polymerization-dependent cell motility	2	0.985222	0.0681651	ARPC2, ARPC3	199	7	19734	28.3331	1	0.881777	0.864298
GOTERM_BP_DIRECT	GO:0098901~regulation of cardiac muscle cell action potential	2	0.985222	0.0681651	CALM1, CALM2	199	7	19734	28.3331	1	0.881777	0.864298
GOTERM_BP_DIRECT	GO:1902255~positive regulation of intrinsic apoptotic signaling pathway by p53 class mediator	2	0.985222	0.0681651	UBB, RPS7	199	7	19734	28.3331	1	0.881777	0.864298
GOTERM_BP_DIRECT	GO:0006880~intracellular sequestering of iron ion	2	0.985222	0.0681651	FTH1, FTL	199	7	19734	28.3331	1	0.881777	0.864298
GOTERM_BP_DIRECT	GO:0035425~autocrine signaling	2	0.985222	0.0681651	S100A9, S100A8	199	7	19734	28.3331	1	0.881777	0.864298
GOTERM_CC_DIRECT	GO:0000118~histone deacetylase complex	3	1.47783	0.0684745	HINT1, ST13, SAP18	200	45	20887	6.96233	1	0.371343	0.323937
UP_KW_BIOLOGICAL_PROCESS	KW-0391~Immunity	13	6.40394	0.068696	DDX17, ITK, IFITM1, IFITM2, MIF, CD3E, C1QBP, CD7, S100A12, GAPDH, S100A9, B2M, S100A8	90	963	11450	1.71743	0.978574	0.285353	0.248362
GOTERM_MF_DIRECT	GO:0008121~ubiquinol-cytochrome-c reductase activity	2	0.985222	0.0689551	UQCR10, UQCRH	197	7	19304	27.9971	1	0.646672	0.615773
GOTERM_MF_DIRECT	GO:0050544~arachidonic acid binding	2	0.985222	0.0689551	S100A9, S100A8	197	7	19304	27.9971	1	0.646672	0.615773
GOTERM_BP_DIRECT	GO:0008284~positive regulation of cell population proliferation	10	4.92611	0.0696769	RPS4X, NPM1, RPS9, RPS15A, CNBP, RPL23, RPS6, MIF, SLC25A5, ACTB	199	506	19734	1.9598	1	0.888571	0.870958
UP_SEQ_FEATURE	DOMAIN:Lactate/malate dehydrogenase C-terminal	2	0.985222	0.0701048	LDHB, LDHA	187	8	20569	27.4987	1	0.777302	0.751474
UP_SEQ_FEATURE	DOMAIN:Lactate/malate dehydrogenase N-terminal	2	0.985222	0.0701048	LDHB, LDHA	187	8	20569	27.4987	1	0.777302	0.751474
GOTERM_BP_DIRECT	GO:0043066~negative regulation of apoptotic process	10	4.92611	0.0704516	NPM1, RPL10, CFL1, RPS6, NME2, RPS3A, MIF, PTMA, TPT1, HIGD2A	199	507	19734	1.95593	1	0.888571	0.870958
GOTERM_MF_DIRECT	GO:0008137~NADH dehydrogenase (ubiquinone) activity	3	1.47783	0.0706263	MT-ND4L, MT-CO1, NDUFA4	197	43	19304	6.8365	1	0.646672	0.615773
GOTERM_BP_DIRECT	GO:0007015~actin filament organization	5	2.46305	0.0724145	TPM3, TMSB4X, RAC2, TMSB10, RHOA	199	156	19734	3.17839	1	0.902052	0.884172
SMART	SM00102:ADF	2	0.985222	0.0735843	GMFG, CFL1	75	11	10692	25.92	0.996503	0.5382	0.516381
UP_KW_LIGAND	KW-0106~Calcium	11	5.41872	0.0736881	SMDT1, MT-CO1, S100A12, CALM1, CALM2, S100A9, MYL12A, S100A8, TPT1, FTL, MYL12B	44	984	6947	1.76499	0.706157	0.398034	0.398034
GOTERM_CC_DIRECT	GO:1990204~oxidoreductase complex	2	0.985222	0.0737378	LDHB, LDHA	200	8	20887	26.1088	1	0.385075	0.335917
GOTERM_CC_DIRECT	GO:0071541~eukaryotic translation initiation factor 3 complex, eIF3m	2	0.985222	0.0737378	EIF3H, EIF3F	200	8	20887	26.1088	1	0.385075	0.335917
UP_KW_LIGAND	KW-0186~Copper	3	1.47783	0.0746315	MT-CO1, S100A12, SOD1	44	73	6947	6.48848	0.710908	0.398034	0.398034
INTERPRO	IPR001236:Lactate/malate_DH_N	2	0.985222	0.0750689	LDHB, LDHA	201	8	20607	25.6306	1	0.745767	0.734691
INTERPRO	IPR001557:L-lactate/malate_DH	2	0.985222	0.0750689	LDHB, LDHA	201	8	20607	25.6306	1	0.745767	0.734691
UP_SEQ_FEATURE	REPEAT:Solcar 3	3	1.47783	0.0751371	SLC25A3, SLC25A5, SLC25A6	187	50	20569	6.59968	1	0.804858	0.778114
UP_SEQ_FEATURE	CROSSLNK:Glycyl lysine isopeptide (Lys-Gly) (interchain with G-Cter in SUMO); alternate	3	1.47783	0.0751371	DDX17, NPM1, SUMO2	187	50	20569	6.59968	1	0.804858	0.778114
GOTERM_CC_DIRECT	GO:0005884~actin filament	4	1.97044	0.0755587	TPM3, RAC2, ACTB, ACTG1	200	103	20887	4.05573	1	0.38741	0.337953
GOTERM_BP_DIRECT	GO:0042981~regulation of apoptotic process	6	2.95567	0.0768669	RPS3, NME2, ANP32B, CD3E, TPT1, ACTB	199	226	19734	2.63272	1	0.931138	0.912681
GOTERM_BP_DIRECT	GO:0000054~ribosomal subunit export from nucleus	2	0.985222	0.0775179	NPM1, RAN	199	8	19734	24.7915	1	0.931138	0.912681
GOTERM_BP_DIRECT	GO:0000055~ribosomal large subunit export from nucleus	2	0.985222	0.0775179	NPM1, RAN	199	8	19734	24.7915	1	0.931138	0.912681
GOTERM_MF_DIRECT	GO:0070181~small ribosomal subunit rRNA binding	2	0.985222	0.0784118	RPS3, RPS13	197	8	19304	24.4975	1	0.696201	0.662936
KEGG_PATHWAY	hsa05170:Human immunodeficiency virus 1 infection	8	3.94089	0.0784888	CFL1, RAC2, ELOB, CALM1, CD3E, CALM2, B2M, SKP1	155	213	8840	2.14206	1	0.55884	0.514886
SMART	SM00232:JAB_MPN	2	0.985222	0.0800027	EIF3H, EIF3F	75	12	10692	23.76	0.99791	0.5382	0.516381
GOTERM_BP_DIRECT	GO:0032092~positive regulation of protein binding	3	1.47783	0.0807293	RPL11, B2M, RAN	199	47	19734	6.32973	1	0.951721	0.932857
UP_SEQ_FEATURE	REPEAT:Solcar 2	3	1.47783	0.0830722	SLC25A3, SLC25A5, SLC25A6	187	53	20569	6.22611	1	0.860683	0.832084
UP_SEQ_FEATURE	REPEAT:Solcar 1	3	1.47783	0.0830722	SLC25A3, SLC25A5, SLC25A6	187	53	20569	6.22611	1	0.860683	0.832084
GOTERM_BP_DIRECT	GO:0021549~cerebellum development	3	1.47783	0.0837021	HSPA8, MT-CO1, CD3E	199	48	19734	6.19786	1	0.951721	0.932857
INTERPRO	IPR009078:Ferritin-like_SF	2	0.985222	0.0840493	FTH1, FTL	201	9	20607	22.7828	1	0.783598	0.77196
INTERPRO	IPR009053:Prefoldin	2	0.985222	0.0840493	UXT, PFDN5	201	9	20607	22.7828	1	0.783598	0.77196
INTERPRO	IPR015955:Lactate_DH/Glyco_Ohase_4_C	2	0.985222	0.0840493	LDHB, LDHA	201	9	20607	22.7828	1	0.783598	0.77196
INTERPRO	IPR022383:Lactate/malate_DH_C	2	0.985222	0.0840493	LDHB, LDHA	201	9	20607	22.7828	1	0.783598	0.77196
GOTERM_BP_DIRECT	GO:0047497~mitochondrion transport along microtubule	2	0.985222	0.0867774	UXT, UBB	199	9	19734	22.0369	1	0.951721	0.932857
GOTERM_BP_DIRECT	GO:0001738~morphogenesis of a polarized epithelium	2	0.985222	0.0867774	ACTB, ACTG1	199	9	19734	22.0369	1	0.951721	0.932857
GOTERM_BP_DIRECT	GO:0016240~autophagosome membrane docking	2	0.985222	0.0867774	CALM1, CALM2	199	9	19734	22.0369	1	0.951721	0.932857
GOTERM_BP_DIRECT	GO:1990544~mitochondrial ATP transmembrane transport	2	0.985222	0.0867774	SLC25A5, SLC25A6	199	9	19734	22.0369	1	0.951721	0.932857
GOTERM_BP_DIRECT	GO:1990456~mitochondrion-endoplasmic reticulum membrane tethering	2	0.985222	0.0867774	CALM1, CALM2	199	9	19734	22.0369	1	0.951721	0.932857
GOTERM_BP_DIRECT	GO:1901844~regulation of cell communication by electrical coupling involved in cardiac conduction	2	0.985222	0.0867774	CALM1, CALM2	199	9	19734	22.0369	1	0.951721	0.932857
UP_SEQ_FEATURE	DOMAIN:Ribosomal protein eL8/eL30/eS12/Gadd45	2	0.985222	0.0868532	RPL7A, RPL30	187	10	20569	21.9989	1	0.885343	0.855925
GOTERM_MF_DIRECT	GO:0008097~5S rRNA binding	2	0.985222	0.0877728	RPL5, RPL11	197	9	19304	21.7755	1	0.734784	0.699675
GOTERM_MF_DIRECT	GO:0140492~metal-dependent deubiquitinase activity	2	0.985222	0.0877728	EIF3H, EIF3F	197	9	19304	21.7755	1	0.734784	0.699675
GOTERM_CC_DIRECT	GO:0045111~intermediate filament cytoskeleton	3	1.47783	0.0878921	VIM, PFDN5, S100A8	200	52	20887	6.0251	1	0.4426	0.386097
UP_KW_BIOLOGICAL_PROCESS	KW-0810~Translation regulation	4	1.97044	0.0892801	RPL10, RPS3, RACK1, GAPDH	90	136	11450	3.74183	0.993591	0.344366	0.299726
KEGG_PATHWAY	hsa04666:Fc gamma R-mediated phagocytosis	5	2.46305	0.0914636	PTPRC, ARPC2, ARPC3, CFL1, RAC2	155	98	8840	2.90981	1	0.613241	0.565008
INTERPRO	IPR031157:G_TR_CS	2	0.985222	0.0929429	EEF1A1, EEF2	201	10	20607	20.5045	1	0.853385	0.840711
KEGG_PATHWAY	hsa05135:Yersinia infection	6	2.95567	0.0930196	ARPC2, ARPC3, RAC2, RHOA, ACTB, ACTG1	155	138	8840	2.47966	1	0.613241	0.565008
UP_KW_DISEASE	KW-0036~Amyotrophic lateral sclerosis	3	1.47783	0.0944707	PFN1, HNRNPA1, SOD1	62	41	4817	5.68489	0.953871	0.976198	0.976198
UP_SEQ_FEATURE	DOMAIN:ADF-H	2	0.985222	0.0951146	GMFG, CFL1	187	11	20569	19.999	1	0.954165	0.92246
GOTERM_BP_DIRECT	GO:0031334~positive regulation of protein-containing complex assembly	3	1.47783	0.0959139	RPS3, RACK1, RHOA	199	52	19734	5.72111	1	1	0.981151
GOTERM_BP_DIRECT	GO:0006089~lactate metabolic process	2	0.985222	0.0959443	LDHB, LDHA	199	10	19734	19.8332	1	1	0.981151
GOTERM_BP_DIRECT	GO:0060316~positive regulation of ryanodine-sensitive calcium-release channel activity	2	0.985222	0.0959443	CALM1, CALM2	199	10	19734	19.8332	1	1	0.981151
GOTERM_BP_DIRECT	GO:0034121~regulation of toll-like receptor signaling pathway	2	0.985222	0.0959443	S100A9, S100A8	199	10	19734	19.8332	1	1	0.981151
GOTERM_CC_DIRECT	GO:0097225~sperm midpiece	3	1.47783	0.0966591	CALM1, CALM2, GABARAP	200	55	20887	5.69645	1	0.46987	0.409887
UP_KW_PTM	KW-0558~Oxidation	3	1.47783	0.0967269	GAPDH, ACTB, ACTG1	175	43	14252	5.68186	0.822612	0.193454	0.193454
GOTERM_MF_DIRECT	GO:0030957~Tat protein binding	2	0.985222	0.0970393	NPM1, ACTB	197	10	19304	19.598	1	0.768446	0.731729
GOTERM_MF_DIRECT	GO:0051880~G-quadruplex DNA binding	2	0.985222	0.0970393	CNBP, NME2	197	10	19304	19.598	1	0.768446	0.731729
GOTERM_BP_DIRECT	GO:0050729~positive regulation of inflammatory response	4	1.97044	0.098897	NFKBIZ, S100A12, S100A9, S100A8	199	110	19734	3.60603	1	1	0.981151
GOTERM_BP_DIRECT	GO:0007519~skeletal muscle tissue development	3	1.47783	0.0990424	HSPA8, MYL6, RHOA	199	53	19734	5.61316	1	1	0.981151
GOTERM_CC_DIRECT	GO:0031252~cell leading edge	3	1.47783	0.0996349	ARPC2, VIM, PABPC1	200	56	20887	5.59473	1	0.46987	0.409887
INTERPRO	IPR023395:Mt_carrier_dom_sf	3	1.47783	0.0997046	SLC25A3, SLC25A5, SLC25A6	201	55	20607	5.59213	1	0.888544	0.875348
INTERPRO	IPR018108:Mitochondrial_sb/sol_carrier	3	1.47783	0.0997046	SLC25A3, SLC25A5, SLC25A6	201	55	20607	5.59213	1	0.888544	0.875348
GOTERM_CC_DIRECT	GO:0044754~autolysosome	2	0.985222	0.0999724	FTH1, FTL	200	11	20887	18.9882	1	0.46987	0.409887
GOTERM_CC_DIRECT	GO:0045277~respiratory chain complex IV	2	0.985222	0.0999724	MT-CO1, COX6B1	200	11	20887	18.9882	1	0.46987	0.409887

## Sheet: early_blue_GO
Category	Term	Count	%	PValue	Genes	List Total	Pop Hits	Pop Total	Fold Enrichment	Bonferroni	Benjamini	FDR
UP_KW_CELLULAR_COMPONENT	KW-0963~Cytoplasm	70	63.6364	1.19094e-14	ARPC1B, HNRNPU, ADAR, YBX1, IKZF1, ETS1, GIMAP7, GLS, ZFP36, NCK2, KPNA4, LRRFIP1, JAK3, DENND2D, ACTR3, CDV3, ACTR2, SMARCC1, HSP90AA1, CIRBP, PPP2R5A, RPL13A, ARL4C, MZT2B, PTP4A2, MZT2A, SFPQ, MAP7D1, MYH9, PLEKHO1, SYNC, ARL8A, KHDRBS1, SET, MYCBP, CAB39, CTBP1, CUL3, ADD1, ZFP36L1, GNAI2, HNRNPDL, ATXN7, PCBP1, DNAJC21, PCBP2, CSK, RPS2, RPL17, MCL1, TSNAX, RPL41, OPN3, CEP350, MTRNR2L12, PL…	99	5805	17942	2.1854	3.44502e-13	3.45373e-13	3.45373e-13
GOTERM_CC_DIRECT	GO:0005829~cytosol	65	59.0909	5.78633e-13	EIF4A2, EIF4E3, ARPC1B, HNRNPU, ADAR, YBX1, IKZF1, RCSD1, GLS, ELK4, ZFP36, NCK2, KPNA4, LRRFIP1, JAK3, AGFG1, DENND2D, ACTR3, CDV3, ACTR2, HSP90AA1, PPP2R5A, RPL13A, ARL4C, MZT2B, PTP4A2, MZT2A, SFPQ, MYH9, SYNC, KHDRBS1, SET, CAB39, CUL3, PDS5A, ADD1, ZFP36L1, SRM, GNAI2, HNRNPDL, ATXN7, PCBP1, DNAJC21, PCBP2, CSK, RPS2, RPL17, MCL1, TSNAX, RPL41, OPN3, MAP3K1, MSN, ARPC4, NFKB1, PSMB9, REST, C…	107	5649	20887	2.24613	1.35982e-10	1.35979e-10	1.29035e-10
GOTERM_MF_DIRECT	GO:0003723~RNA binding	33	30	3.49671e-12	TRIR, EIF4A2, KHDRBS1, HNRNPU, ADAR, YBX1, SAMHD1, ADD1, ZFP36L1, RBM15B, ZFP36, HNRNPDL, PCBP1, DNAJC21, PCBP2, RPS2, RPL17, AGFG1, TSNAX, SPEN, RPL41, HSP90AA1, CIRBP, RPL13A, HLA-A, SFPQ, HNRNPD, MYH9, RPS20, HDGF, TARDBP, NOP53, EIF4G1	106	1455	19304	4.1304	8.98667e-10	8.98654e-10	8.67184e-10
GOTERM_CC_DIRECT	GO:0005737~cytoplasm	64	58.1818	5.70162e-12	BTG1, ARPC1B, ADAR, YBX1, ETS1, ZFP36, NCK2, KPNA4, LRRFIP1, AGFG1, ACTR3, CDV3, ACTR2, SMARCC1, HSP90AA1, CIRBP, PPP2R5A, RPL13A, ARL4C, MZT2B, PTP4A2, MZT2A, MAP7D1, MYH9, PLEKHO1, ARL8A, KHDRBS1, SET, MYCBP, CAB39, CUL3, CRIP1, ADD1, ZFP36L1, GNAI2, HNRNPDL, PCBP1, DNAJC21, PCBP2, CSK, RPS2, RPL17, MCL1, TSNAX, RPL41, OPN3, MAP3K1, CEP350, MTRNR2L12, PLCL2, MSN, PYCR2, ARPC4, NFKB1, PSMB9, RES…	107	5754	20887	2.17121	1.33989e-09	6.6994e-10	6.3573e-10
GOTERM_MF_DIRECT	GO:0005515~protein binding	97	88.1818	1.05126e-09	TRIR, EIF4A2, TRAF3IP3, NDUFA11, HNRNPU, GIMAP5, IKZF1, ETS1, GIMAP7, GLS, ELK4, ZFP36, HMCES, KPNA4, AGFG1, SMARCC1, CIRBP, CYBA, HLA-A, PTPRCAP, IL6ST, ARL8A, CGGBP1, KHDRBS1, SET, CTBP1, CUL3, TCF7, BOD1L1, PDS5A, ZFP36L1, HNRNPDL, ATXN7, PCBP1, DNAJC21, PCBP2, MCL1, RPL41, OPN3, CEP350, MSN, ARPC4, PYCR2, NFKB1, CNOT11, GNB1, HNRNPD, GNAS, RPS20, STT3B, CLPTM1L, RNF220, EIF4G1, BTG1, ARPC1B, …	106	12754	19304	1.38505	2.70173e-07	1.35087e-07	1.30356e-07
GOTERM_CC_DIRECT	GO:0005654~nucleoplasm	48	43.6364	3.38042e-09	KHDRBS1, SET, MYCBP, BTG1, CTBP1, CUL3, BOD1L1, TCF7, HNRNPU, ADAR, IKZF1, YBX1, HIGD1A, PDS5A, SAMHD1, ETS1, ADD1, GNAI2, ELK4, RBM15B, HNRNPDL, ATXN7, PCBP1, PCBP2, KPNA4, CSK, RPS2, MCL1, DENND2D, TSNAX, SPEN, SMARCC1, HSP90AA1, OPN3, CIRBP, NFKB1, PSMB9, MZT2B, MZT2A, SFPQ, REST, HNRNPD, RPS20, HDGF, TARDBP, SMAP2, NOP53, CGGBP1	107	4030	20887	2.32503	7.94399e-07	2.648e-07	2.51278e-07
GOTERM_CC_DIRECT	GO:0005634~nucleus	60	54.5455	1.80848e-08	BTG1, ARPC1B, HNRNPU, ADAR, YBX1, IKZF1, ETS1, ELK4, ZFP36, KPNA4, LRRFIP1, ACTR3, ACTR2, SMARCC1, HSP90AA1, CIRBP, PPP2R5A, RPL13A, ARL4C, PTP4A2, SFPQ, MYH9, PLEKHO1, CGGBP1, KHDRBS1, SET, MYCBP, CTBP1, CUL3, TCF7, PDS5A, SAMHD1, ADD1, ZFP36L1, RBM15B, HNRNPDL, ATXN7, PCBP1, PCBP2, RPS2, RPL17, MCL1, TSNAX, SPEN, OPN3, CEP350, MSN, ARPC4, NFKB1, PNRC1, KLF2, PSMB9, REST, CNOT11, GNAS, HNRNPD, H…	107	6175	20887	1.89673	4.24991e-06	1.06248e-06	1.00823e-06
UP_KW_PTM	KW-1017~Isopeptide bond	34	30.9091	3.48093e-08	EIF4A2, KHDRBS1, SET, CTBP1, CUL3, BOD1L1, HNRNPU, ADAR, IKZF1, YBX1, SAMHD1, ETS1, ELK4, RBM15B, HNRNPDL, ATXN7, PCBP1, HMCES, PCBP2, RPS2, LRRFIP1, MCL1, TSNAX, SMARCC1, CYBA, NFKB1, SFPQ, MAP7D1, GNAS, HNRNPD, RPS20, HDGF, TARDBP, RNF220	94	1876	14252	2.74786	7.30995e-07	7.65805e-07	6.61377e-07
UP_KW_PTM	KW-0007~Acetylation	47	42.7273	1.87468e-07	TRIR, KHDRBS1, SET, NDUFA11, CUL3, BOD1L1, HNRNPU, YBX1, HIGD1A, PDS5A, SAMHD1, ETS1, CRIP1, ADD1, SRM, GLS, HNRNPDL, PCBP1, NCK2, KPNA4, CSK, RPS2, LRRFIP1, ACTR3, CDV3, ACTR2, SMARCC1, HSP90AA1, MAP3K1, PLCL2, PPP2R5A, RPL13A, MSN, PYCR2, ARPC4, MT-ATP8, NFKB1, PSMB9, SFPQ, GNB1, HNRNPD, MYH9, RPS20, HDGF, STT3B, NOP53, EIF4G1	94	3511	14252	2.02962	3.93682e-06	1.87214e-06	1.61685e-06
UP_KW_MOLECULAR_FUNCTION	KW-0694~RNA-binding	19	17.2727	2.15506e-07	SPEN, EIF4A2, TRIR, KHDRBS1, EIF4E3, CIRBP, HNRNPU, ADAR, YBX1, ZFP36L1, RBM15B, ZFP36, SFPQ, HNRNPDL, PCBP1, PCBP2, HNRNPD, TARDBP, EIF4G1	71	751	11889	4.23644	9.2667e-06	9.26674e-06	9.26674e-06
GOTERM_MF_DIRECT	GO:0003729~mRNA binding	12	10.9091	2.4569e-07	SPEN, KHDRBS1, ZFP36, RBM15B, HSP90AA1, PCBP1, PCBP2, RPL13A, YBX1, RPS2, ZFP36L1, EIF4G1	106	269	19304	8.12401	6.31403e-05	2.10474e-05	2.03104e-05
UP_KW_PTM	KW-0832~Ubl conjugation	40	36.3636	2.55292e-07	KHDRBS1, SET, CTBP1, CUL3, BOD1L1, HNRNPU, ADAR, IKZF1, YBX1, SAMHD1, ETS1, ZFP36L1, ELK4, RBM15B, ZFP36, HNRNPDL, ATXN7, PCBP1, HMCES, PCBP2, RPS2, LRRFIP1, MCL1, TSNAX, SMARCC1, HSP90AA1, CYBA, HLA-A, NFKB1, KLF2, SFPQ, REST, MAP7D1, GNAS, HNRNPD, MYH9, RPS20, HDGF, TARDBP, RNF220	94	2701	14252	2.24535	5.36113e-06	1.87214e-06	1.61685e-06
UP_KW_BIOLOGICAL_PROCESS	KW-0945~Host-virus interaction	18	16.3636	5.803e-07	SPEN, EIF4A2, HSP90AA1, SET, CTBP1, HNRNPU, MSN, HLA-A, SAMHD1, PSMB9, RBM15B, ZFP36, PCBP2, GNB1, KPNA4, IL6ST, NOP53, EIF4G1	71	690	11450	4.20698	2.95949e-05	2.95953e-05	2.78544e-05
GOTERM_CC_DIRECT	GO:1990904~ribonucleoprotein complex	10	9.09091	1.2503e-06	ZFP36, RPL41, HNRNPDL, PCBP1, PCBP2, HNRNPD, RPL13A, HNRNPU, YBX1, ZFP36L1	107	210	20887	9.29551	0.000293778	5.87641e-05	5.57634e-05
UP_KW_MOLECULAR_FUNCTION	KW-0687~Ribonucleoprotein	12	10.9091	2.10022e-06	ZFP36, RPL41, HNRNPDL, PCBP1, PCBP2, HNRNPD, RPL13A, HNRNPU, RPS20, RPS2, RPL17, ZFP36L1	71	316	11889	6.35889	9.03055e-05	4.51547e-05	4.51547e-05
GOTERM_MF_DIRECT	GO:0003697~single-stranded DNA binding	8	7.27273	2.61096e-06	TSNAX, HNRNPDL, PCBP1, HMCES, PCBP2, HNRNPU, YBX1, SAMHD1	106	112	19304	13.0081	0.000670793	0.000167754	0.00016188
UP_SEQ_FEATURE	CROSSLNK:Glycyl lysine isopeptide (Lys-Gly) (interchain with G-Cter in SUMO2)	21	19.0909	6.19809e-06	TSNAX, KHDRBS1, SMARCC1, HNRNPU, ADAR, YBX1, SAMHD1, ETS1, NFKB1, ELK4, RBM15B, SFPQ, HNRNPDL, PCBP1, HMCES, MAP7D1, PCBP2, HNRNPD, LRRFIP1, TARDBP, RNF220	106	1277	20569	3.19107	0.00406388	0.00282095	0.00281665
UP_SEQ_FEATURE	COMPBIAS:Basic and acidic residues	51	46.3636	8.58736e-06	TRIR, HNRNPU, ADAR, YBX1, IKZF1, RCSD1, GLS, ELK4, HMCES, KPNA4, LRRFIP1, CDV3, SMARCC1, HSP90AA1, RPL13A, HLA-A, SFPQ, MAP7D1, MYH9, PLEKHO1, SYNC, CGGBP1, SET, CUL3, TCF7, BOD1L1, PDS5A, SAMHD1, ADD1, ZFP36L1, RBM15B, ATXN7, DNAJC21, RPS2, MCL1, TSNAX, SPEN, OPN3, MAP3K1, CEP350, PLCL2, MSN, NFKB1, KLF2, REST, GNAS, HNRNPD, HDGF, SMAP2, NOP53, EIF4G1	106	5658	20569	1.7491	0.00562604	0.00282095	0.00281665
UP_KW_PTM	KW-0597~Phosphoprotein	75	68.1818	2.14099e-05	EIF4A2, BTG1, HNRNPU, ADAR, YBX1, IKZF1, RCSD1, ETS1, GLS, ELK4, ZFP36, HMCES, NCK2, KPNA4, LRRFIP1, JAK3, AGFG1, CDV3, SMARCC1, HSP90AA1, CIRBP, PPP2R5A, RPL13A, CYBA, HLA-A, LIME1, MZT2B, MZT2A, SFPQ, MAP7D1, MYH9, PLEKHO1, PTPRCAP, SYNC, IL6ST, CGGBP1, KHDRBS1, SET, CTBP1, CUL3, BOD1L1, HIGD1A, PDS5A, SAMHD1, ADD1, ZFP36L1, RBM15B, HNRNPDL, PCBP1, DNAJC21, PCBP2, CSK, RPS2, MCL1, SPEN, OPN3, M…	94	8417	14252	1.35099	0.000449511	0.000117754	0.000101697
UP_KW_CELLULAR_COMPONENT	KW-0539~Nucleus	53	48.1818	2.28747e-05	ARPC1B, HNRNPU, ADAR, YBX1, IKZF1, ETS1, ELK4, ZFP36, KPNA4, LRRFIP1, AGFG1, ACTR3, ACTR2, SMARCC1, HSP90AA1, CIRBP, PPP2R5A, SFPQ, PLEKHO1, CGGBP1, KHDRBS1, SET, MYCBP, CTBP1, CUL3, TCF7, PDS5A, SAMHD1, ZFP36L1, RBM15B, HNRNPDL, ATXN7, PCBP1, DNAJC21, PCBP2, RPS2, MCL1, TSNAX, SPEN, CEP350, ARPC4, NFKB1, PNRC1, KLF2, PSMB9, REST, CNOT11, HNRNPD, HDGF, TARDBP, NOP53, RNF220, EIF4G1	99	5858	17942	1.63969	0.000663154	0.000331683	0.000331683
GOTERM_BP_DIRECT	GO:0000122~negative regulation of transcription by RNA polymerase II	17	15.4545	3.34127e-05	SPEN, KHDRBS1, CTBP1, CUL3, HNRNPU, YBX1, NFKB1, KLF2, ELK4, ZFP36, SFPQ, REST, NCK2, HDGF, LRRFIP1, NOP53, CGGBP1	103	963	19734	3.38221	0.0266367	0.0269975	0.026797
GOTERM_CC_DIRECT	GO:0005885~Arp2/3 protein complex	4	3.63636	4.43996e-05	ACTR3, ACTR2, ARPC1B, ARPC4	107	14	20887	55.773	0.0103799	0.00173898	0.00165018
GOTERM_MF_DIRECT	GO:0003677~DNA binding	19	17.2727	4.85873e-05	SPEN, TSNAX, KHDRBS1, SET, CEP350, HNRNPU, ADAR, YBX1, IKZF1, ETS1, KLF2, ZFP36L1, ELK4, ZFP36, SFPQ, HNRNPDL, LRRFIP1, TARDBP, AGFG1	106	1157	19304	2.99062	0.0124096	0.00249739	0.00240993
UP_KW_MOLECULAR_FUNCTION	KW-0678~Repressor	14	12.7273	7.33165e-05	SPEN, CTBP1, TCF7, CIRBP, HNRNPU, YBX1, IKZF1, ELK4, SFPQ, REST, HNRNPDL, HDGF, LRRFIP1, TARDBP	71	636	11889	3.68602	0.00314776	0.00105087	0.00105087
GOTERM_BP_DIRECT	GO:0061158~3'-UTR-mediated mRNA destabilization	4	3.63636	0.000122323	ZFP36, HNRNPD, TARDBP, ZFP36L1	103	19	19734	40.3352	0.0941154	0.0494187	0.0490517
KEGG_PATHWAY	hsa05132:Salmonella infection	9	8.18182	0.000164956	ACTR3, ACTR2, HSP90AA1, ARPC1B, TCF7, KPNA4, ARPC4, ARL8A, NFKB1	57	251	8840	5.56091	0.0322959	0.0328262	0.0318365
BIOCARTA	h_mPRPathway:How Progesterone Initiates the Oocyte Maturation	6	5.45455	0.000207359	ACTR3, ACTR2, ARPC1B, GNB1, GNAS, ARPC4	29	34	1623	9.87627	0.0229589	0.0232242	0.0226021
GOTERM_BP_DIRECT	GO:0010468~regulation of gene expression	8	7.27273	0.000208513	HNRNPDL, PCBP2, HNRNPD, YBX1, TARDBP, CRIP1, CGGBP1, ZFP36L1	103	233	19734	6.57827	0.155066	0.0506515	0.0502754
UP_SEQ_FEATURE	DOMAIN:RRM 1	6	5.45455	0.000231404	SPEN, RBM15B, SFPQ, HNRNPDL, HNRNPD, TARDBP	106	108	20569	10.7804	0.141054	0.038008	0.0379502
UP_SEQ_FEATURE	DOMAIN:RRM 2	6	5.45455	0.000231404	SPEN, RBM15B, SFPQ, HNRNPDL, HNRNPD, TARDBP	106	108	20569	10.7804	0.141054	0.038008	0.0379502
GOTERM_BP_DIRECT	GO:0071385~cellular response to glucocorticoid stimulus	4	3.63636	0.00025075	ZFP36, REST, HNRNPU, ZFP36L1	103	24	19734	31.932	0.183421	0.0506515	0.0502754
GOTERM_MF_DIRECT	GO:0005200~structural constituent of cytoskeleton	6	5.45455	0.000351083	ACTR3, ACTR2, ARPC1B, MSN, ARPC4, ADD1	106	111	19304	9.84396	0.086292	0.0150381	0.0145114
UP_SEQ_FEATURE	REGION:Disordered	87	79.0909	0.000399116	TRIR, EIF4A2, EIF4E3, TRAF3IP3, RNPEPL1, ARPC1B, HNRNPU, ADAR, YBX1, GIMAP5, IKZF1, RCSD1, ETS1, GLS, ELK4, ZFP36, HMCES, NCK2, KPNA4, LRRFIP1, AGFG1, CDV3, SMARCC1, HSP90AA1, CIRBP, PPP2R5A, RPL13A, CYBA, HLA-A, LIME1, MZT2B, MZT2A, SFPQ, MAP7D1, MYH9, PLEKHO1, PTPRCAP, SYNC, IL6ST, CGGBP1, KHDRBS1, SET, MYCBP, CTBP1, CUL3, TCF7, BOD1L1, PDS5A, SAMHD1, ADD1, ZFP36L1, SRM, GNAI2, RBM15B, HNRNPDL,…	106	13727	20569	1.22985	0.230698	0.0472647	0.0471928
GOTERM_BP_DIRECT	GO:0034314~Arp2/3 complex-mediated actin nucleation	4	3.63636	0.000399813	ACTR3, ACTR2, ARPC1B, ARPC4	103	28	19734	27.3703	0.276108	0.0646097	0.0641299
UP_SEQ_FEATURE	CROSSLNK:Glycyl lysine isopeptide (Lys-Gly) (interchain with G-Cter in SUMO2); alternate	9	8.18182	0.000431641	KHDRBS1, SFPQ, SMARCC1, ATXN7, HNRNPU, ADAR, HDGF, RPS2, ETS1	106	350	20569	4.98978	0.24697	0.0472647	0.0471928
UP_KW_MOLECULAR_FUNCTION	KW-0238~DNA-binding	25	22.7273	0.000653002	SET, TCF7, HNRNPU, ADAR, IKZF1, YBX1, ETS1, ZFP36L1, ELK4, ZFP36, HNRNPDL, PCBP1, HMCES, PCBP2, LRRFIP1, AGFG1, TSNAX, SPEN, NFKB1, KLF2, SFPQ, HNRNPD, HDGF, TARDBP, CGGBP1	71	2110	11889	1.98401	0.0276975	0.00701977	0.00701977
KEGG_PATHWAY	hsa04530:Tight junction	7	6.36364	0.000678169	ACTR3, ACTR2, MAP3K1, ARPC1B, MYH9, MSN, ARPC4	57	170	8840	6.38596	0.126285	0.046909	0.0454946
KEGG_PATHWAY	hsa05171:Coronavirus disease - COVID-19	8	7.27273	0.00070717	RPL41, RPL13A, RPS20, ADAR, RPS2, IL6ST, RPL17, NFKB1	57	238	8840	5.21303	0.131317	0.046909	0.0454946
GOTERM_CC_DIRECT	GO:0070062~extracellular exosome	24	21.8182	0.000826298	SPEN, ACTR3, ACTR2, HSP90AA1, CAB39, CUL3, ARPC1B, MSN, ARPC4, HLA-A, YBX1, PSMB9, GNAI2, PCBP1, PCBP2, GNB1, GNAS, MYH9, CD48, CSK, RPS20, RPS2, IL6ST, ARL8A	107	2258	20887	2.07482	0.176556	0.02774	0.0263235
GOTERM_BP_DIRECT	GO:1900152~negative regulation of nuclear-transcribed mRNA catabolic process, deadenylation-dependent decay	3	2.72727	0.00093012	HNRNPD, HNRNPU, YBX1	103	9	19734	63.8641	0.528524	0.125256	0.124326
UP_SEQ_FEATURE	CROSSLNK:Glycyl lysine isopeptide (Lys-Gly) (interchain with G-Cter in ubiquitin)	8	7.27273	0.00102639	SET, BOD1L1, GNAS, RPS20, CYBA, YBX1, RPS2, MCL1	106	308	20569	5.04019	0.490682	0.0963338	0.0961872
BIOCARTA	h_salmonellaPathway:How does salmonella hijack a cell	4	3.63636	0.00117278	ACTR3, ACTR2, ARPC1B, ARPC4	29	13	1623	17.2202	0.123158	0.0656759	0.0639168
GOTERM_BP_DIRECT	GO:0070934~CRD-mediated mRNA stabilization	3	2.72727	0.00141146	HNRNPD, HNRNPU, YBX1	103	11	19734	52.2524	0.680585	0.144819	0.143744
INTERPRO	IPR000504:RRM_dom	7	6.36364	0.00143021	SPEN, RBM15B, SFPQ, HNRNPDL, HNRNPD, CIRBP, TARDBP	108	235	20607	5.68357	0.416169	0.372891	0.372891
GOTERM_CC_DIRECT	GO:0010494~cytoplasmic stress granule	5	4.54545	0.00156999	ZFP36, CIRBP, YBX1, TARDBP, EIF4G1	107	98	20887	9.95947	0.308739	0.0441515	0.041897
GOTERM_BP_DIRECT	GO:0006397~mRNA processing	7	6.36364	0.00158139	KHDRBS1, RBM15B, SFPQ, ADAR, YBX1, TARDBP, ZFP36L1	103	241	19734	5.56492	0.721622	0.144819	0.143744
GOTERM_BP_DIRECT	GO:0002181~cytoplasmic translation	5	4.54545	0.00161309	RPL41, RPL13A, RPS20, RPS2, RPL17	103	97	19734	9.87589	0.728672	0.144819	0.143744
SMART	SM00360:RRM	7	6.36364	0.0016295	SPEN, RBM15B, SFPQ, HNRNPDL, HNRNPD, CIRBP, TARDBP	63	219	10692	5.42466	0.106427	0.112436	0.112436
GOTERM_CC_DIRECT	GO:0005925~focal adhesion	9	8.18182	0.00169091	ACTR3, ACTR2, ARPC1B, PCBP2, RPL13A, MYH9, MSN, RPS2, ADD1	107	435	20887	4.03874	0.328137	0.0441515	0.041897
KEGG_PATHWAY	hsa05130:Pathogenic Escherichia coli infection	7	6.36364	0.00170007	ACTR3, ACTR2, ARPC1B, NCK2, MYH9, ARPC4, NFKB1	57	203	8840	5.34785	0.287233	0.0845783	0.0820282
GOTERM_MF_DIRECT	GO:0051015~actin filament binding	7	6.36364	0.00188168	ACTR3, ACTR2, ARPC1B, MYH9, ARPC4, RCSD1, ADD1	106	237	19304	5.37887	0.383717	0.0690847	0.0666654
GOTERM_CC_DIRECT	GO:0016281~eukaryotic translation initiation factor 4F complex	3	2.72727	0.00191868	EIF4A2, EIF4E3, EIF4G1	107	13	20887	45.0474	0.363215	0.045089	0.0427866
BIOCARTA	h_cdc42racPathway:Role of PI3K subunit p85 in regulation of Actin Organization and Cell Migration	4	3.63636	0.00221781	ACTR3, ACTR2, ARPC1B, ARPC4	29	16	1623	13.9914	0.220163	0.0827982	0.0805804
GOTERM_MF_DIRECT	GO:0003690~double-stranded DNA binding	5	4.54545	0.00268423	HNRNPDL, HNRNPU, YBX1, TARDBP, CGGBP1	106	106	19304	8.59025	0.498812	0.0862308	0.0832111
INTERPRO	IPR035979:RBD_domain_sf	7	6.36364	0.00271469	SPEN, RBM15B, SFPQ, HNRNPDL, HNRNPD, CIRBP, TARDBP	108	267	20607	5.00239	0.640166	0.372891	0.372891
KEGG_PATHWAY	hsa05166:Human T-cell leukemia virus 1 infection	7	6.36364	0.00272995	ELK4, ZFP36, MAP3K1, HLA-A, ETS1, JAK3, NFKB1	57	223	8840	4.86822	0.419579	0.108652	0.105376
INTERPRO	IPR012677:Nucleotide-bd_a/b_plait_sf	7	6.36364	0.0029752	SPEN, RBM15B, SFPQ, HNRNPDL, HNRNPD, CIRBP, TARDBP	108	272	20607	4.91044	0.673832	0.372891	0.372891
GOTERM_BP_DIRECT	GO:2000767~positive regulation of cytoplasmic translation	3	2.72727	0.00302809	HNRNPD, HNRNPU, YBX1	103	16	19734	35.9235	0.913742	0.24467	0.242853
GOTERM_CC_DIRECT	GO:0005840~ribosome	5	4.54545	0.00308736	RPL41, DNAJC21, RPL13A, RPS2, EIF4G1	107	118	20887	8.27142	0.516475	0.0659573	0.0625893
UP_KW_MOLECULAR_FUNCTION	KW-0010~Activator	12	10.9091	0.00320876	ELK4, SPEN, SFPQ, HNRNPDL, TCF7, CIRBP, HNRNPU, IKZF1, YBX1, NFKB1, KLF2, PNRC1	71	725	11889	2.7716	0.129074	0.0275953	0.0275953
BIOCARTA	h_gcrpathway:Corticosteroids and cardioprotection	4	3.63636	0.00370645	HSP90AA1, GNB1, GNAS, NFKB1	29	19	1623	11.7822	0.34025	0.103781	0.101001
GOTERM_CC_DIRECT	GO:0017053~transcription repressor complex	4	3.63636	0.0038665	SPEN, REST, CTBP1, HDGF	107	62	20887	12.5939	0.597632	0.0757189	0.0718524
GOTERM_BP_DIRECT	GO:0006412~translation	6	5.45455	0.00399411	RPL41, RPL13A, RPS20, RPS2, RPL17, EIF4G1	103	202	19734	5.69086	0.960589	0.293386	0.291207
GOTERM_BP_DIRECT	GO:0000381~regulation of alternative mRNA splicing, via spliceosome	4	3.63636	0.00444501	KHDRBS1, RBM15B, REST, HNRNPU	103	64	19734	11.9745	0.972665	0.29829	0.296075
BIOCARTA	h_actinYPathway:Y branching of actin filaments	4	3.63636	0.00497082	ACTR3, ACTR2, ARPC1B, ARPC4	29	21	1623	10.6601	0.427716	0.111346	0.108364
GOTERM_BP_DIRECT	GO:0042752~regulation of circadian rhythm	4	3.63636	0.00505414	SFPQ, OPN3, HNRNPD, TARDBP	103	67	19734	11.4383	0.983329	0.29829	0.296075
GOTERM_BP_DIRECT	GO:0045944~positive regulation of transcription by RNA polymerase II	15	13.6364	0.00516839	ACTR3, ACTR2, SMARCC1, HNRNPU, YBX1, ETS1, NFKB1, KLF2, ELK4, SFPQ, REST, PCBP1, HNRNPD, NCK2, HDGF	103	1256	19734	2.28812	0.984807	0.29829	0.296075
GOTERM_MF_DIRECT	GO:0042802~identical protein binding	19	17.2727	0.00566702	KHDRBS1, HSP90AA1, CTBP1, CUL3, HNRNPU, IKZF1, SAMHD1, ETS1, GIMAP7, NFKB1, SRM, REST, MYH9, CSK, TARDBP, IL6ST, NOP53, CGGBP1, EIF4G1	106	1737	19304	1.99203	0.767895	0.161825	0.156158
KEGG_PATHWAY	hsa05200:Pathways in cancer	10	9.09091	0.0058691	HSP90AA1, CTBP1, TCF7, GNB1, GNAS, IL6ST, ETS1, JAK3, NFKB1, GNAI2	57	533	8840	2.90971	0.690065	0.194659	0.188789
GOTERM_BP_DIRECT	GO:0042981~regulation of apoptotic process	6	5.45455	0.00639013	HSP90AA1, TARDBP, ETS1, JAK3, NOP53, MCL1	103	226	19734	5.08652	0.994371	0.344215	0.341659
GOTERM_MF_DIRECT	GO:0005525~GTP binding	8	7.27273	0.00683079	ARL4C, HSP90AA1, GNAS, GIMAP5, SAMHD1, GIMAP7, ARL8A, GNAI2	106	407	19304	3.57962	0.828219	0.165772	0.159967
UP_KW_BIOLOGICAL_PROCESS	KW-0805~Transcription regulation	25	22.7273	0.00715121	KHDRBS1, MYCBP, CTBP1, TCF7, HNRNPU, IKZF1, YBX1, ETS1, ELK4, RBM15B, HNRNPDL, ATXN7, LRRFIP1, SPEN, SMARCC1, PNRC1, NFKB1, KLF2, SFPQ, REST, CNOT11, HNRNPD, HDGF, TARDBP, CGGBP1	71	2414	11450	1.67013	0.306513	0.103617	0.0975218
UP_SEQ_FEATURE	DOMAIN:RRM	6	5.45455	0.00765665	SPEN, SFPQ, HNRNPDL, HNRNPD, CIRBP, TARDBP	106	239	20569	4.87148	0.993589	0.557559	0.55671
GOTERM_MF_DIRECT	GO:0003725~double-stranded RNA binding	4	3.63636	0.00766396	HNRNPU, MSN, ADAR, LRRFIP1	106	74	19304	9.84396	0.861547	0.165772	0.159967
GOTERM_CC_DIRECT	GO:0005819~spindle	5	4.54545	0.00771809	MZT2B, MZT2A, CEP350, MAP7D1, MYH9	107	153	20887	6.37927	0.838102	0.135068	0.128171
GOTERM_MF_DIRECT	GO:0003682~chromatin binding	9	8.18182	0.00774033	ELK4, SFPQ, REST, SET, CTBP1, HNRNPD, HNRNPU, YBX1, NFKB1	106	523	19304	3.13388	0.864259	0.165772	0.159967
KEGG_PATHWAY	hsa05167:Kaposi sarcoma-associated herpesvirus infection	6	5.45455	0.00778533	ZFP36, TCF7, GNB1, HLA-A, IL6ST, NFKB1	57	196	8840	4.74758	0.788883	0.221326	0.214653
GOTERM_CC_DIRECT	GO:0032991~protein-containing complex	10	9.09091	0.00804658	KHDRBS1, SMARCC1, HSP90AA1, SET, MYH9, HNRNPU, IKZF1, STT3B, HIGD1A, RNF220	107	684	20887	2.85388	0.850221	0.135068	0.128171
UP_KW_PTM	KW-0488~Methylation	15	13.6364	0.00832095	SPEN, KHDRBS1, SMARCC1, SET, HNRNPU, ADAR, CRIP1, PTP4A2, SFPQ, HNRNPDL, CNOT11, HNRNPD, MYH9, TARDBP, EIF4G1	94	1056	14252	2.15365	0.160938	0.0366122	0.0316196
UP_SEQ_FEATURE	DOMAIN:K Homology	3	2.72727	0.00894806	KHDRBS1, PCBP1, PCBP2	106	28	20569	20.7908	0.997275	0.557559	0.55671
UP_SEQ_FEATURE	MOTIF:Nuclear localization signal	8	7.27273	0.00919767	RBM15B, TCF7, KPNA4, HDGF, TARDBP, CGGBP1, NFKB1, PNRC1	106	459	20569	3.38209	0.997691	0.557559	0.55671
UP_KW_BIOLOGICAL_PROCESS	KW-0810~Translation regulation	5	4.54545	0.00953646	EIF4E3, CNOT11, NCK2, RPL13A, EIF4G1	71	136	11450	5.92896	0.386573	0.103617	0.0975218
UP_KW_CELLULAR_COMPONENT	KW-0206~Cytoskeleton	16	14.5455	0.0100832	ACTR3, ACTR2, CEP350, CUL3, ARPC1B, HNRNPU, MSN, ARPC4, ADD1, GNAI2, MZT2B, MZT2A, ATXN7, MAP7D1, MYH9, ARL8A	99	1422	17942	2.03918	0.254648	0.0974713	0.0974713
UP_SEQ_FEATURE	REGION:Necessary for mRNA decay activation	2	1.81818	0.0101837	ZFP36, ZFP36L1	106	2	20569	194.047	0.998799	0.557559	0.55671
UP_SEQ_FEATURE	REGION:Necessary and sufficient for the association with mRNA decay enzymes and mRNA decay activation	2	1.81818	0.0101837	ZFP36, ZFP36L1	106	2	20569	194.047	0.998799	0.557559	0.55671
UP_KW_BIOLOGICAL_PROCESS	KW-0804~Transcription	25	22.7273	0.0102118	KHDRBS1, MYCBP, CTBP1, TCF7, HNRNPU, IKZF1, YBX1, ETS1, ELK4, RBM15B, HNRNPDL, ATXN7, LRRFIP1, SPEN, SMARCC1, PNRC1, NFKB1, KLF2, SFPQ, REST, CNOT11, HNRNPD, HDGF, TARDBP, CGGBP1	71	2483	11450	1.62372	0.407544	0.103617	0.0975218
GOTERM_BP_DIRECT	GO:1902172~regulation of keratinocyte apoptotic process	2	1.81818	0.010311	ZFP36, ZFP36L1	103	2	19734	191.592	0.999769	0.402955	0.399963
GOTERM_BP_DIRECT	GO:0033206~meiotic cytokinesis	2	1.81818	0.010311	ACTR3, ACTR2	103	2	19734	191.592	0.999769	0.402955	0.399963
GOTERM_BP_DIRECT	GO:0039694~viral RNA genome replication	2	1.81818	0.010311	PCBP1, PCBP2	103	2	19734	191.592	0.999769	0.402955	0.399963
GOTERM_BP_DIRECT	GO:0031086~nuclear-transcribed mRNA catabolic process, deadenylation-independent decay	2	1.81818	0.010311	ZFP36, ZFP36L1	103	2	19734	191.592	0.999769	0.402955	0.399963
GOTERM_BP_DIRECT	GO:0016344~meiotic chromosome movement towards spindle pole	2	1.81818	0.010311	ACTR3, ACTR2	103	2	19734	191.592	0.999769	0.402955	0.399963
UP_KW_LIGAND	KW-0342~GTP-binding	7	6.36364	0.0103117	ARL4C, GNAS, GIMAP5, SAMHD1, GIMAP7, ARL8A, GNAI2	36	376	6947	3.59257	0.116958	0.0806417	0.0806417
INTERPRO	IPR024332:MOZART2	2	1.81818	0.0103581	MZT2B, MZT2A	108	2	20607	190.806	0.980059	0.72971	0.72971
GOTERM_BP_DIRECT	GO:0010592~positive regulation of lamellipodium assembly	3	2.72727	0.0104728	ACTR3, ACTR2, HSP90AA1	103	30	19734	19.1592	0.999798	0.402955	0.399963
GOTERM_MF_DIRECT	GO:0008143~poly(A) binding	3	2.72727	0.0108121	KHDRBS1, HNRNPDL, HNRNPU	106	29	19304	18.8393	0.938815	0.19848	0.191529
GOTERM_MF_DIRECT	GO:0035925~mRNA 3'-UTR AU-rich region binding	3	2.72727	0.0108121	ZFP36, HNRNPD, ZFP36L1	106	29	19304	18.8393	0.938815	0.19848	0.191529
KEGG_PATHWAY	hsa05135:Yersinia infection	5	4.54545	0.0111545	ACTR3, ACTR2, ARPC1B, ARPC4, NFKB1	57	138	8840	5.61912	0.89271	0.277468	0.269102
UP_KW_BIOLOGICAL_PROCESS	KW-0507~mRNA processing	8	7.27273	0.0113169	KHDRBS1, RBM15B, SFPQ, HNRNPU, ADAR, YBX1, TARDBP, ZFP36L1	71	403	11450	3.20134	0.440356	0.103617	0.0975218
INTERPRO	IPR016024:ARM-type_fold	7	6.36364	0.0117034	MAP3K1, RNPEPL1, CAB39, PPP2R5A, KPNA4, PDS5A, EIF4G1	108	363	20607	3.67945	0.988043	0.72971	0.72971
UP_KW_BIOLOGICAL_PROCESS	KW-0693~Viral RNA replication	2	1.81818	0.0121902	PCBP1, PCBP2	71	2	11450	161.268	0.465018	0.103617	0.0975218
GOTERM_CC_DIRECT	GO:0022626~cytosolic ribosome	4	3.63636	0.012195	RPL13A, RPS20, RPS2, RPL17	107	94	20887	8.30662	0.944058	0.191055	0.181299
KEGG_PATHWAY	hsa05100:Bacterial invasion of epithelial cells	4	3.63636	0.0131022	ACTR3, ACTR2, ARPC1B, ARPC4	57	78	8840	7.95322	0.927529	0.280004	0.271561
UP_KW_LIGAND	KW-0547~Nucleotide-binding	17	15.4545	0.0134403	ACTR3, EIF4A2, ACTR2, HSP90AA1, MAP3K1, HNRNPU, GIMAP5, SAMHD1, GIMAP7, GNAI2, ARL4C, GNAS, MYH9, CSK, HDGF, JAK3, ARL8A	36	1879	6947	1.74589	0.149879	0.0806417	0.0806417
GOTERM_CC_DIRECT	GO:0005834~heterotrimeric G-protein complex	3	2.72727	0.0143653	GNB1, GNAS, GNAI2	107	36	20887	16.2671	0.966638	0.198104	0.187988
GOTERM_CC_DIRECT	GO:0000932~P-body	4	3.63636	0.0147812	ZFP36, YBX1, PNRC1, ZFP36L1	107	101	20887	7.73092	0.969787	0.198104	0.187988
KEGG_PATHWAY	hsa04810:Regulation of actin cytoskeleton	6	5.45455	0.0148483	ACTR3, ACTR2, ARPC1B, MYH9, MSN, ARPC4	57	230	8840	4.04577	0.949053	0.280004	0.271561
GOTERM_CC_DIRECT	GO:0035861~site of double-strand break	4	3.63636	0.015174	ACTR3, ACTR2, ARPC4, SAMHD1	107	102	20887	7.65512	0.97249	0.198104	0.187988
GOTERM_BP_DIRECT	GO:1904582~positive regulation of intracellular mRNA localization	2	1.81818	0.015427	ZFP36, ZFP36L1	103	3	19734	127.728	0.999996	0.550262	0.546176
KEGG_PATHWAY	hsa04623:Cytosolic DNA-sensing pathway	4	3.63636	0.0154776	PCBP1, ADAR, SAMHD1, NFKB1	57	83	8840	7.47411	0.955136	0.280004	0.271561
INTERPRO	IPR010912:SPOC_met	2	1.81818	0.0154972	SPEN, RBM15B	108	3	20607	127.204	0.997184	0.72971	0.72971
INTERPRO	IPR045877:ZFP36-like	2	1.81818	0.0154972	ZFP36, ZFP36L1	108	3	20607	127.204	0.997184	0.72971	0.72971
GOTERM_BP_DIRECT	GO:0048255~mRNA stabilization	3	2.72727	0.0156634	CIRBP, HNRNPU, YBX1	103	37	19734	15.5345	0.999997	0.550262	0.546176
INTERPRO	IPR004088:KH_dom_type_1	3	2.72727	0.0166264	KHDRBS1, PCBP1, PCBP2	108	38	20607	15.0636	0.998171	0.72971	0.72971
INTERPRO	IPR004087:KH_dom	3	2.72727	0.0174665	KHDRBS1, PCBP1, PCBP2	108	39	20607	14.6774	0.998674	0.72971	0.72971
BIOCARTA	h_rhoPathway:Rho cell motility signaling pathway	4	3.63636	0.0177522	ACTR3, ACTR2, ARPC1B, ARPC4	29	33	1623	6.7837	0.865488	0.331374	0.322498
GOTERM_MF_DIRECT	GO:0061629~RNA polymerase II-specific DNA-binding transcription factor binding	5	4.54545	0.0181253	SPEN, REST, CTBP1, ETS1, ADD1	106	184	19304	4.94873	0.990913	0.292368	0.28213
UP_SEQ_FEATURE	COMPBIAS:Polar residues	47	42.7273	0.0185028	TRIR, KHDRBS1, TRAF3IP3, BOD1L1, TCF7, HNRNPU, ADAR, IKZF1, YBX1, GIMAP5, PDS5A, RCSD1, SAMHD1, ADD1, SRM, GNAI2, ZFP36L1, ZFP36, HNRNPDL, ATXN7, HMCES, DNAJC21, PCBP2, LRRFIP1, AGFG1, MCL1, SPEN, CDV3, SMARCC1, MAP3K1, CEP350, CIRBP, PPP2R5A, HLA-A, PNRC1, KLF2, MZT2B, MZT2A, REST, MAP7D1, GNAS, STT3B, TARDBP, SYNC, IL6ST, RNF220, EIF4G1	106	6911	20569	1.31967	0.999995	0.935104	0.933681
GOTERM_MF_DIRECT	GO:0051020~GTPase binding	3	2.72727	0.0199839	HSP90AA1, GNB1, YBX1	106	40	19304	13.6585	0.994416	0.292368	0.28213
UP_SEQ_FEATURE	DOMAIN:SPOC	2	1.81818	0.0202647	SPEN, RBM15B	106	4	20569	97.0236	0.999999	0.950995	0.949547
GOTERM_MF_DIRECT	GO:0003779~actin binding	6	5.45455	0.0203202	NCK2, MYH9, HNRNPU, MSN, HDGF, ADD1	106	287	19304	3.80724	0.994888	0.292368	0.28213
GOTERM_MF_DIRECT	GO:0003735~structural constituent of ribosome	5	4.54545	0.0204772	RPL41, RPL13A, RPS20, RPS2, RPL17	106	191	19304	4.76736	0.995094	0.292368	0.28213
GOTERM_BP_DIRECT	GO:0036493~positive regulation of translation in response to endoplasmic reticulum stress	2	1.81818	0.0205168	NCK2, EIF4G1	103	4	19734	95.7961	1	0.684851	0.679765
GOTERM_BP_DIRECT	GO:0045087~innate immune response	8	7.27273	0.0211897	SFPQ, PCBP2, ADAR, CYBA, HLA-A, SAMHD1, JAK3, NFKB1	103	536	19734	2.85959	1	0.684851	0.679765
KEGG_PATHWAY	hsa04144:Endocytosis	6	5.45455	0.0212006	ACTR3, ACTR2, ARPC1B, ARPC4, HLA-A, SMAP2	57	252	8840	3.69256	0.985938	0.340831	0.330554
SMART	SM00322:KH	3	2.72727	0.021363	KHDRBS1, PCBP1, PCBP2	63	39	10692	13.0549	0.774632	0.737025	0.737025
KEGG_PATHWAY	hsa03010:Ribosome	5	4.54545	0.0231989	RPL41, RPL13A, RPS20, RPS2, RPL17	57	172	8840	4.50836	0.990637	0.340831	0.330554
GOTERM_BP_DIRECT	GO:0034097~response to cytokine	3	2.72727	0.0236226	IL6ST, NFKB1, MCL1	103	46	19734	12.4951	1	0.712726	0.707433
KEGG_PATHWAY	hsa04666:Fc gamma R-mediated phagocytosis	4	3.63636	0.023978	ACTR3, ACTR2, ARPC1B, ARPC4	57	98	8840	6.33011	0.992012	0.340831	0.330554
GOTERM_CC_DIRECT	GO:0016020~membrane	36	32.7273	0.0243872	KHDRBS1, TRAF3IP3, CUL3, HNRNPU, ADAR, GIMAP5, HIGD1A, GNAI2, RBM15B, PCBP1, PCBP2, KPNA4, RPS2, JAK3, AGFG1, MCL1, ACTR3, CD52, ACTR2, HSP90AA1, OPN3, CEP350, RPL13A, CYBA, HLA-A, KIAA2013, GNB1, GNAS, MYH9, CD48, RPS20, CLPTM1L, STT3B, IL6ST, ARL8A, EIF4G1	107	5048	20887	1.39212	0.996979	0.301632	0.286229
GOTERM_BP_DIRECT	GO:0050852~T cell receptor signaling pathway	4	3.63636	0.0254226	KHDRBS1, CSK, HLA-A, LIME1	103	122	19734	6.28171	1	0.712726	0.707433
GOTERM_BP_DIRECT	GO:0051653~spindle localization	2	1.81818	0.0255805	ACTR3, ACTR2	103	5	19734	76.6369	1	0.712726	0.707433
GOTERM_BP_DIRECT	GO:0010558~negative regulation of macromolecule biosynthetic process	2	1.81818	0.0255805	SPEN, RBM15B	103	5	19734	76.6369	1	0.712726	0.707433
INTERPRO	IPR016194:SPOC-like_C_dom_sf	2	1.81818	0.0256963	SPEN, RBM15B	108	5	20607	76.3222	0.999944	0.916335	0.916335
INTERPRO	IPR036612:KH_dom_type_1_sf	3	2.72727	0.0268077	KHDRBS1, PCBP1, PCBP2	108	49	20607	11.682	0.999963	0.916335	0.916335
UP_SEQ_FEATURE	CROSSLNK:Glycyl lysine isopeptide (Lys-Gly) (interchain with G-Cter in SUMO); alternate	3	2.72727	0.0269696	ATXN7, ADAR, HDGF	106	50	20569	11.6428	1	1	1
UP_KW_MOLECULAR_FUNCTION	KW-0009~Actin-binding	6	5.45455	0.0271519	ACTR3, ACTR2, ARPC1B, MYH9, ARPC4, ADD1	71	288	11889	3.48856	0.693849	0.176363	0.176363
GOTERM_CC_DIRECT	GO:0016363~nuclear matrix	4	3.63636	0.0285753	SFPQ, SMARCC1, ATXN7, HNRNPU	107	130	20887	6.00633	0.998901	0.335759	0.318614
UP_KW_MOLECULAR_FUNCTION	KW-0689~Ribosomal protein	5	4.54545	0.0287103	RPL41, RPL13A, RPS20, RPS2, RPL17	71	197	11889	4.25002	0.714242	0.176363	0.176363
GOTERM_BP_DIRECT	GO:0045892~negative regulation of DNA-templated transcription	8	7.27273	0.0290989	SPEN, KHDRBS1, SFPQ, REST, SET, CTBP1, TCF7, IKZF1	103	573	19734	2.67494	1	0.78373	0.77791
GOTERM_MF_DIRECT	GO:0001222~transcription corepressor binding	3	2.72727	0.0291949	CTBP1, HDGF, ETS1	106	49	19304	11.1498	0.999507	0.394899	0.38107
GOTERM_CC_DIRECT	GO:0070937~CRD-mediated mRNA stability complex	2	1.81818	0.0300694	HNRNPU, YBX1	107	6	20887	65.0685	0.999234	0.336491	0.319308
GOTERM_BP_DIRECT	GO:0008356~asymmetric cell division	2	1.81818	0.0306183	ACTR3, ACTR2	103	6	19734	63.8641	1	0.784936	0.779107
INTERPRO	IPR012921:SPOC_C	2	1.81818	0.0307565	SPEN, RBM15B	108	6	20607	63.6019	0.999992	0.963704	0.963704
KEGG_PATHWAY	hsa04659:Th17 cell differentiation	4	3.63636	0.0307987	HSP90AA1, IL6ST, JAK3, NFKB1	57	108	8840	5.74399	0.998021	0.408596	0.396276
GOTERM_BP_DIRECT	GO:0045893~positive regulation of DNA-templated transcription	9	8.18182	0.0314161	SMARCC1, REST, MYCBP, ATXN7, CTBP1, HNRNPD, ETS1, NFKB1, KLF2	103	713	19734	2.41842	1	0.784936	0.779107
UP_SEQ_FEATURE	COMPBIAS:Pro residues	18	16.3636	0.0318014	SPEN, KHDRBS1, SMARCC1, BOD1L1, TCF7, RPL13A, LIME1, ADD1, KLF2, ELK4, RBM15B, SFPQ, HNRNPDL, ATXN7, MAP7D1, GNAS, LRRFIP1, EIF4G1	106	2061	20569	1.69474	1	1	1
GOTERM_CC_DIRECT	GO:0000785~chromatin	12	10.9091	0.0326404	ELK4, SFPQ, SMARCC1, SET, HNRNPDL, TCF7, HNRNPD, TARDBP, PDS5A, ETS1, NFKB1, KLF2	107	1156	20887	2.02636	0.99959	0.348659	0.330855
GOTERM_BP_DIRECT	GO:0006413~translational initiation	3	2.72727	0.0328954	EIF4A2, EIF4E3, EIF4G1	103	55	19734	10.4505	1	0.784936	0.779107
GOTERM_MF_DIRECT	GO:0044877~protein-containing complex binding	6	5.45455	0.0331326	TSNAX, KHDRBS1, ZFP36, GNB1, NCK2, HNRNPU	106	327	19304	3.34153	0.999826	0.425753	0.410844
GOTERM_BP_DIRECT	GO:0071356~cellular response to tumor necrosis factor	4	3.63636	0.0335431	ZFP36, NFKB1, KLF2, ZFP36L1	103	136	19734	5.63507	1	0.784936	0.779107
GOTERM_BP_DIRECT	GO:0030218~erythrocyte differentiation	3	2.72727	0.0340009	ADAR, IKZF1, ADD1	103	56	19734	10.2639	1	0.784936	0.779107
GOTERM_BP_DIRECT	GO:0071870~cellular response to catecholamine stimulus	2	1.81818	0.0356303	GNB1, GNAS	103	7	19734	54.7406	1	0.799703	0.793764
GOTERM_CC_DIRECT	GO:0014069~postsynaptic density	5	4.54545	0.0358295	PCBP1, PCBP2, HNRNPD, NCK2, ADD1	107	244	20887	4.00011	0.999811	0.366084	0.34739
KEGG_PATHWAY	hsa04724:Glutamatergic synapse	4	3.63636	0.0361195	GNB1, GNAS, GNAI2, GLS	57	115	8840	5.39436	0.999338	0.448776	0.435245
KEGG_PATHWAY	hsa05030:Cocaine addiction	3	2.72727	0.0383376	GNAS, NFKB1, GNAI2	57	49	8840	9.49517	0.999582	0.448776	0.435245
UP_SEQ_FEATURE	DOMAIN:AIG1-type G	2	1.81818	0.0401226	GIMAP5, GIMAP7	106	8	20569	48.5118	1	1	1
GOTERM_BP_DIRECT	GO:0009048~dosage compensation by inactivation of X chromosome	2	1.81818	0.0406167	RBM15B, HNRNPU	103	8	19734	47.8981	1	0.841494	0.835245
GOTERM_BP_DIRECT	GO:0045955~negative regulation of calcium ion-dependent exocytosis	2	1.81818	0.0406167	REST, GNAI2	103	8	19734	47.8981	1	0.841494	0.835245
GOTERM_BP_DIRECT	GO:0010837~regulation of keratinocyte proliferation	2	1.81818	0.0406167	ZFP36, ZFP36L1	103	8	19734	47.8981	1	0.841494	0.835245
GOTERM_MF_DIRECT	GO:0003743~translation initiation factor activity	3	2.72727	0.0410209	EIF4A2, EIF4E3, EIF4G1	106	59	19304	9.25999	0.999979	0.481935	0.465058
INTERPRO	IPR011989:ARM-like	5	4.54545	0.0424561	MAP3K1, CAB39, PPP2R5A, KPNA4, PDS5A	108	252	20607	3.78582	1	1	1
UP_KW_MOLECULAR_FUNCTION	KW-0396~Initiation factor	3	2.72727	0.0429154	EIF4A2, EIF4E3, EIF4G1	71	56	11889	8.97057	0.848343	0.230671	0.230671
INTERPRO	IPR036388:WH-like_DNA-bd_sf	5	4.54545	0.0434915	ELK4, SMARCC1, CUL3, ADAR, ETS1	108	254	20607	3.75601	1	1	1
GOTERM_MF_DIRECT	GO:1990782~protein tyrosine kinase binding	3	2.72727	0.0435697	KHDRBS1, HSP90AA1, CSK	106	61	19304	8.95639	0.999989	0.481935	0.465058
GOTERM_CC_DIRECT	GO:0045202~synapse	7	6.36364	0.0438075	GNB1, RPL13A, RPS20, YBX1, ARL8A, GNAI2, GLS	107	505	20887	2.70582	0.999973	0.420805	0.399317
GOTERM_BP_DIRECT	GO:0008283~cell population proliferation	4	3.63636	0.0442779	BTG1, GNB1, GNAI2, ZFP36L1	103	152	19734	5.0419	1	0.894413	0.887771
GOTERM_MF_DIRECT	GO:0000976~transcription cis-regulatory region binding	5	4.54545	0.0442887	SFPQ, REST, TCF7, ETS1, NFKB1	106	244	19304	3.73183	0.999991	0.481935	0.465058
GOTERM_CC_DIRECT	GO:0000931~gamma-tubulin ring complex	2	1.81818	0.0447665	MZT2B, MZT2A	107	9	20887	43.379	0.999979	0.420805	0.399317
GOTERM_MF_DIRECT	GO:0003924~GTPase activity	6	5.45455	0.0450056	ARL4C, GNB1, GNAS, GIMAP7, ARL8A, GNAI2	106	356	19304	3.06932	0.999993	0.481935	0.465058
KEGG_PATHWAY	hsa05170:Human immunodeficiency virus 1 infection	5	4.54545	0.0454848	GNB1, HLA-A, SAMHD1, NFKB1, GNAI2	57	213	8840	3.64056	0.999905	0.482108	0.467572
GOTERM_BP_DIRECT	GO:0045647~negative regulation of erythrocyte differentiation	2	1.81818	0.0455775	ZFP36, ZFP36L1	103	9	19734	42.5761	1	0.89821	0.89154
INTERPRO	IPR045058:GIMA/IAN/Toc	2	1.81818	0.0457815	GIMAP5, GIMAP7	108	9	20607	42.4012	1	1	1
INTERPRO	IPR006703:G_AIG1	2	1.81818	0.0457815	GIMAP5, GIMAP7	108	9	20607	42.4012	1	1	1
KEGG_PATHWAY	hsa05207:Chemical carcinogenesis - receptor activation	5	4.54545	0.0467987	HSP90AA1, GNAS, KPNA4, NFKB1, GNAI2	57	215	8840	3.60669	0.999928	0.482108	0.467572
KEGG_PATHWAY	hsa04926:Relaxin signaling pathway	4	3.63636	0.0490074	GNB1, GNAS, NFKB1, GNAI2	57	130	8840	4.77193	0.999955	0.482108	0.467572
GOTERM_BP_DIRECT	GO:0007191~adenylate cyclase-activating dopamine receptor signaling pathway	2	1.81818	0.0505129	GNB1, GNAS	103	10	19734	38.3184	1	0.949173	0.942124
GOTERM_BP_DIRECT	GO:0030422~siRNA processing	2	1.81818	0.0505129	TSNAX, ADAR	103	10	19734	38.3184	1	0.949173	0.942124
KEGG_PATHWAY	hsa04728:Dopaminergic synapse	4	3.63636	0.0508758	GNB1, GNAS, PPP2R5A, GNAI2	57	132	8840	4.69963	0.999969	0.482108	0.467572
GOTERM_MF_DIRECT	GO:0019899~enzyme binding	6	5.45455	0.0525212	ZFP36, BTG1, PCBP2, MSN, ARPC4, RPS2	106	372	19304	2.93731	0.999999	0.530468	0.511892
UP_KW_DISEASE	KW-0948~Aicardi-Goutieres syndrome	2	1.81818	0.0535476	ADAR, SAMHD1	34	8	4817	35.4191	0.760906	1	1
BIOCARTA	h_cskPathway:Activation of Csk by cAMP-dependent Protein Kinase Inhibits Signaling through the T Cell Receptor	3	2.72727	0.0536055	GNB1, GNAS, CSK	29	22	1623	7.63166	0.99791	0.857688	0.834715
GOTERM_MF_DIRECT	GO:0035591~signaling adaptor activity	3	2.72727	0.0543257	KHDRBS1, NCK2, CSK	106	69	19304	7.91797	0.999999	0.530468	0.511892
KEGG_PATHWAY	hsa05163:Human cytomegalovirus infection	5	4.54545	0.0544032	GNB1, GNAS, HLA-A, NFKB1, GNAI2	57	226	8840	3.43114	0.999985	0.492102	0.477265
UP_KW_BIOLOGICAL_PROCESS	KW-0943~RNA-mediated gene silencing	3	2.72727	0.0550839	ZFP36, CNOT11, ADAR	71	62	11450	7.80327	0.944402	0.401325	0.377718
GOTERM_MF_DIRECT	GO:0097110~scaffold protein binding	3	2.72727	0.0557301	HSP90AA1, NCK2, IL6ST	106	70	19304	7.80485	1	0.530468	0.511892
KEGG_PATHWAY	hsa05162:Measles	4	3.63636	0.0576853	MSN, ADAR, JAK3, NFKB1	57	139	8840	4.46296	0.999993	0.495071	0.480144
GOTERM_MF_DIRECT	GO:0034046~poly(G) binding	2	1.81818	0.0582459	HNRNPDL, HNRNPU	106	11	19304	33.1115	1	0.534614	0.515892
KEGG_PATHWAY	hsa05418:Fluid shear stress and atherosclerosis	4	3.63636	0.059707	HSP90AA1, CYBA, NFKB1, KLF2	57	141	8840	4.39965	0.999995	0.495071	0.480144
GOTERM_CC_DIRECT	GO:0022625~cytosolic large ribosomal subunit	3	2.72727	0.0597264	RPL41, RPL13A, RPL17	107	78	20887	7.50791	0.999999	0.539835	0.512269
GOTERM_BP_DIRECT	GO:0001771~immunological synapse formation	2	1.81818	0.060308	NCK2, MSN	103	12	19734	31.932	1	1	0.993804
KEGG_PATHWAY	hsa04550:Signaling pathways regulating pluripotency of stem cells	4	3.63636	0.062802	REST, TCF7, IL6ST, JAK3	57	144	8840	4.30799	0.999998	0.499904	0.484831
UP_KW_BIOLOGICAL_PROCESS	KW-0090~Biological rhythms	4	3.63636	0.063924	SFPQ, HNRNPD, HNRNPU, TARDBP	71	150	11450	4.30047	0.965576	0.407516	0.383544
GOTERM_CC_DIRECT	GO:0001931~uropod	2	1.81818	0.0640199	MYH9, MSN	107	13	20887	30.0316	1	0.55721	0.528757
GOTERM_BP_DIRECT	GO:0043922~negative regulation by host of viral transcription	2	1.81818	0.065168	REST, TARDBP	103	13	19734	29.4757	1	1	0.993804
GOTERM_BP_DIRECT	GO:0045616~regulation of keratinocyte differentiation	2	1.81818	0.065168	ZFP36, ZFP36L1	103	13	19734	29.4757	1	1	0.993804
UP_KW_PTM	KW-0702~S-nitrosylation	3	2.72727	0.0690624	HSP90AA1, MSN, NFKB1	94	66	14252	6.89168	0.777499	0.224396	0.193796
UP_SEQ_FEATURE	DOMAIN:KH 3	2	1.81818	0.0691643	PCBP1, PCBP2	106	14	20569	27.721	1	1	1
GOTERM_BP_DIRECT	GO:0051279~regulation of release of sequestered calcium ion into cytosol	2	1.81818	0.0700031	CYBA, LIME1	103	14	19734	27.3703	1	1	0.993804
GOTERM_BP_DIRECT	GO:0006357~regulation of transcription by RNA polymerase II	14	12.7273	0.0702148	SPEN, SMARCC1, CTBP1, TCF7, IKZF1, ETS1, LIME1, NFKB1, KLF2, ELK4, ATXN7, PCBP2, LRRFIP1, CGGBP1	103	1606	19734	1.67017	1	1	0.993804
UP_KW_DOMAIN	KW-0677~Repeat	27	24.5455	0.0703436	ARPC1B, ADAR, IKZF1, PDS5A, ZFP36L1, GLS, RBM15B, ZFP36, HNRNPDL, PCBP1, DNAJC21, PCBP2, NCK2, KPNA4, RPS2, JAK3, AGFG1, SPEN, NFKB1, KLF2, SFPQ, REST, GNB1, HNRNPD, CD48, TARDBP, IL6ST	59	5064	14597	1.31911	0.665161	0.531264	0.531264
BBID	77.IkBa_Kinase_JNK_MEKK1	2	1.81818	0.0705011	MAP3K1, NFKB1	5	7	388	22.1714	0.827029	1	1
UP_KW_DOMAIN	KW-0727~SH2 domain	3	2.72727	0.0708352	NCK2, CSK, JAK3	59	110	14597	6.74746	0.667806	0.531264	0.531264
UP_KW_PTM	KW-0013~ADP-ribosylation	4	3.63636	0.0713987	CTBP1, GNAS, HNRNPU, GNAI2	94	147	14252	4.12563	0.788935	0.224396	0.193796
KEGG_PATHWAY	hsa05131:Shigellosis	5	4.54545	0.0723508	ACTR3, ACTR2, ARPC1B, ARPC4, NFKB1	57	249	8840	3.11421	1	0.536267	0.520098
GOTERM_BP_DIRECT	GO:0008285~negative regulation of cell population proliferation	6	5.45455	0.0745516	REST, BTG1, CTBP1, NCK2, CSK, ETS1	103	434	19734	2.64874	1	1	0.993804
GOTERM_BP_DIRECT	GO:1900153~positive regulation of nuclear-transcribed mRNA catabolic process, deadenylation-dependent decay	2	1.81818	0.0748134	ZFP36, ZFP36L1	103	15	19734	25.5456	1	1	0.993804
GOTERM_BP_DIRECT	GO:0007213~G protein-coupled acetylcholine receptor signaling pathway	2	1.81818	0.0748134	GNB1, GNAI2	103	15	19734	25.5456	1	1	0.993804
GOTERM_BP_DIRECT	GO:0006974~DNA damage response	5	4.54545	0.0749903	HMCES, BOD1L1, SAMHD1, NOP53, MCL1	103	307	19734	3.12039	1	1	0.993804
KEGG_PATHWAY	hsa04622:RIG-I-like receptor signaling pathway	3	2.72727	0.0760432	MAP3K1, ADAR, NFKB1	57	72	8840	6.46199	1	0.536267	0.520098
GOTERM_CC_DIRECT	GO:0042995~cell projection	4	3.63636	0.0761473	ACTR3, ACTR2, CEP350, ARPC4	107	194	20887	4.02486	1	0.633749	0.601387
KEGG_PATHWAY	hsa04218:Cellular senescence	4	3.63636	0.0770546	HLA-A, ETS1, NFKB1, ZFP36L1	57	157	8840	3.95128	1	0.536267	0.520098
KEGG_PATHWAY	hsa04151:PI3K-Akt signaling pathway	6	5.45455	0.0781495	HSP90AA1, GNB1, PPP2R5A, JAK3, NFKB1, MCL1	57	362	8840	2.57051	1	0.536267	0.520098
GOTERM_CC_DIRECT	GO:0030014~CCR4-NOT complex	2	1.81818	0.0782073	ZFP36, CNOT11	107	16	20887	24.4007	1	0.633749	0.601387
UP_SEQ_FEATURE	DOMAIN:G-alpha	2	1.81818	0.0786501	GNAS, GNAI2	106	16	20569	24.2559	1	1	1
GOTERM_BP_DIRECT	GO:0045730~respiratory burst	2	1.81818	0.0795991	CD52, CYBA	103	16	19734	23.949	1	1	0.993804
GOTERM_BP_DIRECT	GO:0038066~p38MAPK cascade	2	1.81818	0.0795991	ZFP36, ZFP36L1	103	16	19734	23.949	1	1	0.993804
GOTERM_BP_DIRECT	GO:0000288~nuclear-transcribed mRNA catabolic process, deadenylation-dependent decay	2	1.81818	0.0795991	ZFP36, ZFP36L1	103	16	19734	23.949	1	1	0.993804
INTERPRO	IPR011025:GproteinA_insert	2	1.81818	0.0799483	GNAS, GNAI2	108	16	20607	23.8507	1	1	1
INTERPRO	IPR001019:Gprotein_alpha_su	2	1.81818	0.0799483	GNAS, GNAI2	108	16	20607	23.8507	1	1	1
BIOCARTA	h_antisensePathway:RNA polymerase III transcription	2	1.81818	0.0834339	SFPQ, ADAR	29	5	1623	22.3862	0.999942	1	0.981982
GOTERM_BP_DIRECT	GO:0016446~somatic hypermutation of immunoglobulin genes	2	1.81818	0.0843603	HMCES, SAMHD1	103	17	19734	22.5403	1	1	0.993804
GOTERM_MF_DIRECT	GO:0019903~protein phosphatase binding	3	2.72727	0.0846382	HSP90AA1, CSK, JAK3	106	89	19304	6.13865	1	0.750069	0.723802
GOTERM_BP_DIRECT	GO:0098586~cellular response to virus	3	2.72727	0.0851757	HSP90AA1, ADAR, NFKB1	103	94	19734	6.11465	1	1	0.993804
GOTERM_BP_DIRECT	GO:0008380~RNA splicing	4	3.63636	0.0861742	RBM15B, SFPQ, YBX1, TARDBP	103	201	19734	3.81278	1	1	0.993804
SMART	SM00275:G_alpha	2	1.81818	0.0889115	GNAS, GNAI2	63	16	10692	21.2143	0.998379	1	1
GOTERM_BP_DIRECT	GO:0071380~cellular response to prostaglandin E stimulus	2	1.81818	0.0890971	GNB1, GNAS	103	18	19734	21.288	1	1	0.993804
GOTERM_BP_DIRECT	GO:0006417~regulation of translation	3	2.72727	0.0898471	EIF4E3, CNOT11, ZFP36L1	103	97	19734	5.92553	1	1	0.993804
GOTERM_BP_DIRECT	GO:0035264~multicellular organism growth	3	2.72727	0.0914208	ADD1, KLF2, ZFP36L1	103	98	19734	5.86507	1	1	0.993804
GOTERM_BP_DIRECT	GO:0032695~negative regulation of interleukin-12 production	2	1.81818	0.0938096	JAK3, NFKB1	103	19	19734	20.1676	1	1	0.993804
GOTERM_BP_DIRECT	GO:0071375~cellular response to peptide hormone stimulus	2	1.81818	0.0938096	CSK, ZFP36L1	103	19	19734	20.1676	1	1	0.993804
GOTERM_BP_DIRECT	GO:0017148~negative regulation of translation	3	2.72727	0.0945926	CIRBP, RPL13A, YBX1	103	100	19734	5.74777	1	1	0.993804
UP_SEQ_FEATURE	DOMAIN:ETS	2	1.81818	0.0973355	ELK4, ETS1	106	20	20569	19.4047	1	1	1
GOTERM_BP_DIRECT	GO:0000289~nuclear-transcribed mRNA poly(A) tail shortening	2	1.81818	0.098498	ZFP36, CNOT11	103	20	19734	19.1592	1	1	0.993804
INTERPRO	IPR020902:Actin/actin-like_CS	2	1.81818	0.0989251	ACTR3, ACTR2	108	20	20607	19.0806	1	1	1
BIOCARTA	h_gsPathway:Activation of cAMP-dependent protein kinase, PKA	2	1.81818	0.0992954	GNB1, GNAS	29	6	1623	18.6552	0.999992	1	0.981982
GOTERM_BP_DIRECT	GO:0071346~cellular response to type II interferon	3	2.72727	0.0994091	ACTR3, ACTR2, RPL13A	103	103	19734	5.58036	1	1	0.993804

## Sheet: late_turquoise_GO
Category	Term	Count	%	PValue	Genes	List Total	Pop Hits	Pop Total	Fold Enrichment	Bonferroni	Benjamini	FDR
GOTERM_BP_DIRECT	GO:0002181~cytoplasmic translation	64	45.0704	3.71061e-117	RPL4, RPL5, RPL30, RPL3, RPL32, RPL31, RPL34, RPLP1, RPLP0, RPL10A, RPL8, RPL9, RPL6, RPL7, RPS4X, RPS15, RPS14, RPL7A, RPS16, RPS19, RPL18A, RPS18, RPL36, RACK1, RPLP2, RPL35, RPS13, RPS12, RPS9, RPL21, RPS7, RPS8, RPS5, RPL22, RPS6, RPS3A, RPSA, RPL24, RPL27, RPL26, RPL29, RPL28, UBA52, RPL10, RPL12, RPL11, RPS15A, RPS3, RPL14, RPL13, RPL15, RPS27A, RPL18, RPL19, RPL41, RPL35A, RPL23A, RPS26, R…	141	97	19734	92.3431	2.82749e-114	2.82749e-114	2.78296e-114
GOTERM_CC_DIRECT	GO:0022626~cytosolic ribosome	60	42.2535	3.84001e-109	RPL4, RPL5, RPL30, RPL3, RPL32, RPL31, RPL34, RPLP1, RPLP0, RPL10A, RPL8, RPL9, RPL6, RPL7, RPS4X, RPS15, RPS14, RPL7A, RPS16, RPS19, RPL18A, RPS18, RPL36, RPL35, RPS13, RPS12, RPS9, RPL21, RPS7, RPS8, RPS5, RPL22, RPS6, RPS3A, RPSA, EEF1A1, RPL24, RPL27, RPL26, RPL29, RPL28, UBA52, RPL10, RPL12, RPL11, RPS15A, RPS3, RPL14, RPL13, RPL15, RPS27A, RPL18, RPL19, RPL35A, RPL23A, RPS25, RPS27, FAU, RP…	142	94	20887	93.8882	9.21603e-107	9.21603e-107	8.14082e-107
GOTERM_BP_DIRECT	GO:0006412~translation	66	46.4789	1.78756e-94	RPL4, RPL5, RPL30, RPL3, RPL32, RPL31, RPL34, RPLP1, RPLP0, RPL10A, RPL8, RPL9, RPL6, RPL7, RPS4X, RPS15, RPS14, RPL7A, RPS16, RPS19, RPL18A, RPL36AL, RPS18, RPL36, RPLP2, RPL35, RPS13, RPS12, RPS9, RPL21, RPS7, RPS8, RPS5, RPL22, RPS6, RPS3A, RPSA, EEF1A1, RPL24, RPL27, RPL26, RPL29, RPL28, UBA52, RPL10, RPL12, RPL11, RPS15A, RPS3, RPL14, RPL13, RPL15, RPS27A, RPL18, RPL19, RPL41, RPL35A, RPL23A…	141	202	19734	45.7287	1.36212e-91	6.8106e-92	6.70334e-92
GOTERM_MF_DIRECT	GO:0003735~structural constituent of ribosome	64	45.0704	2.68837e-91	RPL4, RPL5, RPL30, RPL3, RPL32, RPL31, RPL34, RPLP1, RPLP0, RPL10A, RPL8, RPL9, RPL6, RPL7, RPS4X, RPS15, RPS14, RPL7A, RPS16, RPS19, RPL18A, RPL36AL, RPS18, RPL36, RPLP2, RPL35, RPS13, RPS12, RPS9, RPL21, RPS7, RPS8, RPS5, RPL22, RPS6, RPS3A, RPSA, RPL24, RPL27, RPL26, RPL29, RPL28, UBA52, RPL10, RPL12, RPL11, RPS15A, RPS3, RPL14, RPL13, RPL15, RPS27A, RPL18, RPL19, RPL41, RPL35A, RPL23A, RPS26,…	142	191	19304	45.5518	6.37144e-89	6.37144e-89	5.99507e-89
UP_KW_MOLECULAR_FUNCTION	KW-0689~Ribosomal protein	65	45.7746	2.29476e-85	RPL4, RPL5, RPL30, RPL3, RPL32, RPL31, RPL34, RPLP1, RPLP0, RPL10A, RPL8, RPL9, RPL6, RPL7, RPS4X, RPS15, RPS14, RPL7A, RPS16, RPS19, RPL18A, RPL36AL, RPS18, RPL36, RACK1, RPLP2, RPL35, RPS13, RPS12, RPS9, RPL21, RPS7, RPS8, RPS5, RPL22, RPS6, RPS3A, RPSA, RPL24, RPL27, RPL26, RPL29, RPL28, UBA52, RPL10, RPL12, RPL11, RPS15A, RPS3, RPL14, RPL13, RPL15, RPS27A, RPL18, RPL19, RPL41, RPL35A, RPL23A,…	120	197	11889	32.6897	8.26114e-84	8.26114e-84	7.34323e-84
KEGG_PATHWAY	hsa03010:Ribosome	64	45.0704	3.8629e-82	RPL4, RPL5, RPL30, RPL3, RPL32, RPL31, RPL34, RPLP1, RPLP0, RPL10A, RPL8, RPL9, RPL6, RPL7, RPS4X, RPS15, RPS14, RPL7A, RPS16, RPS19, RPL18A, RPL36AL, RPS18, RPL36, RPLP2, RPL35, RPS13, RPS12, RPS9, RPL21, RPS7, RPS8, RPS5, RPL22, RPS6, RPS3A, RPSA, RPL24, RPL27, RPL26, RPL29, RPL28, UBA52, RPL10, RPL12, RPL11, RPS15A, RPS3, RPL14, RPL13, RPL15, RPS27A, RPL18, RPL19, RPL41, RPL35A, RPL23A, RPS26,…	113	172	8840	29.1089	5.91023e-80	5.91023e-80	5.36943e-80
UP_KW_MOLECULAR_FUNCTION	KW-0687~Ribonucleoprotein	70	49.2958	2.90563e-79	RPL4, RPL5, RPL30, RPL3, RPL32, RPL31, RPL34, RPLP1, RPLP0, RPL10A, RPL8, RPL9, RPL6, RPL7, RPS4X, RPS15, RPS14, RPL7A, RPS16, RPS19, SNRPD2, RPL18A, RPL36AL, RPS18, RPL36, RACK1, RPLP2, RPL35, RPS13, RPS12, RPS9, RPL21, RPS7, RPS8, RPS5, RPL22, RPS6, RPS3A, RPSA, RPL24, RPL27, RPL26, RPL29, RPL28, UBA52, RPL10, RPL12, RPL11, RPS15A, PCBP1, PCBP2, RPS3, RPL14, RPL13, RPL15, RPS27A, HNRNPA1, RPL18…	120	316	11889	21.947	1.04603e-77	5.23014e-78	4.64901e-78
KEGG_PATHWAY	hsa05171:Coronavirus disease - COVID-19	64	45.0704	1.13199e-71	RPL4, RPL5, RPL30, RPL3, RPL32, RPL31, RPL34, RPLP1, RPLP0, RPL10A, RPL8, RPL9, RPL6, RPL7, RPS4X, RPS15, RPS14, RPL7A, RPS16, RPS19, RPL18A, RPL36AL, RPS18, RPL36, RPLP2, RPL35, RPS13, RPS12, RPS9, RPL21, RPS7, RPS8, RPS5, RPL22, RPS6, RPS3A, RPSA, RPL24, RPL27, RPL26, RPL29, RPL28, UBA52, RPL10, RPL12, RPL11, RPS15A, RPS3, RPL14, RPL13, RPL15, RPS27A, RPL18, RPL19, RPL41, RPL35A, RPL23A, RPS26,…	113	238	8840	21.0367	1.73195e-69	8.65975e-70	7.86735e-70
GOTERM_CC_DIRECT	GO:0022625~cytosolic large ribosomal subunit	39	27.4648	3.0174e-63	RPL4, RPL5, RPL30, RPL3, RPL32, RPL10, RPL31, RPL34, RPLP1, RPL12, RPLP0, RPL11, RPL10A, RPL8, RPL9, RPL6, RPL7, RPL7A, RPL18A, RPL36AL, RPL36, RPL14, RPL35, RPLP2, RPL13, RPL15, RPL18, RPL19, RPL41, RPL21, RPL22, RPL35A, RPL23A, RPL24, RPL27, RPL26, RPL29, RPL28, UBA52	142	78	20887	73.5458	7.24175e-61	3.62087e-61	3.19844e-61
GOTERM_MF_DIRECT	GO:0003723~RNA binding	89	62.6761	6.21048e-63	RPL4, RPL5, RPL30, RPL3, RPL32, RPL31, RPL34, RPLP0, YBX1, RPL10A, RPL8, RPL9, RPL6, RPL7, RPS4X, RPS15, RPS14, RPL7A, RPS16, RPS19, SNRPD2, RPL18A, RPS18, TMSB4X, SUMO2, RPL36, RACK1, RPL35, RPS13, RPS12, RPS9, RPL21, RPS7, RPS8, RPS5, RPL22, RPS6, RPS3A, RPSA, EEF1A1, RPL24, RPL27, RPL26, PABPC1, RPL29, SLC25A5, PFN1, RPL28, UBA52, PPIA, RPL10, RPL12, RPL11, CORO1A, RPS15A, PCBP1, PCBP2, RPS3, …	142	1455	19304	8.31545	1.47188e-60	7.35941e-61	6.92468e-61
GOTERM_CC_DIRECT	GO:0005925~focal adhesion	48	33.8028	8.66452e-44	RPL4, RPL5, RPL30, RPL3, RPL31, YWHAB, RPLP1, RPL12, RPLP0, RPL10A, RPL8, RPL9, RPL6, ACTB, ACTG1, RPL7, RPS15, RPS4X, CNN2, RPS14, RPL7A, RPS16, RPS19, RPS18, PCBP2, CFL1, RPS3, RAC2, RPLP2, RPL18, RPS13, RPL19, HSPA8, NPM1, RPS9, RPS7, RPS8, RPS5, RPL22, RPS3A, RHOA, ARPC2, ARPC3, RPL27, VIM, PABPC1, PFN1, PPIA	142	435	20887	16.2308	2.07949e-41	6.93162e-42	6.12293e-42
GOTERM_CC_DIRECT	GO:0022627~cytosolic small ribosomal subunit	27	19.0141	1.36498e-43	RPS15, RPS4X, RPS14, RPS15A, RPS16, RPS19, RPS18, RACK1, RPS3, RPS27A, RPS13, RPS12, RPS9, RPS7, RPS8, RPS5, RPS6, RPSA, RPS3A, RPS26, RPS25, RPS28, RPS27, FAU, UBA52, RPS24, RPS23	142	52	20887	76.3745	3.27594e-41	8.18986e-42	7.23438e-42
GOTERM_CC_DIRECT	GO:0005840~ribosome	33	23.2394	3.65729e-43	RPL10, RPLP1, RPL9, RPL6, RPS4X, RPS14, RPL7A, SERP1, RPS19, RPS18, RPL36, RACK1, RPS3, RPL15, RPS27A, RPS13, RPL41, RPS9, RPL21, RPS7, RPS5, RPL22, RPS6, RPS3A, EEF2, RPS26, EEF1A1, RPS25, RPS28, RPS27, RPL27, UBA52, RPS23	142	118	20887	41.1358	8.77749e-41	1.7555e-41	1.55069e-41
GOTERM_CC_DIRECT	GO:0005829~cytosol	116	81.6901	1.06153e-41	RPL4, RPL5, RPL30, RPL3, RPL32, RPL31, RPL34, RPL10A, RPL8, RPL9, ACTB, RPL6, ACTG1, RPL7, RPS15, EEF1B2, RPS14, RPS16, RPS19, SNRPD2, RPL18A, RPL36AL, RPS18, FTH1, CFL1, ARHGDIB, RPL36, RPL35, RPS13, RPS12, RPS9, RPL21, RPS7, RPS8, RPS5, RPL22, RPS6, RPSA, EEF1A1, MYL6, RPL24, RPL27, RPL26, RPL29, PFN1, RPL28, PPIA, UBA52, FTL, OAZ1, CORO1A, MYL12A, LDHB, PCBP1, PCBP2, BTF3, HSPA8, RPL41, EEF2, …	142	5649	20887	3.02047	2.54767e-39	4.24612e-40	3.75074e-40
UP_KW_PTM	KW-0007~Acetylation	100	70.4225	9.39685e-37	RPL4, RPL5, RPL30, RPL3, RPL31, RPL34, RPL10A, RPL9, ACTB, RPL6, ACTG1, RPL7, RPS15, EEF1B2, RPS16, RPS19, SNRPD2, RPS18, FTH1, CFL1, ARHGDIB, RPL36, RPL35, TMSB10, RPS13, RPS12, RPS9, RPS7, RPS8, RPS5, RPS6, RPSA, EEF1A1, MYL6, RPL24, RPL27, RPL29, PFN1, RPL28, PPIA, FTL, CORO1A, C12ORF57, CNN2, LDHB, PCBP1, ATP5MG, HSPA8, EEF2, EIF1, RPS25, RPS28, ARPC2, NACA, ARPC3, HNRNPF, ANP32B, CALM1, RPS2…	128	3511	14252	3.17128	1.5035e-35	1.59746e-35	1.59746e-35
UP_KW_CELLULAR_COMPONENT	KW-0963~Cytoplasm	110	77.4648	8.16923e-33	RPL4, RPL5, RPL30, RPL3, RPL32, RPL31, RPL34, RPL10A, RPL8, RPL9, ACTB, RPL6, ACTG1, RPL7, RPS15, RPS14, RPS16, RPS19, SNRPD2, RPL18A, RPL36AL, RPS18, FTH1, CFL1, ARHGDIB, RPL36, RPL35, TMSB10, RPS13, RPS12, RPS9, RPL21, RPS7, RPS8, RPS5, RPL22, RPS6, RPSA, EEF1A1, RPL24, RPL27, RPL26, RPL29, PFN1, RPL28, PPIA, UBA52, CORO1A, C12ORF57, LDHB, PCBP1, PCBP2, BTF3, HSPA8, RPL41, EEF2, EIF1, RPS26, RP…	133	5805	17942	2.55629	1.71554e-31	1.71554e-31	1.47046e-31
GOTERM_CC_DIRECT	GO:0070062~extracellular exosome	73	51.4085	8.33192e-33	RPL4, RPL5, RPL30, RPL3, RPL31, YWHAB, RPL34, RPLP0, YBX1, RPL10A, ACTB, ACTG1, RPS4X, RPS14, HINT1, RPS16, RPS19, SNRPD2, RPS18, FTH1, ARHGDIB, CFL1, RACK1, RAC2, RPLP2, RPS13, RPS9, RPS8, RPS5, RPL22, RPS3A, RPSA, RHOA, EEF1A1, MYL6, RPL24, RPL27, RPL26, PABPC1, PFN1, RPL28, UBA52, GAPDH, PPIA, FTL, RPL12, RPL11, CORO1A, MYL12A, LDHB, RPS15A, PCBP1, PCBP2, RPS3, RPL14, RPS27A, HNRNPA1, HSPA8, R…	142	2258	20887	4.7554	1.99966e-30	2.85666e-31	2.52338e-31
GOTERM_CC_DIRECT	GO:0005737~cytoplasm	107	75.3521	5.2776e-32	RPL4, RPL5, RPL30, RPL3, RPL32, CCNI, RPL31, RPL34, RPL10A, RPL8, RPL9, ACTB, RPL6, ACTG1, RPL7, RPS15, EEF1B2, RPS14, RPS16, RPS19, RPL18A, RPS18, FTH1, CFL1, ARHGDIB, RPL36, RPL35, TMSB10, RPS13, RPS12, RPS9, RPL21, RPS7, RPS8, RPS5, RPL22, RPS6, RPSA, EEF1A1, RPL24, RPL27, RPL26, RPL29, PFN1, RPL28, PPIA, UBA52, FTL, OAZ1, CORO1A, MYL12A, C12ORF57, LDHB, PCBP1, PCBP2, BTF3, HSPA8, RPL41, EEF2,…	142	5754	20887	2.73528	1.26662e-29	1.58328e-30	1.39856e-30
GOTERM_CC_DIRECT	GO:1990904~ribonucleoprotein complex	31	21.831	2.10794e-31	RPL4, RPL5, RPLP1, RPLP0, YBX1, ACTB, RPL7, RPS4X, PCBP1, PCBP2, RACK1, RPS3, RPS27A, HNRNPA1, HSPA8, NPM1, RPL41, RPS9, RPS7, RPS8, RPS5, RPL22, RPS6, RPS3A, EEF2, HNRNPF, RPL27, RPL26, PABPC1, UBA52, GAPDH	142	210	20887	21.7135	5.05904e-29	5.62116e-30	4.96536e-30
UP_KW_PTM	KW-1017~Isopeptide bond	71	50	1.88923e-29	RPL4, RPL5, RPL30, RPL3, RPL32, YWHAB, RPL34, RPLP1, RPLP0, YBX1, RPL10A, RPL8, ACTB, RPL6, ACTG1, EEF1B2, RPS4X, RPS15, RPS14, RPL7A, SNRPD2, RPL18A, RPS18, TMSB4X, CFL1, SUMO2, RPL35, RPS13, RPS9, RPS7, RPS8, RPS5, RPS6, RPS3A, RPSA, RHOA, EEF1A1, RPL24, RPL26, PFN1, RPL28, UBA52, GAPDH, PPIA, PTMA, RPL10, RPL12, RPL11, PCBP1, PCBP2, RPS3, RPL14, RPL13, RPL15, RPS27A, HNRNPA1, RPL18, RPL19, HSP…	128	1876	14252	4.21397	3.02276e-28	1.60584e-28	1.60584e-28
UP_KW_DISEASE	KW-1024~Diamond-Blackfan anemia	15	10.5634	1.05275e-25	RPL5, RPS7, RPL11, RPL35A, RPS26, RPS28, RPS15A, RPS27, RPS19, RPL35, RPL27, RPL26, RPL15, RPL18, RPS24	45	20	4817	80.2833	2.84243e-24	2.84243e-24	2.84243e-24
GOTERM_BP_DIRECT	GO:0042274~ribosomal small subunit biogenesis	20	14.0845	1.11065e-24	NPM1, RPS9, RPS7, RPS8, RPS5, RPS6, RPS3A, RPS15, RPS4X, RPS14, RPS25, RPS28, RPS15A, RPS16, RPS27, RPS19, RPS24, RPS13, RPS23, RPS12	141	76	19734	36.8309	8.46316e-22	2.82105e-22	2.77663e-22
UP_SEQ_FEATURE	CROSSLNK:Glycyl lysine isopeptide (Lys-Gly) (interchain with G-Cter in SUMO2)	48	33.8028	3.09035e-24	RPL4, RPL3, RPL32, RPL10, RPL34, RPL12, RPL11, YBX1, RPL10A, RPL8, RPL6, RPS15, EEF1B2, RPS4X, RPS14, RPL7A, SNRPD2, RPL18A, RPS18, PCBP1, SUMO2, PCBP2, CFL1, RPL14, RPS3, RPL35, RPL13, RPL15, HNRNPA1, RPL18, RPS13, NPM1, RPS9, RPS7, RPS8, RPS6, RPL23A, ARPC3, HNRNPF, RPL24, EIF3H, VIM, RPL26, RPL28, GAPDH, RAN, RPS24, RPS23	131	1277	20569	5.90191	1.48646e-21	1.48646e-21	1.47409e-21
UP_SEQ_FEATURE	CROSSLNK:Glycyl lysine isopeptide (Lys-Gly) (interchain with G-Cter in SUMO2); alternate	29	20.4225	4.28612e-23	RPL5, RPL30, RPL3, YWHAB, RPLP0, RPL11, RPL10A, RPL7A, RPS18, TMSB4X, SUMO2, RPS3, RPL13, HNRNPA1, HSPA8, NPM1, RPS7, RPS5, RPSA, RPS3A, NACA, HNRNPF, RPL24, VIM, PFN1, CALM1, PPIA, PTMA, RAN	131	350	20569	13.0098	2.06162e-20	1.03081e-20	1.02224e-20
GOTERM_CC_DIRECT	GO:0016020~membrane	89	62.6761	3.7433e-22	RPL4, RPL5, RPL30, RPL32, RPL31, YWHAB, COX4I1, RPLP0, RPL10A, RPL8, MT-ND3, RPL9, ACTB, RPL6, ACTG1, RPL7, MT-ATP6, RPS4X, RPS15, RPS14, RPL7A, RPS16, RPS19, RPL18A, RPS18, FTH1, ARHGDIB, CFL1, RPL36, RPLP2, RPL35, RPS13, RPS12, RPS9, RPL21, RPS7, RPS8, RPS5, RPS6, RPSA, RHOA, EEF1A1, MYL6, RPL24, RPL27, MT-CO2, RPL26, PABPC1, RPL29, SLC25A5, PFN1, RPL28, GAPDH, PPIA, SLC25A6, FTL, GYPC, RPL10, …	142	5048	20887	2.59333	8.98392e-20	8.98392e-21	7.9358e-21
GOTERM_CC_DIRECT	GO:0032040~small-subunit processome	18	12.6761	1.58696e-21	RPS9, RPS7, RPS8, RPS5, RPS6, RPS3A, RPS4X, RPS14, RPS28, RPS15A, RPS16, RPS27, RPS19, RPS27A, RPS24, RPS13, RPS23, RPS12	142	77	20887	34.385	3.80871e-19	3.46246e-20	3.05851e-20
UP_KW_PTM	KW-0832~Ubl conjugation	72	50.7042	1.21224e-20	RPL4, RPL5, RPL30, RPL3, RPL32, YWHAB, RPL34, RPLP1, RPLP0, YBX1, RPL10A, RPL8, ACTB, RPL6, EEF1B2, RPS4X, RPS15, RPS14, RPL7A, SNRPD2, RPL18A, RPS18, TMSB4X, CFL1, SUMO2, RPL35, RPS13, RPS9, RPS7, RPS8, RPS5, RPS6, RPS3A, RPSA, RHOA, EEF1A1, RPL24, RPL26, PFN1, RPL28, UBA52, GAPDH, PPIA, PTMA, RPL10, RPL12, RPL11, CORO1A, PCBP1, PCBP2, RPS3, RPL14, RPL13, RPL15, RPS27A, HNRNPA1, RPL18, RPL19, HS…	128	2701	14252	2.96807	1.93958e-19	6.86933e-20	6.86933e-20
GOTERM_CC_DIRECT	GO:0045202~synapse	31	21.831	4.21506e-20	RPL34, YBX1, ACTB, ACTG1, RPS15, RPS4X, RPL7A, RPS15A, RPS16, RPL36, RPL13, RPL15, RPS27A, RPL19, RPS9, RPL21, RPS7, RPS5, RPS3A, EEF2, RPS26, RPS28, EIF3L, HNRNPF, RPL24, RPL27, RPL26, EIF3F, RPL28, UBA52, RPS23	142	505	20887	9.02938	1.01161e-17	8.43012e-19	7.4466e-19
GOTERM_CC_DIRECT	GO:0015935~small ribosomal subunit	10	7.04225	1.08275e-16	RPS26, RPS4X, RPS25, RPS28, RPS16, RPS18, RPS6, RACK1, FAU, RPS24	142	15	20887	98.061	2.66454e-14	1.99893e-15	1.76572e-15
GOTERM_MF_DIRECT	GO:0005515~protein binding	134	94.3662	6.42935e-16	RPL4, RPL5, RPL30, RPL3, CCNI, RPL31, RPL34, RPL10A, RPL8, MT-ND3, RPL9, ACTB, RPL6, ACTG1, RPL7, RPS15, EEF1B2, RPS14, CHCHD2, RPS16, RPS19, SNRPD2, RPL18A, RPL36AL, RPS18, FTH1, CFL1, ARHGDIB, TMSB10, RPS13, RPS12, RPS9, RPL21, RPS7, RPS8, RPS5, RPL22, RPS6, RPSA, EEF1A1, MYL6, RPL24, RPL27, MT-CO2, RPL26, PFN1, RPL28, PPIA, UBA52, FTL, GYPC, ATP5MC2, OAZ1, CORO1A, MYL12A, C12ORF57, LDHB, PCBP1…	142	12754	19304	1.42829	1.57874e-13	5.07919e-14	4.77915e-14
GOTERM_CC_DIRECT	GO:0005730~nucleolus	41	28.8732	2.10265e-15	RPL4, RPL5, RPL3, RPL34, RPL12, RPL11, RPL7, RPS4X, RPS14, RPL7A, RPS15A, RPS16, RPS19, RPL36, RPS3, RPL35, RPL13, RPS27A, RPL18, RPS13, RPS12, RPL19, HSPA8, NPM1, RPS9, RPS7, RPS8, RPS5, RPS6, RPL23A, RPS3A, EEF1A1, RPS25, RPS28, RPS27, RPL27, RPL26, ANP32B, RAN, RPS24, RPS23	142	1400	20887	4.30768	5.06262e-13	3.60454e-14	3.18401e-14
GOTERM_BP_DIRECT	GO:0006364~rRNA processing	16	11.2676	1.59846e-14	RPL5, RPS7, RPS6, RPL11, RPL35A, RPL7, RPS15, RPS25, RPS28, RPS16, RPS27, RPS19, RPL14, RPL27, RPL26, RPS24	141	127	19734	17.6324	1.21823e-11	3.04506e-12	2.9971e-12
GOTERM_CC_DIRECT	GO:0014069~postsynaptic density	18	12.6761	7.86622e-13	HSPA8, RPL30, RPL12, RPLP0, RPL10A, RPL8, RPL6, RPL7, RPS14, RPS25, RPS27, RPS19, RPS18, PCBP1, PCBP2, RPS3, RPL14, RPS13	142	244	20887	10.851	1.88782e-10	1.25859e-11	1.11176e-11
GOTERM_MF_DIRECT	GO:0045296~cadherin binding	19	13.3803	4.56849e-11	HSPA8, YWHAB, RPL34, RPL23A, EEF2, RPL6, CNN2, RPS26, RPL7A, EEF1D, PCBP1, RPL14, RACK1, RPL24, FXYD5, RPL15, PFN1, RPL29, RAN	142	335	19304	7.71024	1.08273e-08	2.70683e-09	2.54694e-09
GOTERM_CC_DIRECT	GO:0005634~nucleus	80	56.338	4.79523e-11	RPL4, RPL5, RPL30, UBXN1, RPL3, CCNI, RPLP0, YBX1, RPL10A, RPL9, ACTB, RPL6, ACTG1, RPL7, RPS15, RPL7A, HINT1, CHCHD2, SNRPD2, RPL36AL, RPS18, FTH1, TMSB4X, CFL1, SUMO2, RACK1, RPS13, RPS9, RPS7, RPS8, RPL22, RPS6, RPS3A, RPSA, COMMD6, RHOA, EEF1A1, EEF1D, RPL27, MALAT1, PABPC1, SLC25A5, PFN1, UBA52, GAPDH, PFDN5, PPIA, PTMA, SLC25A6, RPL10, OAZ1, PCBP1, PCBP2, RPS3, RPL13, RPL15, RPS27A, HNRNPA1…	142	6175	20887	1.90564	1.15086e-08	7.19284e-10	6.35367e-10
UP_KW_BIOLOGICAL_PROCESS	KW-0945~Host-virus interaction	21	14.7887	9.15879e-11	HSPA8, NPM1, UBXN1, YWHAB, RPSA, RHOA, EEF1A1, RPS19, PCBP2, CFL1, SUMO2, RACK1, VIM, PABPC1, ANP32B, CALM1, SLC25A5, HNRNPA1, PPIA, RAN, SLC25A6	60	690	11450	5.80797	4.12146e-09	4.12146e-09	3.57193e-09
GOTERM_BP_DIRECT	GO:0000028~ribosomal small subunit assembly	7	4.92958	5.43554e-10	RPS15, RPS14, RPS28, RPS27, RPS19, RPS5, RPSA	141	15	19734	65.3135	4.14188e-07	8.28377e-08	8.15331e-08
GOTERM_BP_DIRECT	GO:0006413~translational initiation	9	6.33803	4.82247e-09	EIF3K, EIF3L, RPS5, EIF3G, RPS3, EIF3H, RPS3A, EIF3F, EIF1	141	55	19734	22.9021	3.67472e-06	6.12454e-07	6.02809e-07
GOTERM_MF_DIRECT	GO:0048027~mRNA 5'-UTR binding	7	4.92958	2.78559e-08	RPS14, RPL5, RPL41, RPS7, RPS3A, RPL26, RPS13	142	26	19304	36.6002	6.60183e-06	1.32037e-06	1.24237e-06
GOTERM_MF_DIRECT	GO:0019843~rRNA binding	8	5.6338	3.4368e-08	RPS4X, NPM1, RPS9, RPS18, RPS5, RPL23A, RPL8, RPL9	142	45	19304	24.1678	8.14518e-06	1.35754e-06	1.27734e-06
INTERPRO	IPR008991:Translation_prot_SH3-like_sf	6	4.22535	5.54061e-08	RPL21, RPL14, RPL27, RPL26, RPL8, RPL6	141	16	20607	54.8059	2.59297e-05	2.59301e-05	2.55976e-05
UP_KW_BIOLOGICAL_PROCESS	KW-0648~Protein biosynthesis	10	7.04225	7.62527e-08	EEF1A1, EEF1B2, EIF3K, EEF1D, EIF3L, EIF3G, EIF3H, EIF3F, EEF2, EIF1	60	153	11450	12.4728	3.43137e-06	1.71569e-06	1.48693e-06
GOTERM_CC_DIRECT	GO:0005783~endoplasmic reticulum	27	19.0141	9.00255e-08	RPL5, UBXN1, RPL10, RPL34, RPLP0, YBX1, CD3E, EEF1B2, SERP1, RPL36AL, RPS3, SARAF, RPL13, RPL18, RPL41, RPL21, RPS7, RPS8, CNBP, RPS6, RPS3A, EEF1D, RPL24, RPL27, UBA52, RPS24, RPS23	142	1185	20887	3.35145	2.16059e-05	1.27095e-06	1.12267e-06
GOTERM_CC_DIRECT	GO:0033290~eukaryotic 48S preinitiation complex	6	4.22535	1.04223e-07	EIF3K, EIF3L, EIF3G, EIF3H, EIF3F, EIF1	142	18	20887	49.0305	2.50133e-05	1.38964e-06	1.22752e-06
GOTERM_BP_DIRECT	GO:0000027~ribosomal large subunit assembly	6	4.22535	1.33059e-07	RPL5, RPL10, RPL11, RPLP0, RPL23A, RPL6	141	18	19734	46.6525	0.000101385	1.44844e-05	1.42563e-05
GOTERM_CC_DIRECT	GO:0016282~eukaryotic 43S preinitiation complex	6	4.22535	1.40679e-07	EIF3K, EIF3L, EIF3G, EIF3H, EIF3F, EIF1	142	19	20887	46.45	3.37625e-05	1.777e-06	1.56969e-06
UP_SEQ_FEATURE	CROSSLNK:Glycyl lysine isopeptide (Lys-Gly) (interchain with G-Cter in SUMO1); alternate	11	7.74648	2.44581e-07	RPL4, HSPA8, RPL5, NPM1, RPL3, SUMO2, RPLP0, RPL13, VIM, RPL10A, EEF2	131	182	20569	9.48993	0.000117637	3.92145e-05	3.88884e-05
GOTERM_CC_DIRECT	GO:0005654~nucleoplasm	54	38.0282	3.01715e-07	RPL5, UBXN1, COX4I1, YBX1, RPL8, ACTB, RPS4X, RPS15, RPS14, HINT1, RPS16, RPS19, SNRPD2, RPS18, SUMO2, RACK1, RPS13, RPS12, RPS9, RPS7, RPS8, RPS5, RPS6, RPS3A, RPSA, SMDT1, EEF1D, RPL27, RPL26, UBA52, PTMA, RPL11, RPS15A, PCBP1, PCBP2, RPS3, RPS27A, HNRNPA1, HSPA8, NPM1, SOD1, RPS26, RPS25, RPS28, RPS27, ARPC2, EIF3L, HNRNPF, FAU, ANP32B, CALM1, RAN, RPS24, RPS23	142	4030	20887	1.97095	7.24089e-05	3.62058e-06	3.19818e-06
GOTERM_BP_DIRECT	GO:0042273~ribosomal large subunit biogenesis	7	4.92958	3.08066e-07	RPL5, NPM1, RPL11, RPL14, RPL35A, RPL26, RPL7	141	39	19734	25.1206	0.000234719	2.93433e-05	2.88812e-05
UP_KW_MOLECULAR_FUNCTION	KW-0699~rRNA-binding	7	4.92958	3.4866e-07	RPS4X, RPL5, RPS9, RPS18, RPL11, RPL23A, RPL8	120	29	11889	23.9147	1.25517e-05	4.18392e-06	3.71904e-06
GOTERM_CC_DIRECT	GO:0036464~cytoplasmic ribonucleoprotein granule	8	5.6338	1.48891e-06	RPS4X, PCBP1, RPS6, RPLP0, PABPC1, RPL28, RPL6, ACTB	142	83	20887	14.1775	0.000357274	1.70161e-05	1.50309e-05
GOTERM_CC_DIRECT	GO:0005852~eukaryotic translation initiation factor 3 complex	5	3.52113	3.40045e-06	EIF3K, EIF3L, EIF3G, EIF3H, EIF3F	142	16	20887	45.9661	0.000815777	3.70958e-05	3.2768e-05
GOTERM_MF_DIRECT	GO:0003729~mRNA binding	12	8.4507	4.66259e-06	RPS26, RPS5, CNBP, PCBP1, PCBP2, RPS3, RPL24, RPL35, YBX1, PABPC1, RPS13, RPL7	142	269	19304	6.0644	0.00110443	0.000157862	0.000148537
GOTERM_BP_DIRECT	GO:0001732~formation of cytoplasmic translation initiation complex	5	3.52113	5.37535e-06	EIF3K, EIF3L, EIF3G, EIF3H, EIF3F	141	17	19734	41.164	0.00408765	0.000455113	0.000447946
GOTERM_MF_DIRECT	GO:0045182~translation regulator activity	5	3.52113	6.02905e-06	RPS14, RPS9, RPL10, CNBP, RACK1	142	17	19304	39.9834	0.00142787	0.000178611	0.00016806
UP_KW_PTM	KW-0013~ADP-ribosylation	10	7.04225	6.51777e-06	NPM1, RPS6, RAC2, RPL24, RPS3A, EEF2, RPS27A, GAPDH, UBA52, RHOA	128	147	14252	7.5744	0.000104279	2.77005e-05	2.77005e-05
GOTERM_BP_DIRECT	GO:0006414~translational elongation	5	3.52113	8.65811e-06	EEF1A1, EEF1B2, EEF1D, RPLP1, EEF2	141	19	19734	36.8309	0.00657579	0.000659748	0.000649358
INTERPRO	IPR014722:Rib_uL2_dom2	5	3.52113	1.63448e-05	RPS4X, RPL14, RPL26, RPL8, RPL6	141	23	20607	31.7715	0.00762025	0.00382469	0.00377565
GOTERM_BP_DIRECT	GO:0045727~positive regulation of translation	7	4.92958	2.40054e-05	RPS4X, RPL5, NPM1, RPS27, SERP1, RPL26, EEF2	141	81	19734	12.0951	0.018126	0.00166292	0.00163673
UP_SEQ_FEATURE	CROSSLNK:Glycyl lysine isopeptide (Lys-Gly) (interchain with G-Cter in ubiquitin)	11	7.74648	2.6768e-05	EEF1A1, RPL10, RPLP1, RPL12, RPLP0, RPS3, YBX1, RPS27A, UBA52, RHOA, RPS13	131	308	20569	5.60769	0.012793	0.00321885	0.00319208
GOTERM_CC_DIRECT	GO:0031982~vesicle	9	6.33803	2.98801e-05	MYL6, CFL1, CALM1, RPS27A, GAPDH, PPIA, UBA52, RHOA, ACTB	142	179	20887	7.39566	0.00714569	0.000311793	0.000275417
GOTERM_MF_DIRECT	GO:1990948~ubiquitin ligase inhibitor activity	4	2.8169	4.40898e-05	RPS15, RPL5, RPS7, RPL11	142	10	19304	54.3775	0.0103951	0.00116103	0.00109245
INTERPRO	IPR005824:KOW	4	2.8169	4.86601e-05	RPS4X, RPL14, RPL27, RPL26	141	11	20607	53.1451	0.0225161	0.00755321	0.00745638
UP_KW_PTM	KW-0488~Methylation	24	16.9014	5.26167e-05	RPL4, BTF3, HSPA8, RPL3, CNBP, ATP5MC2, RPL23A, EEF2, RHOA, ACTB, ACTG1, EEF1A1, RPS19, RPL36AL, RPS3, RAC2, PABPC1, CALM1, SLC25A5, HNRNPA1, RPL29, GAPDH, UBA52, SLC25A6	128	1056	14252	2.53054	0.000841535	0.000178897	0.000178897
UP_KW_CELLULAR_COMPONENT	KW-0999~Mitochondrion inner membrane	12	8.4507	5.33883e-05	MT-ATP6, LDHB, SMDT1, MT-ND4, COX4I1, RPS3, MT-CO2, SLC25A5, ATP5MG, MT-ND3, ATP5F1E, SLC25A6	133	348	17942	4.6518	0.00112056	0.000560577	0.000480495
INTERPRO	IPR011332:Ribosomal_zn-bd	4	2.8169	6.45574e-05	RPS27, RPL36AL, RPS27A, UBA52	141	12	20607	48.7163	0.029762	0.00755321	0.00745638
UP_KW_PTM	KW-0597~Phosphoprotein	97	68.3099	6.54644e-05	RPL4, RPL5, RPL30, RPL3, RPL32, RPL31, RPL34, RPL10A, RPL6, RPL7, EEF1B2, RPS14, RPS16, SNRPD2, RPL18A, FTH1, CFL1, ARHGDIB, RPL35, TMSB10, RPS13, RPS9, RPS8, RPS5, RPL22, RPS6, RPSA, EEF1A1, MYL6, RPL24, RPL26, RPL29, PFN1, RPL28, PPIA, UBA52, GYPC, CORO1A, MYL12A, CNN2, LDHB, PCBP1, PCBP2, BTF3, HSPA8, EEF2, EIF1, RPS26, RPS28, RPS27, NACA, ARPC3, HNRNPF, ANP32B, CALM1, RPS24, UBXN1, YWHAB, RPL…	128	8417	14252	1.28316	0.00104692	0.000185483	0.000185483
GOTERM_MF_DIRECT	GO:0003743~translation initiation factor activity	6	4.22535	7.06023e-05	EIF3K, EIF3L, EIF3G, EIF3H, EIF3F, EIF1	142	59	19304	13.8248	0.0165941	0.00167328	0.00157443
GOTERM_CC_DIRECT	GO:0005791~rough endoplasmic reticulum	5	3.52113	7.88457e-05	RPL4, RPL27, RPL18, RPL6, RPS23	142	34	20887	21.6311	0.0187458	0.000788457	0.00069647
GOTERM_CC_DIRECT	GO:0005743~mitochondrial inner membrane	13	9.15493	0.000154221	MT-ND4, COX4I1, ATP5MC2, MT-ND3, ATP5F1E, MT-ATP6, LDHB, SMDT1, RPS3, MT-CO2, SLC25A5, ATP5MG, SLC25A6	142	501	20887	3.81675	0.0363392	0.00148052	0.0013078
KEGG_PATHWAY	hsa05012:Parkinson disease	13	9.15493	0.000155579	MT-ND4, COX4I1, ATP5MC2, MT-ND3, ATP5F1E, SOD1, MT-ATP6, MT-CO2, CALM1, SLC25A5, RPS27A, UBA52, SLC25A6	113	271	8840	3.75273	0.0235243	0.00793453	0.0072085
UP_KW_MOLECULAR_FUNCTION	KW-0694~RNA-binding	20	14.0845	0.000158528	RPL5, NPM1, RPS9, RPL12, RPL22, RPL11, RPL35A, RPL23A, YBX1, RPL8, RPL7, RPS4X, RPS18, PCBP1, HNRNPF, PCBP2, RPS3, EIF3G, PABPC1, HNRNPA1	120	751	11889	2.63848	0.0056912	0.00142675	0.00126822
GOTERM_CC_DIRECT	GO:0005856~cytoskeleton	13	9.15493	0.000209742	CORO1A, RHOA, ACTB, ACTG1, CNN2, HINT1, TMSB4X, ARHGDIB, RAC2, VIM, PFN1, GAPDH, TMSB10	142	518	20887	3.69149	0.0490971	0.00193608	0.0017102
UP_KW_MOLECULAR_FUNCTION	KW-0396~Initiation factor	6	4.22535	0.000234651	EIF3K, EIF3L, EIF3G, EIF3H, EIF3F, EIF1	120	56	11889	10.6152	0.00841282	0.00168948	0.00150176
KEGG_PATHWAY	hsa05415:Diabetic cardiomyopathy	11	7.74648	0.000261094	MT-ATP6, MT-ND4, COX4I1, ATP5MC2, RAC2, MT-CO2, SLC25A5, GAPDH, MT-ND3, ATP5F1E, SLC25A6	113	205	8840	4.19771	0.0391649	0.00998683	0.009073
GOTERM_CC_DIRECT	GO:0005853~eukaryotic translation elongation factor 1 complex	3	2.11268	0.000269095	EEF1A1, EEF1B2, EEF1D	142	4	20887	110.319	0.0625496	0.00239196	0.00211289
INTERPRO	IPR012678:Ribosomal_uL23/eL15/eS24_sf	3	2.11268	0.000272521	RPL23A, RPL15, RPS24	141	4	20607	109.612	0.119757	0.025508	0.0251809
GOTERM_MF_DIRECT	GO:0019901~protein kinase binding	13	9.15493	0.000321188	NPM1, RPS7, RPS6, EEF2, CD3E, RHOA, ACTB, ACTG1, EEF1A1, RPS19, RPS3, RAC2, CALM1	142	502	19304	3.52045	0.0733077	0.00692013	0.00651135
GOTERM_CC_DIRECT	GO:0030027~lamellipodium	8	5.6338	0.000365763	ARPC2, ARPC3, CFL1, RAC2, PABPC1, CORO1A, RHOA, ACTB	142	195	20887	6.03453	0.0840551	0.00313511	0.00276934
UP_KW_CELLULAR_COMPONENT	KW-0539~Nucleus	63	44.3662	0.000414397	RPL5, RPL3, CCNI, RPLP0, YBX1, ACTB, RPS4X, RPS14, HINT1, CHCHD2, RPS16, RPS19, SNRPD2, CFL1, SUMO2, RACK1, RPS13, RPS12, RPS9, RPS7, RPS8, RPS5, RPS6, RPS3A, RPSA, COMMD6, RHOA, EEF1A1, EEF1D, PABPC1, UBA52, GAPDH, PFDN5, PPIA, PTMA, RPL11, RPS15A, PCBP1, PCBP2, RPS3, RPS27A, HNRNPA1, BTF3, HSPA8, NPM1, CNBP, RPL23A, EEF2, SOD1, RPS28, RPS27, EIF3K, ARPC2, NACA, ARPC3, HNRNPF, EIF3G, VIM, FAU, A…	133	5858	17942	1.45081	0.00866637	0.00290078	0.00248638
UP_SEQ_FEATURE	CROSSLNK:Glycyl lysine isopeptide (Lys-Gly) (interchain with G-Cter in ubiquitin); alternate	6	4.22535	0.000455209	SUMO2, RPS3, PFN1, CALM1, PPIA, RAN	131	101	20569	9.32764	0.196683	0.0437911	0.043427
GOTERM_BP_DIRECT	GO:1902600~proton transmembrane transport	7	4.92958	0.000474828	MT-ATP6, COX4I1, ATP5MC2, MT-CO2, SLC25A5, ATP5MG, ATP5F1E	141	139	19734	7.04822	0.303651	0.0301516	0.0296768
GOTERM_MF_DIRECT	GO:0031625~ubiquitin protein ligase binding	10	7.04225	0.000475244	HSPA8, RPL5, UBXN1, SUMO2, PCBP2, RPL11, SLC25A5, RPS27A, UBA52, ACTG1	142	311	19304	4.37118	0.106545	0.00938606	0.00883161
GOTERM_CC_DIRECT	GO:0005753~mitochondrial proton-transporting ATP synthase complex	4	2.8169	0.00048304	MT-ATP6, ATP5MC2, ATP5MG, ATP5F1E	142	23	20887	25.5811	0.109487	0.00399757	0.00353119
GOTERM_CC_DIRECT	GO:0098556~cytoplasmic side of rough endoplasmic reticulum membrane	3	2.11268	0.000666789	RPS26, RPS28, RPL27	142	6	20887	73.5458	0.147927	0.00533431	0.00471197
GOTERM_MF_DIRECT	GO:0015078~proton transmembrane transporter activity	4	2.8169	0.000689951	MT-ATP6, ATP5MC2, SLC25A5, ATP5MG	142	24	19304	22.6573	0.150897	0.0125783	0.0118353
KEGG_PATHWAY	hsa05020:Prion disease	12	8.4507	0.000765503	MT-ATP6, HSPA8, MT-ND4, COX4I1, ATP5MC2, RAC2, MT-CO2, SLC25A5, MT-ND3, ATP5F1E, SLC25A6, SOD1	113	278	8840	3.37684	0.110563	0.0195703	0.0177796
KEGG_PATHWAY	hsa04714:Thermogenesis	11	7.74648	0.000767464	MT-ATP6, MT-ND4, COX4I1, RPS6, ATP5MC2, MT-CO2, ATP5MG, MT-ND3, ATP5F1E, ACTB, ACTG1	113	235	8840	3.66183	0.11083	0.0195703	0.0177796
GOTERM_BP_DIRECT	GO:0015986~proton motive force-driven ATP synthesis	4	2.8169	0.000806199	MT-ATP6, ATP5MC2, ATP5MG, ATP5F1E	141	26	19734	21.5319	0.459127	0.0472557	0.0465115
UP_SEQ_FEATURE	DOMAIN:KOW	3	2.11268	0.000815319	RPL14, RPL27, RPL26	131	7	20569	67.2923	0.324518	0.0653614	0.0648179
INTERPRO	IPR009000:Transl_B-barrel_sf	4	2.8169	0.00108936	EEF1A1, RPL3, RPL35A, EEF2	141	30	20607	19.4865	0.399565	0.0849704	0.083881
GOTERM_BP_DIRECT	GO:0042776~proton motive force-driven mitochondrial ATP synthesis	5	3.52113	0.00131564	MT-ATP6, MT-ND4, ATP5MG, MT-ND3, ATP5F1E	141	67	19734	10.4446	0.633289	0.0716086	0.0704809
BIOCARTA	h_rhoPathway:Rho cell motility signaling pathway	5	3.52113	0.00132765	ARPC2, ARPC3, CFL1, PFN1, RHOA	26	33	1623	9.45804	0.102023	0.107539	0.107539
GOTERM_MF_DIRECT	GO:0003785~actin monomer binding	4	2.8169	0.00134039	TMSB4X, PFN1, TMSB10, CORO1A	142	30	19304	18.1258	0.272313	0.0226908	0.0213504
GOTERM_MF_DIRECT	GO:0003746~translation elongation factor activity	4	2.8169	0.00162016	EEF1A1, EEF1B2, EEF1D, EEF2	142	32	19304	16.993	0.319065	0.0255985	0.0240863
SMART	SM00213:UBQ	4	2.8169	0.00171343	SUMO2, FAU, RPS27A, UBA52	59	44	10692	16.4746	0.0931235	0.0976653	0.092525
GOTERM_BP_DIRECT	GO:0000056~ribosomal small subunit export from nucleus	3	2.11268	0.00174122	RPS15, NPM1, RAN	141	9	19734	46.6525	0.734984	0.0884539	0.0870609
KEGG_PATHWAY	hsa00190:Oxidative phosphorylation	8	5.6338	0.00180013	MT-ATP6, MT-ND4, COX4I1, ATP5MC2, MT-CO2, ATP5MG, MT-ND3, ATP5F1E	113	138	8840	4.53508	0.240935	0.0393456	0.0357454
GOTERM_BP_DIRECT	GO:1904667~negative regulation of ubiquitin protein ligase activity	3	2.11268	0.00216641	RPL5, RPS7, RPL11	141	10	19734	41.9872	0.808448	0.103175	0.101551
KEGG_PATHWAY	hsa05208:Chemical carcinogenesis - reactive oxygen species	10	7.04225	0.00223026	MT-ATP6, MT-ND4, COX4I1, ATP5MC2, MT-CO2, SLC25A5, MT-ND3, ATP5F1E, SLC25A6, SOD1	113	226	8840	3.46151	0.289376	0.0426538	0.0387508
INTERPRO	IPR004038:Ribosomal_eL8/eL30/eS12/Gad45	3	2.11268	0.00242127	RPL7A, RPL30, RPS12	141	11	20607	39.8588	0.678426	0.141644	0.139828
INTERPRO	IPR019954:Ubiquitin_CS	3	2.11268	0.00242127	FAU, RPS27A, UBA52	141	11	20607	39.8588	0.678426	0.141644	0.139828
KEGG_PATHWAY	hsa04810:Regulation of actin cytoskeleton	10	7.04225	0.00251165	ARPC2, ARPC3, TMSB4X, CFL1, RAC2, PFN1, MYL12A, RHOA, ACTB, ACTG1	113	230	8840	3.40131	0.31939	0.0426981	0.0387911
UP_SEQ_FEATURE	CROSSLNK:Glycyl lysine isopeptide (Gly-Lys) (interchain with K-? in acceptor proteins)	3	2.11268	0.00295399	SUMO2, RPS27A, UBA52	131	13	20569	36.2343	0.759003	0.202981	0.201293
UP_KW_MOLECULAR_FUNCTION	KW-0251~Elongation factor	4	2.8169	0.00295497	EEF1A1, EEF1B2, EEF1D, EEF2	120	29	11889	13.6655	0.101058	0.0177298	0.0157598
UP_KW_BIOLOGICAL_PROCESS	KW-0375~Hydrogen ion transport	4	2.8169	0.00312129	MT-ATP6, ATP5MC2, ATP5MG, ATP5F1E	60	57	11450	13.3918	0.131231	0.0426097	0.0369284
INTERPRO	IPR019956:Ubiquitin_dom	3	2.11268	0.00340336	FAU, RPS27A, UBA52	141	13	20607	33.7267	0.79719	0.176975	0.174706
UP_SEQ_FEATURE	TOPO_DOM:Mitochondrial matrix	5	3.52113	0.00374172	SMDT1, COX4I1, MT-CO2, SLC25A5, SLC25A6	131	100	20569	7.85076	0.83522	0.224971	0.2231
UP_KW_BIOLOGICAL_PROCESS	KW-0066~ATP synthesis	3	2.11268	0.00378753	MT-ATP6, ATP5MG, ATP5F1E	60	18	11450	31.8056	0.156978	0.0426097	0.0369284
INTERPRO	IPR029064:Ribosomal_eL30-like_sf	3	2.11268	0.00454087	RPL7A, RPL30, RPS12	141	15	20607	29.2298	0.881159	0.212513	0.209788
GOTERM_MF_DIRECT	GO:0031386~protein tag activity	3	2.11268	0.00455108	SUMO2, RPS27A, UBA52	142	14	19304	29.1308	0.660767	0.0674129	0.0634307
UP_KW_CELLULAR_COMPONENT	KW-0138~CF(0)	3	2.11268	0.00461329	MT-ATP6, ATP5MC2, ATP5MG	133	14	17942	28.9076	0.0925377	0.0242198	0.0207598
GOTERM_BP_DIRECT	GO:0006417~regulation of translation	5	3.52113	0.00505131	RPS14, RPS9, RPL10, RPS3, GAPDH	141	97	19734	7.2143	0.978908	0.205891	0.202649
GOTERM_BP_DIRECT	GO:0070527~platelet aggregation	4	2.8169	0.00507298	PPIA, MYL12A, ACTB, ACTG1	141	49	19734	11.4251	0.979255	0.205891	0.202649
GOTERM_BP_DIRECT	GO:0007015~actin filament organization	6	4.22535	0.00513377	CNN2, TMSB4X, RAC2, TMSB10, CORO1A, RHOA	141	156	19734	5.38298	0.980199	0.205891	0.202649
UP_SEQ_FEATURE	COMPBIAS:Basic residues	12	8.4507	0.005375	RPL4, EEF1D, RPS8, RPL23A, FAU, RPL15, PFN1, RPL18, RPL29, RPL6, RPS24, RPS23	131	709	20569	2.65752	0.925156	0.287264	0.284875
GOTERM_BP_DIRECT	GO:2000767~positive regulation of cytoplasmic translation	3	2.11268	0.00561827	CNBP, YBX1, PABPC1	141	16	19734	26.242	0.986339	0.214056	0.210685
GOTERM_CC_DIRECT	GO:0032991~protein-containing complex	12	8.4507	0.00675479	RPL5, NPM1, RPL3, RPL10, RPS7, RPL11, CALM1, PPIA, CORO1A, ACTB, RAN, SOD1	142	684	20887	2.58055	0.803413	0.0522951	0.046194
KEGG_PATHWAY	hsa05014:Amyotrophic lateral sclerosis	12	8.4507	0.00721371	MT-ATP6, MT-ND4, COX4I1, ATP5MC2, MT-CO2, PFN1, HNRNPA1, MT-ND3, ATP5F1E, ACTB, ACTG1, SOD1	113	371	8840	2.53035	0.669681	0.11037	0.100271
GOTERM_BP_DIRECT	GO:0045471~response to ethanol	5	3.52113	0.00736084	HSPA8, MT-ND4, RPL15, RPL10A, SOD1	141	108	19734	6.47951	0.99641	0.267093	0.262887
UP_SEQ_FEATURE	DOMAIN:Ubiquitin-like	4	2.8169	0.00776208	SUMO2, FAU, RPS27A, UBA52	131	64	20569	9.81345	0.976438	0.373356	0.370251
INTERPRO	IPR000626:Ubiquitin-like_dom	4	2.8169	0.00828676	SUMO2, FAU, RPS27A, UBA52	141	61	20607	9.58354	0.979644	0.352086	0.347573
GOTERM_MF_DIRECT	GO:0005200~structural constituent of cytoskeleton	5	3.52113	0.00894154	ARPC2, ARPC3, VIM, ACTB, ACTG1	142	111	19304	6.12359	0.881005	0.121581	0.114399
GOTERM_MF_DIRECT	GO:0046933~proton-transporting ATP synthase activity, rotational mechanism	3	2.11268	0.00923401	MT-ATP6, ATP5MG, ATP5F1E	142	20	19304	20.3915	0.889045	0.121581	0.114399
GOTERM_BP_DIRECT	GO:0030490~maturation of SSU-rRNA	3	2.11268	0.00960689	RPS14, RPS28, RPS19	141	21	19734	19.9939	0.999361	0.332748	0.327508
GOTERM_CC_DIRECT	GO:1904813~ficolin-1-rich granule lumen	5	3.52113	0.0102782	EEF1A1, HSPA8, FTH1, EEF2, PPIA	142	125	20887	5.88366	0.916217	0.0770862	0.0680928
UP_KW_BIOLOGICAL_PROCESS	KW-0693~Viral RNA replication	2	1.40845	0.0102796	PCBP1, PCBP2	60	2	11450	190.833	0.371849	0.0925162	0.0801807
GOTERM_BP_DIRECT	GO:2000059~negative regulation of ubiquitin-dependent protein catabolic process	3	2.11268	0.0105188	RPL5, RPS7, RPL11	141	22	19734	19.0851	0.999683	0.348493	0.343005
SMART	SM01182:EF-1_beta_acid	2	1.40845	0.0108203	EEF1B2, EEF1D	59	2	10692	181.22	0.462119	0.205586	0.194766
SMART	SM00888:EF1_GNE	2	1.40845	0.0108203	EEF1B2, EEF1D	59	2	10692	181.22	0.462119	0.205586	0.194766
UP_SEQ_FEATURE	DOMAIN:Translation elongation factor EF1B beta/delta subunit guanine nucleotide exchange	2	1.40845	0.0126007	EEF1B2, EEF1D	131	2	20569	157.015	0.997756	0.37881	0.37566
UP_SEQ_FEATURE	CROSSLNK:(Microbial infection) Isoglutamyl lysine isopeptide (Lys-Glu) (interchain with E-270); by Vibrio toxins RtxA and VgrG1	2	1.40845	0.0126007	ACTB, ACTG1	131	2	20569	157.015	0.997756	0.37881	0.37566
UP_SEQ_FEATURE	DOMAIN:Elongation factor 1 beta central acidic region eukaryote	2	1.40845	0.0126007	EEF1B2, EEF1D	131	2	20569	157.015	0.997756	0.37881	0.37566
UP_SEQ_FEATURE	MUTAGEN:S->G: Phosphomimetic mutant that can recruit PRKN to mitochondria.	2	1.40845	0.0126007	RPS27A, UBA52	131	2	20569	157.015	0.997756	0.37881	0.37566
UP_SEQ_FEATURE	MUTAGEN:S->A: Prevents phosphorylation in case of mitophagy. Impaired translocation of PRKN to mitochondria.	2	1.40845	0.0126007	RPS27A, UBA52	131	2	20569	157.015	0.997756	0.37881	0.37566
UP_SEQ_FEATURE	CROSSLNK:(Microbial infection) Isoglutamyl lysine isopeptide (Glu-Lys) (interchain with K-50); by Vibrio toxins RtxA and VgrG1	2	1.40845	0.0126007	ACTB, ACTG1	131	2	20569	157.015	0.997756	0.37881	0.37566
GOTERM_CC_DIRECT	GO:0070288~ferritin complex	2	1.40845	0.013456	FTH1, FTL	142	2	20887	147.092	0.961278	0.0978616	0.0864444
INTERPRO	IPR038716:P1/P2_N_sf	2	1.40845	0.0135418	RPLP1, RPLP2	141	2	20607	146.149	0.998306	0.352086	0.347573
INTERPRO	IPR018940:EF-1_beta_acid_region_euk	2	1.40845	0.0135418	EEF1B2, EEF1D	141	2	20607	146.149	0.998306	0.352086	0.347573
INTERPRO	IPR036219:eEF-1beta-like_sf	2	1.40845	0.0135418	EEF1B2, EEF1D	141	2	20607	146.149	0.998306	0.352086	0.347573
INTERPRO	IPR001326:Transl_elong_EF1B_B/D_CS	2	1.40845	0.0135418	EEF1B2, EEF1D	141	2	20607	146.149	0.998306	0.352086	0.347573
INTERPRO	IPR027534:Ribosomal_P1/P2	2	1.40845	0.0135418	RPLP1, RPLP2	141	2	20607	146.149	0.998306	0.352086	0.347573
INTERPRO	IPR049720:EF1B_bsu/dsu	2	1.40845	0.0135418	EEF1B2, EEF1D	141	2	20607	146.149	0.998306	0.352086	0.347573
INTERPRO	IPR014038:EF1B_bsu/dsu_GNE	2	1.40845	0.0135418	EEF1B2, EEF1D	141	2	20607	146.149	0.998306	0.352086	0.347573
KEGG_PATHWAY	hsa05131:Shigellosis	9	6.33803	0.0135921	ARPC2, ARPC3, PFN1, RPS27A, UBA52, MYL12A, RHOA, ACTB, ACTG1	113	249	8840	2.82759	0.876789	0.173331	0.157471
UP_SEQ_FEATURE	TOPO_DOM:Mitochondrial intermembrane	5	3.52113	0.0138932	SMDT1, COX4I1, MT-CO2, SLC25A5, SLC25A6	131	146	20569	5.37724	0.998805	0.393096	0.389827
GOTERM_BP_DIRECT	GO:1905551~negative regulation of protein localization to endoplasmic reticulum	2	1.40845	0.0141387	BTF3, NACA	141	2	19734	139.957	0.999981	0.414374	0.407848
GOTERM_BP_DIRECT	GO:0002182~cytoplasmic translational elongation	2	1.40845	0.0141387	EEF1D, RPLP2	141	2	19734	139.957	0.999981	0.414374	0.407848
GOTERM_BP_DIRECT	GO:0039694~viral RNA genome replication	2	1.40845	0.0141387	PCBP1, PCBP2	141	2	19734	139.957	0.999981	0.414374	0.407848
KEGG_PATHWAY	hsa05132:Salmonella infection	9	6.33803	0.0142068	ARPC2, ARPC3, RPS3, PFN1, GAPDH, MYL12A, RHOA, ACTB, ACTG1	113	251	8840	2.80506	0.887998	0.173331	0.157471
KEGG_PATHWAY	hsa04216:Ferroptosis	4	2.8169	0.0158821	PCBP1, FTH1, PCBP2, FTL	113	42	8840	7.45048	0.91366	0.173331	0.157471
GOTERM_CC_DIRECT	GO:0043296~apical junction complex	3	2.11268	0.0163063	RHOA, ACTB, ACTG1	142	29	20887	15.2164	0.980664	0.115103	0.101675
GOTERM_MF_DIRECT	GO:0051082~unfolded protein binding	5	3.52113	0.0164532	HSPA8, NPM1, NACA, PFDN5, PPIA	142	133	19304	5.11066	0.980393	0.205232	0.193109
GOTERM_BP_DIRECT	GO:0000462~maturation of SSU-rRNA from tricistronic rRNA transcript (SSU-rRNA, 5.8S rRNA, LSU-rRNA)	3	2.11268	0.0167426	RPS16, RPS19, RPS8	141	28	19734	14.9954	0.999997	0.472512	0.465071
KEGG_PATHWAY	hsa05016:Huntington disease	10	7.04225	0.0169772	MT-ATP6, MT-ND4, COX4I1, ATP5MC2, MT-CO2, SLC25A5, MT-ND3, ATP5F1E, SLC25A6, SOD1	113	311	8840	2.51544	0.927183	0.173331	0.157471
KEGG_PATHWAY	hsa05100:Bacterial invasion of epithelial cells	5	3.52113	0.0169932	ARPC2, ARPC3, RHOA, ACTB, ACTG1	113	78	8840	5.01475	0.927365	0.173331	0.157471
GOTERM_MF_DIRECT	GO:0043022~ribosome binding	4	2.8169	0.0181974	EIF3K, RACK1, RPSA, EEF2	142	76	19304	7.15493	0.987125	0.215639	0.202901
UP_SEQ_FEATURE	DOMAIN:JAB1/MPN/MOV34 metalloenzyme	2	1.40845	0.0188419	EIF3H, EIF3F	131	3	20569	104.677	0.999894	0.401537	0.398198
KEGG_PATHWAY	hsa05022:Pathways of neurodegeneration - multiple diseases	13	9.15493	0.0189371	MT-ND4, COX4I1, ATP5MC2, MT-ND3, ATP5F1E, SOD1, MT-ATP6, MT-CO2, CALM1, SLC25A5, RPS27A, UBA52, SLC25A6	113	483	8840	2.10557	0.946344	0.181086	0.164516
INTERPRO	IPR014717:Transl_elong_EF1B/ribsomal_bS6	2	1.40845	0.0202442	EEF1B2, EEF1D	141	3	20607	97.4326	0.99993	0.498648	0.492255
GOTERM_BP_DIRECT	GO:0006446~regulation of translational initiation	3	2.11268	0.0203135	EIF3K, EIF3H, EIF1	141	31	19734	13.5443	1	0.552818	0.544113
KEGG_PATHWAY	hsa04530:Tight junction	7	4.92958	0.0207685	MYL6, ARPC2, ARPC3, MYL12A, RHOA, ACTB, ACTG1	113	170	8840	3.22124	0.959686	0.186917	0.169813
GOTERM_BP_DIRECT	GO:1990145~maintenance of translational fidelity	2	1.40845	0.0211335	RPS23, RPS12	141	3	19734	93.305	1	0.555301	0.546556
UP_KW_BIOLOGICAL_PROCESS	KW-0508~mRNA splicing	6	4.22535	0.0222257	HSPA8, SNRPD2, HNRNPF, YBX1, PABPC1, HNRNPA1	60	313	11450	3.65815	0.636304	0.166693	0.144467
BIOCARTA	h_cdc42racPathway:Role of PI3K subunit p85 in regulation of Actin Organization and Cell Migration	3	2.11268	0.0239585	ARPC2, ARPC3, RHOA	26	16	1623	11.7043	0.859741	0.97032	0.97032
UP_SEQ_FEATURE	DOMAIN:RNA-binding S4	2	1.40845	0.0250439	RPS4X, RPS9	131	4	20569	78.5076	0.999995	0.401537	0.398198
UP_SEQ_FEATURE	MUTAGEN:R->G: No effect on ADP-ribosylation.	2	1.40845	0.0250439	RPS27A, UBA52	131	4	20569	78.5076	0.999995	0.401537	0.398198
UP_SEQ_FEATURE	MUTAGEN:K->R: No effect on HLTF-mediated polyubiquitination of PCNA.	2	1.40845	0.0250439	RPS27A, UBA52	131	4	20569	78.5076	0.999995	0.401537	0.398198
UP_SEQ_FEATURE	REGION:Important for transport activity	2	1.40845	0.0250439	SLC25A5, SLC25A6	131	4	20569	78.5076	0.999995	0.401537	0.398198
UP_SEQ_FEATURE	MUTAGEN:S->D: Phosphomimetic mutant that binds and activates PRKN.	2	1.40845	0.0250439	RPS27A, UBA52	131	4	20569	78.5076	0.999995	0.401537	0.398198
UP_SEQ_FEATURE	MUTAGEN:K->R: Abolishes HLTF-mediated polyubiquitination of PCNA.	2	1.40845	0.0250439	RPS27A, UBA52	131	4	20569	78.5076	0.999995	0.401537	0.398198
UP_SEQ_FEATURE	MUTAGEN:R->K: No effect on ADP-ribosylation, when associated with K-74.	2	1.40845	0.0250439	RPS27A, UBA52	131	4	20569	78.5076	0.999995	0.401537	0.398198
UP_SEQ_FEATURE	MUTAGEN:G->A: Loss of ADP-ribosylation.	2	1.40845	0.0250439	RPS27A, UBA52	131	4	20569	78.5076	0.999995	0.401537	0.398198
UP_SEQ_FEATURE	MOTIF:Nucleotide carrier signature motif	2	1.40845	0.0250439	SLC25A5, SLC25A6	131	4	20569	78.5076	0.999995	0.401537	0.398198
UP_SEQ_FEATURE	MUTAGEN:R->K: No effect on ADP-ribosylation, when associated with K-72.	2	1.40845	0.0250439	RPS27A, UBA52	131	4	20569	78.5076	0.999995	0.401537	0.398198
UP_SEQ_FEATURE	MUTAGEN:H->G: Loss of DTX3L-mediated polyubiquitination of histone H3 and H4.	2	1.40845	0.0250439	RPS27A, UBA52	131	4	20569	78.5076	0.999995	0.401537	0.398198
UP_SEQ_FEATURE	SITE:Essential for function	2	1.40845	0.0250439	RPS27A, UBA52	131	4	20569	78.5076	0.999995	0.401537	0.398198
UP_KW_MOLECULAR_FUNCTION	KW-0009~Actin-binding	8	5.6338	0.0255754	CNN2, ARPC2, ARPC3, TMSB4X, CFL1, PFN1, TMSB10, CORO1A	120	288	11889	2.75208	0.606507	0.13153	0.116916
KEGG_PATHWAY	hsa05010:Alzheimer disease	11	7.74648	0.0262114	MT-ATP6, MT-ND4, COX4I1, ATP5MC2, MT-CO2, CALM1, SLC25A5, GAPDH, MT-ND3, ATP5F1E, SLC25A6	113	391	8840	2.20085	0.982817	0.222797	0.202411
INTERPRO	IPR012340:NA-bd_OB-fold	4	2.8169	0.0262698	RPS28, YBX1, RPL8, RPS23	141	94	20607	6.2191	0.999996	0.580906	0.573459
UP_KW_CELLULAR_COMPONENT	KW-0747~Spliceosome	5	3.52113	0.0265313	HSPA8, SNRPD2, HNRNPF, PABPC1, HNRNPA1	133	153	17942	4.40857	0.431459	0.111431	0.0955127
SMART	SM00363:S4	2	1.40845	0.0268354	RPS4X, RPS9	59	5	10692	72.4881	0.787861	0.3043	0.288285
GOTERM_BP_DIRECT	GO:0150111~regulation of transepithelial transport	2	1.40845	0.028079	ACTB, ACTG1	141	4	19734	69.9787	1	0.713206	0.701974
KEGG_PATHWAY	hsa04520:Adherens junction	5	3.52113	0.0301468	RAC2, MYL12A, RHOA, ACTB, ACTG1	113	93	8840	4.20592	0.990753	0.23444	0.212988
UP_KW_BIOLOGICAL_PROCESS	KW-0409~Iron storage	2	1.40845	0.0305281	FTH1, FTL	60	6	11450	63.6111	0.752209	0.180452	0.156391
KEGG_PATHWAY	hsa05135:Yersinia infection	6	4.22535	0.0306457	ARPC2, ARPC3, RAC2, RHOA, ACTB, ACTG1	113	138	8840	3.40131	0.991453	0.23444	0.212988
GOTERM_CC_DIRECT	GO:0071013~catalytic step 2 spliceosome	4	2.8169	0.0310677	SNRPD2, HNRNPF, PABPC1, HNRNPA1	142	101	20887	5.82541	0.999487	0.210338	0.185799
UP_SEQ_FEATURE	SITE:Interacts with activating enzyme	2	1.40845	0.031207	RPS27A, UBA52	131	5	20569	62.8061	1	0.46908	0.46518
UP_SEQ_FEATURE	DOMAIN:Ferritin-like diiron	2	1.40845	0.031207	FTH1, FTL	131	5	20569	62.8061	1	0.46908	0.46518
GOTERM_CC_DIRECT	GO:0032587~ruffle membrane	4	2.8169	0.0318554	EEF1A1, CFL1, RPS3, RHOA	142	102	20887	5.7683	0.999578	0.210338	0.185799
SMART	SM00152:THY	2	1.40845	0.0321169	TMSB4X, TMSB10	59	6	10692	60.4068	0.844437	0.3043	0.288285
SMART	SM01407:NAC	2	1.40845	0.0321169	BTF3, NACA	59	6	10692	60.4068	0.844437	0.3043	0.288285
GOTERM_CC_DIRECT	GO:0005884~actin filament	4	2.8169	0.0326536	RAC2, CORO1A, ACTB, ACTG1	142	103	20887	5.71229	0.999654	0.210338	0.185799
GOTERM_BP_DIRECT	GO:0030833~regulation of actin filament polymerization	3	2.11268	0.0326962	ARPC3, PFN1, CORO1A	141	40	19734	10.4968	1	0.761467	0.749476
UP_KW_BIOLOGICAL_PROCESS	KW-0810~Translation regulation	4	2.8169	0.0328849	RPL10, RPS3, RACK1, GAPDH	60	136	11450	5.61275	0.777916	0.180452	0.156391
KEGG_PATHWAY	hsa05418:Fluid shear stress and atherosclerosis	6	4.22535	0.0331877	SUMO2, RAC2, CALM1, RHOA, ACTB, ACTG1	113	141	8840	3.32894	0.994281	0.241796	0.219671
GOTERM_CC_DIRECT	GO:0005854~nascent polypeptide-associated complex	2	1.40845	0.0333036	BTF3, NACA	142	5	20887	58.8366	0.999705	0.210338	0.185799
INTERPRO	IPR008331:Ferritin_DPS_dom	2	1.40845	0.0335138	FTH1, FTL	141	5	20607	58.4596	1	0.580906	0.573459
INTERPRO	IPR009040:Ferritin-like_diiron	2	1.40845	0.0335138	FTH1, FTL	141	5	20607	58.4596	1	0.580906	0.573459
INTERPRO	IPR012347:Ferritin-like	2	1.40845	0.0335138	FTH1, FTL	141	5	20607	58.4596	1	0.580906	0.573459
INTERPRO	IPR001519:Ferritin	2	1.40845	0.0335138	FTH1, FTL	141	5	20607	58.4596	1	0.580906	0.573459
INTERPRO	IPR002942:S4_RNA-bd	2	1.40845	0.0335138	RPS4X, RPS9	141	5	20607	58.4596	1	0.580906	0.573459
INTERPRO	IPR002113:ADT_euk_type	2	1.40845	0.0335138	SLC25A5, SLC25A6	141	5	20607	58.4596	1	0.580906	0.573459
INTERPRO	IPR014034:Ferritin_CS	2	1.40845	0.0335138	FTH1, FTL	141	5	20607	58.4596	1	0.580906	0.573459
GOTERM_BP_DIRECT	GO:0032435~negative regulation of proteasomal ubiquitin-dependent protein catabolic process	3	2.11268	0.0342161	UBXN1, RPL11, EIF3H	141	41	19734	10.2408	1	0.761467	0.749476
GOTERM_BP_DIRECT	GO:0017148~negative regulation of translation	4	2.8169	0.0343264	RPS3, RACK1, YBX1, GAPDH	141	100	19734	5.5983	1	0.761467	0.749476
GOTERM_BP_DIRECT	GO:0075525~viral translational termination-reinitiation	2	1.40845	0.0349755	EIF3L, EIF3G	141	5	19734	55.983	1	0.761467	0.749476
GOTERM_BP_DIRECT	GO:2000435~negative regulation of protein neddylation	2	1.40845	0.0349755	RPL5, RPL11	141	5	19734	55.983	1	0.761467	0.749476
UP_KW_BIOLOGICAL_PROCESS	KW-0813~Transport	18	12.6761	0.0360903	BTF3, MT-ND4, ATP5MC2, OAZ1, MT-ND3, ATP5F1E, MT-ATP6, SMDT1, SERP1, NACA, SARAF, MT-CO2, FXYD5, SLC25A5, HNRNPA1, ATP5MG, RAN, SLC25A6	60	2124	11450	1.61723	0.808735	0.180452	0.156391
UP_KW_DISEASE	KW-1274~Primary mitochondrial disease	6	4.22535	0.0368508	MT-ATP6, MT-ND4, COX4I1, MT-CO2, MT-ND3, ATP5F1E	45	204	4817	3.14837	0.637151	0.480671	0.480671
GOTERM_BP_DIRECT	GO:0071346~cellular response to type II interferon	4	2.8169	0.0369781	VIM, CALM1, GAPDH, ACTG1	141	103	19734	5.43524	1	0.782704	0.770378
UP_SEQ_FEATURE	DOMAIN:NAC-A/B	2	1.40845	0.0373315	BTF3, NACA	131	6	20569	52.3384	1	0.49879	0.494642
UP_SEQ_FEATURE	DOMAIN:S4 RNA-binding	2	1.40845	0.0373315	RPS4X, RPS9	131	6	20569	52.3384	1	0.49879	0.494642
UP_SEQ_FEATURE	MOTIF:[IL]-x-C-x-x-[DE] motif	2	1.40845	0.0373315	VIM, GAPDH	131	6	20569	52.3384	1	0.49879	0.494642
UP_SEQ_FEATURE	CARBOHYD:O-linked (GlcNAc) tyrosine; by Photorhabdus PAU_02230	2	1.40845	0.0373315	RAC2, RHOA	131	6	20569	52.3384	1	0.49879	0.494642
SMART	SM00739:KOW	2	1.40845	0.0373702	RPL27, RPL26	59	7	10692	51.7772	0.885928	0.3043	0.288285
GOTERM_MF_DIRECT	GO:0140297~DNA-binding transcription factor binding	5	3.52113	0.0374988	NPM1, CHCHD2, EEF1D, RPS3, PTMA	142	172	19304	3.95185	0.999884	0.4232	0.398201
INTERPRO	IPR038187:NAC_A/B_dom_sf	2	1.40845	0.0400815	BTF3, NACA	141	6	20607	48.7163	1	0.586192	0.578677
INTERPRO	IPR002715:Nas_poly-pep-assoc_cplx_dom	2	1.40845	0.0400815	BTF3, NACA	141	6	20607	48.7163	1	0.586192	0.578677
INTERPRO	IPR036986:S4_RNA-bd_sf	2	1.40845	0.0400815	RPS4X, RPS9	141	6	20607	48.7163	1	0.586192	0.578677
INTERPRO	IPR001152:Beta-thymosin	2	1.40845	0.0400815	TMSB4X, TMSB10	141	6	20607	48.7163	1	0.586192	0.578677
INTERPRO	IPR038386:Beta-thymosin_sf	2	1.40845	0.0400815	TMSB4X, TMSB10	141	6	20607	48.7163	1	0.586192	0.578677
GOTERM_BP_DIRECT	GO:0042773~ATP synthesis coupled electron transport	2	1.40845	0.0418235	MT-ND4, MT-CO2	141	6	19734	46.6525	1	0.811289	0.798512
GOTERM_BP_DIRECT	GO:0033119~negative regulation of RNA splicing	2	1.40845	0.0418235	RPS26, RPS13	141	6	19734	46.6525	1	0.811289	0.798512
GOTERM_BP_DIRECT	GO:0140021~mitochondrial ADP transmembrane transport	2	1.40845	0.0418235	SLC25A5, SLC25A6	141	6	19734	46.6525	1	0.811289	0.798512
UP_KW_LIGAND	KW-0520~NAD	4	2.8169	0.0419129	LDHB, MT-ND4, GAPDH, MT-ND3	28	201	6947	4.93746	0.473892	0.414935	0.414935
GOTERM_CC_DIRECT	GO:0005911~cell-cell junction	5	3.52113	0.0420208	CNN2, CD3E, CORO1A, ACTB, ACTG1	142	193	20887	3.81066	0.999966	0.252661	0.223183
GOTERM_CC_DIRECT	GO:0015629~actin cytoskeleton	6	4.22535	0.0421101	CNN2, ARPC2, ARPC3, CFL1, ACTB, ACTG1	142	281	20887	3.14074	0.999967	0.252661	0.223183
INTERPRO	IPR029071:Ubiquitin-like_domsf	5	3.52113	0.0421638	UBXN1, SUMO2, FAU, RPS27A, UBA52	141	192	20607	3.80596	1	0.597959	0.590293
GOTERM_BP_DIRECT	GO:0061844~antimicrobial humoral immune response mediated by antimicrobial peptide	4	2.8169	0.0425873	RPL30, RPS19, FAU, GAPDH	141	109	19734	5.13605	1	0.811289	0.798512
GOTERM_MF_DIRECT	GO:0005471~ATP:ADP antiporter activity	2	1.40845	0.0430381	SLC25A5, SLC25A6	142	6	19304	45.3146	0.99997	0.443479	0.417282
GOTERM_MF_DIRECT	GO:0070180~large ribosomal subunit rRNA binding	2	1.40845	0.0430381	RPL12, RPLP0	142	6	19304	45.3146	0.99997	0.443479	0.417282
KEGG_PATHWAY	hsa05130:Pathogenic Escherichia coli infection	7	4.92958	0.043898	ARPC2, ARPC3, RPS3, GAPDH, RHOA, ACTB, ACTG1	113	203	8840	2.69759	0.99896	0.304006	0.276189
GOTERM_CC_DIRECT	GO:0034774~secretory granule lumen	4	2.8169	0.0439669	EEF1A1, HSPA8, EEF2, PPIA	142	116	20887	5.07212	0.999979	0.257367	0.227341
GOTERM_BP_DIRECT	GO:0021549~cerebellum development	3	2.11268	0.0455883	HSPA8, MT-ND4, CD3E	141	48	19734	8.74734	1	0.827103	0.814078
GOTERM_BP_DIRECT	GO:0021762~substantia nigra development	3	2.11268	0.0455883	CALM1, RHOA, ACTB	141	48	19734	8.74734	1	0.827103	0.814078
KEGG_PATHWAY	hsa04921:Oxytocin signaling pathway	6	4.22535	0.0457003	MYL6, CALM1, EEF2, RHOA, ACTB, ACTG1	113	154	8840	3.04793	0.999221	0.304006	0.276189
GOTERM_CC_DIRECT	GO:0097433~dense body	2	1.40845	0.0463145	ACTB, ACTG1	142	7	20887	42.0262	0.999989	0.264654	0.233778
UP_KW_BIOLOGICAL_PROCESS	KW-0679~Respiratory chain	3	2.11268	0.0466142	MT-ND4, MT-CO2, MT-ND3	60	67	11450	8.54478	0.883294	0.209764	0.181795
GOTERM_MF_DIRECT	GO:0003727~single-stranded RNA binding	3	2.11268	0.0480273	HNRNPF, CNBP, HNRNPA1	142	48	19304	8.49648	0.999991	0.463638	0.436251
GOTERM_BP_DIRECT	GO:0070358~actin polymerization-dependent cell motility	2	1.40845	0.0486232	ARPC2, ARPC3	141	7	19734	39.9878	1	0.835629	0.822469
GOTERM_BP_DIRECT	GO:0006880~intracellular sequestering of iron ion	2	1.40845	0.0486232	FTH1, FTL	141	7	19734	39.9878	1	0.835629	0.822469
GOTERM_MF_DIRECT	GO:0003697~single-stranded DNA binding	4	2.8169	0.048907	PCBP1, PCBP2, YBX1, HNRNPA1	142	112	19304	4.85513	0.999993	0.463638	0.436251
GOTERM_BP_DIRECT	GO:0030334~regulation of cell migration	4	2.8169	0.049638	TMSB4X, RAC2, TMSB10, RHOA	141	116	19734	4.82612	1	0.835629	0.822469
GOTERM_BP_DIRECT	GO:0031334~positive regulation of protein-containing complex assembly	3	2.11268	0.0526244	RPS3, RACK1, RHOA	141	52	19734	8.07447	1	0.835629	0.822469
GOTERM_CC_DIRECT	GO:0071541~eukaryotic translation initiation factor 3 complex, eIF3m	2	1.40845	0.0527546	EIF3H, EIF3F	142	8	20887	36.7729	0.999998	0.294444	0.260093
UP_KW_DISEASE	KW-0036~Amyotrophic lateral sclerosis	3	2.11268	0.0534078	PFN1, HNRNPA1, SOD1	45	41	4817	7.83252	0.772805	0.480671	0.480671
GOTERM_BP_DIRECT	GO:0007519~skeletal muscle tissue development	3	2.11268	0.0544403	HSPA8, MYL6, RHOA	141	53	19734	7.92212	1	0.835629	0.822469
GOTERM_CC_DIRECT	GO:0031252~cell leading edge	3	2.11268	0.0549946	ARPC2, VIM, PABPC1	142	56	20887	7.8799	0.999999	0.299971	0.264974
UP_KW_LIGAND	KW-0342~GTP-binding	5	3.52113	0.0553246	EEF1A1, RAC2, EEF2, RHOA, RAN	28	376	6947	3.2993	0.574167	0.414935	0.414935
GOTERM_BP_DIRECT	GO:0000054~ribosomal subunit export from nucleus	2	1.40845	0.055375	NPM1, RAN	141	8	19734	34.9894	1	0.835629	0.822469
GOTERM_BP_DIRECT	GO:0019941~modification-dependent protein catabolic process	2	1.40845	0.055375	RPS27A, UBA52	141	8	19734	34.9894	1	0.835629	0.822469
GOTERM_BP_DIRECT	GO:0000055~ribosomal large subunit export from nucleus	2	1.40845	0.055375	NPM1, RAN	141	8	19734	34.9894	1	0.835629	0.822469
GOTERM_BP_DIRECT	GO:0000398~mRNA splicing, via spliceosome	5	3.52113	0.0559279	HSPA8, SNRPD2, HNRNPF, PABPC1, HNRNPA1	141	202	19734	3.46429	1	0.835629	0.822469
UP_KW_BIOLOGICAL_PROCESS	KW-0507~mRNA processing	6	4.22535	0.0560006	HSPA8, SNRPD2, HNRNPF, YBX1, PABPC1, HNRNPA1	60	403	11450	2.84119	0.92523	0.229093	0.198547
UP_KW_PTM	KW-0558~Oxidation	3	2.11268	0.056126	GAPDH, ACTB, ACTG1	128	43	14252	7.76817	0.603152	0.136306	0.136306
GOTERM_MF_DIRECT	GO:0070181~small ribosomal subunit rRNA binding	2	1.40845	0.0569713	RPS3, RPS13	142	8	19304	33.9859	0.999999	0.519316	0.488639
KEGG_PATHWAY	hsa04670:Leukocyte transendothelial migration	5	3.52113	0.0594765	RAC2, MYL12A, RHOA, ACTB, ACTG1	113	116	8840	3.37199	0.999916	0.379163	0.344468
INTERPRO	IPR009078:Ferritin-like_SF	2	1.40845	0.05952	FTH1, FTL	141	9	20607	32.4775	1	0.819275	0.808771
GOTERM_BP_DIRECT	GO:0030218~erythrocyte differentiation	3	2.11268	0.0600181	RPS14, RPS19, SLC25A5	141	56	19734	7.49772	1	0.860079	0.846535
UP_SEQ_FEATURE	DOMAIN:Ribosomal protein eL8/eL30/eS12/Gadd45	2	1.40845	0.0614474	RPL7A, RPL30	131	10	20569	31.4031	1	0.798816	0.792173
GOTERM_BP_DIRECT	GO:0001738~morphogenesis of a polarized epithelium	2	1.40845	0.0620792	ACTB, ACTG1	141	9	19734	31.1017	1	0.860079	0.846535
GOTERM_BP_DIRECT	GO:1900152~negative regulation of nuclear-transcribed mRNA catabolic process, deadenylation-dependent decay	2	1.40845	0.0620792	YBX1, PABPC1	141	9	19734	31.1017	1	0.860079	0.846535
GOTERM_BP_DIRECT	GO:1990544~mitochondrial ATP transmembrane transport	2	1.40845	0.0620792	SLC25A5, SLC25A6	141	9	19734	31.1017	1	0.860079	0.846535
SMART	SM00232:JAB_MPN	2	1.40845	0.0632195	EIF3H, EIF3F	59	12	10692	30.2034	0.975826	0.450439	0.426732
GOTERM_MF_DIRECT	GO:0008097~5S rRNA binding	2	1.40845	0.0638623	RPL5, RPL11	142	9	19304	30.2097	1	0.540548	0.508617
GOTERM_MF_DIRECT	GO:0140492~metal-dependent deubiquitinase activity	2	1.40845	0.0638623	EIF3H, EIF3F	142	9	19304	30.2097	1	0.540548	0.508617
INTERPRO	IPR031157:G_TR_CS	2	1.40845	0.0659122	EEF1A1, EEF2	141	10	20607	29.2298	1	0.88134	0.870041
UP_KW_PTM	KW-0164~Citrullination	4	2.8169	0.0673553	RPL4, RPL10, RPL23A, RPL19	128	105	14252	4.24167	0.672313	0.14313	0.14313
GOTERM_BP_DIRECT	GO:0031640~killing of cells of another organism	3	2.11268	0.067744	RPL30, RPS19, GAPDH	141	60	19734	6.99787	1	0.908161	0.893859
GOTERM_BP_DIRECT	GO:1901798~positive regulation of signal transduction by p53 class mediator	2	1.40845	0.0687362	RPS15, RPL11	141	10	19734	27.9915	1	0.908161	0.893859
GOTERM_BP_DIRECT	GO:0008284~positive regulation of cell population proliferation	8	5.6338	0.0691609	RPS4X, NPM1, RPS9, RPS15A, CNBP, RPS6, SLC25A5, ACTB	141	506	19734	2.21277	1	0.908161	0.893859
GOTERM_MF_DIRECT	GO:0030957~Tat protein binding	2	1.40845	0.0707032	NPM1, ACTB	142	10	19304	27.1887	1	0.577816	0.543683
GOTERM_BP_DIRECT	GO:0010628~positive regulation of gene expression	8	5.6338	0.0708854	CNN2, RPL5, RPS7, RPL11, RPS3, VIM, CD3E, ACTG1	141	509	19734	2.19972	1	0.908161	0.893859
GOTERM_CC_DIRECT	GO:0044754~autolysosome	2	1.40845	0.071817	FTH1, FTL	142	11	20887	26.7439	1	0.372601	0.329131
GOTERM_CC_DIRECT	GO:0000276~mitochondrial proton-transporting ATP synthase complex, coupling factor F(o)	2	1.40845	0.071817	ATP5MC2, ATP5MG	142	11	20887	26.7439	1	0.372601	0.329131
GOTERM_CC_DIRECT	GO:0098978~glutamatergic synapse	7	4.92958	0.0729677	HSPA8, ARPC2, RPL22, PFN1, CORO1A, RHOA, ACTB	142	432	20887	2.38343	1	0.372601	0.329131
GOTERM_BP_DIRECT	GO:0007266~Rho protein signal transduction	3	2.11268	0.073742	CFL1, ARHGDIB, RHOA	141	63	19734	6.66464	1	0.908161	0.893859
PIR_SUPERFAMILY	PIRSF001828:Thymosin_beta	2	1.40845	0.0749646	TMSB4X, TMSB10	26	6	1940	24.8718	0.857453	1	1
GOTERM_BP_DIRECT	GO:0075522~IRES-dependent viral translational initiation	2	1.40845	0.0753463	PCBP2, EIF3F	141	11	19734	25.4468	1	0.908161	0.893859
GOTERM_BP_DIRECT	GO:0070934~CRD-mediated mRNA stabilization	2	1.40845	0.0753463	YBX1, PABPC1	141	11	19734	25.4468	1	0.908161	0.893859
GOTERM_BP_DIRECT	GO:0044829~positive regulation by host of viral genome replication	2	1.40845	0.0753463	EEF1A1, HSPA8	141	11	19734	25.4468	1	0.908161	0.893859
GOTERM_BP_DIRECT	GO:0042981~regulation of apoptotic process	5	3.52113	0.0774678	RPS3, ANP32B, CD3E, TPT1, ACTB	141	226	19734	3.0964	1	0.908161	0.893859
GOTERM_BP_DIRECT	GO:0030036~actin cytoskeleton organization	5	3.52113	0.0774678	CFL1, PFN1, CORO1A, RHOA, RAN	141	226	19734	3.0964	1	0.908161	0.893859
GOTERM_BP_DIRECT	GO:0042989~sequestering of actin monomers	2	1.40845	0.0819097	TMSB4X, TMSB10	141	12	19734	23.3262	1	0.932506	0.917821
GOTERM_BP_DIRECT	GO:0006879~intracellular iron ion homeostasis	3	2.11268	0.081992	FTH1, FTL, SOD1	141	67	19734	6.26675	1	0.932506	0.917821
GOTERM_CC_DIRECT	GO:0070469~respirasome	2	1.40845	0.0843132	MT-CO2, MT-ND3	142	13	20887	22.6295	1	0.421566	0.372383
INTERPRO	IPR000555:JAMM/MPN+_dom	2	1.40845	0.0848312	EIF3H, EIF3F	141	13	20607	22.4845	1	1	0.989293
UP_SEQ_FEATURE	DOMAIN:KH 3	2	1.40845	0.0849638	PCBP1, PCBP2	131	14	20569	22.4308	1	1	0.99375
GOTERM_BP_DIRECT	GO:1900242~regulation of synaptic vesicle endocytosis	2	1.40845	0.088427	ACTB, ACTG1	141	13	19734	21.5319	1	0.976541	0.961163
GOTERM_BP_DIRECT	GO:0000470~maturation of LSU-rRNA	2	1.40845	0.088427	RPL7A, RPL10A	141	13	19734	21.5319	1	0.976541	0.961163
GOTERM_CC_DIRECT	GO:0005885~Arp2/3 protein complex	2	1.40845	0.0904985	ARPC2, ARPC3	142	14	20887	21.0131	1	0.443258	0.391544
GOTERM_BP_DIRECT	GO:0050821~protein stabilization	5	3.52113	0.0906394	RPL5, RPS7, RPL11, PFN1, GAPDH	141	239	19734	2.92798	1	0.986675	0.971137
UP_KW_MOLECULAR_FUNCTION	KW-0143~Chaperone	6	4.22535	0.0918339	BTF3, HSPA8, NPM1, NACA, ANP32B, PFDN5	120	239	11889	2.48724	0.968815	0.413252	0.367335
INTERPRO	IPR043129:ATPase_NBD	3	2.11268	0.0923167	HSPA8, ACTB, ACTG1	141	75	20607	5.84596	1	1	0.989293
GOTERM_CC_DIRECT	GO:0044297~cell body	3	2.11268	0.0933996	RPS6, CD3E, RPL28	142	76	20887	5.80625	1	0.448318	0.396014
GOTERM_BP_DIRECT	GO:0030595~leukocyte chemotaxis	2	1.40845	0.0948983	PPIA, CORO1A	141	14	19734	19.9939	1	1	0.985545
GOTERM_CC_DIRECT	GO:0045335~phagocytic vesicle	3	2.11268	0.0954818	VIM, CORO1A, ACTG1	142	77	20887	5.73084	1	0.449326	0.396905
GOTERM_MF_DIRECT	GO:0051015~actin filament binding	5	3.52113	0.0959733	CNN2, ARPC2, ARPC3, CFL1, CORO1A	142	237	19304	2.86801	1	0.722657	0.679969
GOTERM_MF_DIRECT	GO:0008199~ferric iron binding	2	1.40845	0.097574	FTH1, FTL	142	14	19304	19.4205	1	0.722657	0.679969
GOTERM_MF_DIRECT	GO:0098973~structural constituent of postsynaptic actin cytoskeleton	2	1.40845	0.097574	ACTB, ACTG1	142	14	19304	19.4205	1	0.722657	0.679969
GOTERM_CC_DIRECT	GO:0031966~mitochondrial membrane	4	2.8169	0.0983859	MT-ND4, COX4I1, MT-CO2, MT-ND3	142	163	20887	3.60961	1	0.454089	0.401112
UP_KW_CELLULAR_COMPONENT	KW-0206~Cytoskeleton	16	11.2676	0.0998866	NPM1, RPS7, CORO1A, RHOA, ACTB, ACTG1, ARPC2, ARPC3, TMSB4X, CFL1, RPS3, VIM, PFN1, CALM1, GAPDH, TMSB10	133	1422	17942	1.51789	0.890291	0.349603	0.29966
