# Supplementary material for: CD14+ monocytes: the immune communication hub in early vasculitis symptoms of Kawasaki disease
Source: Front Immunol. 2025 Mar 26;16:1557231. doi: 10.3389/fimmu.2025.1557231 (PMC11979218; doi:10.3389/fimmu.2025.1557231)
Supplement: Supplementary Table 4 — Identification of Unique Element Genes in Different Expression Modules of CD4+T Cells by UpSet Analysis. [file Table4.xlsx]

## Sheet: control_turquoise_GO
Category	Term	Count	%	PValue	Genes	List Total	Pop Hits	Pop Total	Fold Enrichment	Bonferroni	Benjamini	FDR
INTERPRO	IPR000980:SH2	5	16.6667	1.47751e-05	ZAP70, LCK, SH2D2A, TXK, STAT4	29	111	20607	32.0084	0.00156494	0.000931866	0.000914284
INTERPRO	IPR036860:SH2_dom_sf	5	16.6667	1.75824e-05	ZAP70, LCK, SH2D2A, TXK, STAT4	29	116	20607	30.6287	0.00186201	0.000931866	0.000914284
UP_KW_DOMAIN	KW-0727~SH2 domain	5	16.6667	2.01131e-05	ZAP70, LCK, SH2D2A, TXK, STAT4	23	110	14597	28.8478	0.000241331	0.000241357	0.000241357
GOTERM_BP_DIRECT	GO:0050852~T cell receptor signaling pathway	5	16.6667	2.18575e-05	ZNF683, ZAP70, LCK, TXK, CD247	28	122	19734	28.8847	0.00584074	0.0058578	0.00583594
GOTERM_CC_DIRECT	GO:0001772~immunological synapse	4	13.3333	2.81765e-05	ZAP70, LCK, GZMA, RHOH	28	46	20887	64.8665	0.00208292	0.00208506	0.00208506
GOTERM_BP_DIRECT	GO:0006955~immune response	7	23.3333	5.10636e-05	TGFBR3, CD96, ZAP70, CXCR1, FCRL6, GZMA, FASLG	28	505	19734	9.76931	0.0135922	0.00684252	0.00681699
KEGG_PATHWAY	hsa04658:Th1 and Th2 cell differentiation	4	13.3333	0.000124172	ZAP70, LCK, STAT4, CD247	11	92	8840	34.9407	0.0065599	0.0065811	0.00633275
KEGG_PATHWAY	hsa04650:Natural killer cell mediated cytotoxicity	4	13.3333	0.000345806	ZAP70, LCK, FASLG, CD247	11	130	8840	24.7273	0.0181639	0.00916387	0.00881807
UP_SEQ_FEATURE	DOMAIN:SH2	4	13.3333	0.000465698	LCK, SH2D2A, TXK, STAT4	30	108	20569	25.3938	0.0600723	0.0619379	0.0619379
GOTERM_CC_DIRECT	GO:0005737~cytoplasm	17	56.6667	0.000537726	ZNF683, CD96, TM4SF19, SH2D2A, GZMA, TXK, RHOBTB3, RHOH, NSG1, HOPX, ARL4C, ZAP70, LBH, BIN1, LCK, STAT4, CD247	28	5754	20887	2.20393	0.0390207	0.0198959	0.0198959
BIOCARTA	h_tcraPathway:Lck and Fyn tyrosine kinases in initiation of TCR Activation	3	10	0.000861371	ZAP70, LCK, CD247	8	11	1623	55.3295	0.0263603	0.0267025	0.0267025
SMART	SM00252:SH2	4	13.3333	0.00107623	ZAP70, LCK, SH2D2A, TXK	22	105	10692	18.5143	0.0244624	0.0247533	0.0247533
GOTERM_BP_DIRECT	GO:0030217~T cell differentiation	3	10	0.00143037	ZAP70, LCK, RHOH	28	41	19734	51.5697	0.318606	0.12778	0.127303
GOTERM_MF_DIRECT	GO:0005515~protein binding	26	86.6667	0.0014745	SPON2, SH2D2A, TXK, RHOBTB3, FASLG, LBH, CXCR1, GNLY, STAT4, C3ORF33, ZNF683, TM4SF19, FGFBP2, FCRL6, GZMA, RHOH, C1ORF21, NSG1, HOPX, TGFBR3, ARL4C, GZMK, ZAP70, BIN1, LCK, CD247	28	12754	19304	1.40545	0.121774	0.0825992	0.0825992
GOTERM_MF_DIRECT	GO:0004715~non-membrane spanning protein tyrosine kinase activity	3	10	0.00187725	ZAP70, LCK, TXK	28	46	19304	44.9627	0.152406	0.0825992	0.0825992
GOTERM_BP_DIRECT	GO:0002250~adaptive immune response	5	16.6667	0.00313858	EOMES, ZNF683, ZAP70, TXK, CD247	28	452	19734	7.7963	0.569351	0.210285	0.2095
BIOCARTA	h_cskPathway:Activation of Csk by cAMP-dependent Protein Kinase Inhibits Signaling through the T Cell Receptor	3	10	0.00353653	ZAP70, LCK, CD247	8	22	1623	27.6648	0.104011	0.0548163	0.0548163
KEGG_PATHWAY	hsa05235:PD-L1 expression and PD-1 checkpoint pathway in cancer	3	10	0.00437433	ZAP70, LCK, CD247	11	90	8840	26.7879	0.20733	0.0772798	0.0743636
KEGG_PATHWAY	hsa04659:Th17 cell differentiation	3	10	0.00624257	ZAP70, LCK, CD247	11	108	8840	22.3232	0.282436	0.0827141	0.0795928
INTERPRO	IPR020635:Tyr_kinase_cat_dom	3	10	0.0067661	ZAP70, LCK, TXK	29	91	20607	23.4259	0.513074	0.206898	0.202994
UP_KW_BIOLOGICAL_PROCESS	KW-1064~Adaptive immunity	5	16.6667	0.0073802	EOMES, ZNF683, ZAP70, TXK, CD247	19	513	11450	5.8736	0.111767	0.113049	0.113049
INTERPRO	IPR008266:Tyr_kinase_AS	3	10	0.00780747	ZAP70, LCK, TXK	29	98	20607	21.7526	0.564317	0.206898	0.202994
KEGG_PATHWAY	hsa04660:T cell receptor signaling pathway	3	10	0.00790729	ZAP70, LCK, CD247	11	122	8840	19.7615	0.343447	0.0838173	0.0806544
GOTERM_BP_DIRECT	GO:0043065~positive regulation of apoptotic process	4	13.3333	0.0094204	GZMK, BIN1, GZMA, FASLG	28	322	19734	8.7551	0.920868	0.448483	0.446809
GOTERM_BP_DIRECT	GO:0007169~cell surface receptor protein tyrosine kinase signaling pathway	3	10	0.0100407	ZAP70, LCK, TXK	28	111	19734	19.0483	0.933096	0.448483	0.446809
SMART	SM00219:TyrKc	3	10	0.0135445	ZAP70, LCK, TXK	22	91	10692	16.022	0.269226	0.155761	0.155761
BIOCARTA	h_tcrPathway:T Cell Receptor Signaling Pathway	3	10	0.0138378	ZAP70, LCK, CD247	8	44	1623	13.8324	0.35077	0.142991	0.142991
UP_KW_BIOLOGICAL_PROCESS	KW-0391~Immunity	6	20	0.0141312	EOMES, ZNF683, SPON2, ZAP70, TXK, CD247	19	963	11450	3.75471	0.203646	0.113049	0.113049
UP_KW_MOLECULAR_FUNCTION	KW-0829~Tyrosine-protein kinase	3	10	0.0144819	ZAP70, LCK, TXK	20	116	11889	15.3737	0.242073	0.275157	0.275157
GOTERM_CC_DIRECT	GO:0009897~external side of plasma membrane	4	13.3333	0.0174624	TGFBR3, CXCR1, FCRL6, FASLG	28	429	20887	6.95538	0.728458	0.43074	0.43074
INTERPRO	IPR001245:Ser-Thr/Tyr_kinase_cat_dom	3	10	0.0180206	ZAP70, LCK, TXK	29	152	20607	14.0247	0.854503	0.382036	0.374828
UP_KW_LIGAND	KW-0547~Nucleotide-binding	6	20	0.018233	ARL4C, ZAP70, LCK, TXK, RHOBTB3, RHOH	8	1879	6947	2.77288	0.104531	0.109398	0.109398
GOTERM_BP_DIRECT	GO:0038094~Fc-gamma receptor signaling pathway	2	6.66667	0.0189915	LCK, CD247	28	14	19734	100.684	0.994135	0.726149	0.72344
GOTERM_BP_DIRECT	GO:0001829~trophectodermal cell differentiation	2	6.66667	0.0216761	EOMES, HOPX	28	16	19734	88.0982	0.997186	0.726149	0.72344
GOTERM_MF_DIRECT	GO:0004888~transmembrane signaling receptor activity	3	10	0.0265881	TGFBR3, FCRL6, CD247	28	182	19304	11.3642	0.906652	0.779917	0.779917
INTERPRO	IPR036028:SH3-like_dom_sf	3	10	0.0357511	BIN1, LCK, TXK	29	220	20607	9.68981	0.978911	0.582323	0.571336
GOTERM_BP_DIRECT	GO:0045087~innate immune response	4	13.3333	0.0359503	ZNF683, SPON2, ZAP70, LCK	28	536	19734	5.25959	0.999945	1	1
GOTERM_CC_DIRECT	GO:0005886~plasma membrane	13	43.3333	0.0360452	SPON2, CD96, FCRL6, TXK, RHOH, FASLG, TGFBR3, ARL4C, ZAP70, CXCR1, BIN1, LCK, CD247	28	5592	20887	1.73418	0.933901	0.655618	0.655618
UP_SEQ_FEATURE	DOMAIN:SH3	3	10	0.0373199	BIN1, LCK, TXK	30	217	20569	9.4788	0.993645	1	1
UP_KW_CELLULAR_COMPONENT	KW-0964~Secreted	8	26.6667	0.038352	TGFBR3, GZMK, SPON2, FGFBP2, GNLY, GZMA, FASLG, C3ORF33	28	2180	17942	2.35151	0.374549	0.381972	0.381972
INTERPRO	IPR001452:SH3_domain	3	10	0.0384553	BIN1, LCK, TXK	29	229	20607	9.30899	0.984341	0.582323	0.571336
GOTERM_BP_DIRECT	GO:0000122~negative regulation of transcription by RNA polymerase II	5	16.6667	0.0404531	EOMES, ZNF683, BIN1, FASLG, HOPX	28	963	19734	3.65932	0.999984	1	1
GOTERM_BP_DIRECT	GO:0045664~regulation of neuron differentiation	2	6.66667	0.041586	BIN1, TXK	28	31	19734	45.47	0.999989	1	1
KEGG_PATHWAY	hsa05340:Primary immunodeficiency	2	6.66667	0.0421854	ZAP70, LCK	11	38	8840	42.2967	0.89816	0.372638	0.358576
BIOCARTA	h_tcapoptosisPathway:HIV Induced T Cell Apoptosis	2	6.66667	0.0424179	FASLG, CD247	8	10	1623	40.575	0.739111	0.300656	0.300656
GOTERM_CC_DIRECT	GO:0031234~extrinsic component of cytoplasmic side of plasma membrane	2	6.66667	0.0442985	ZAP70, LCK	28	35	20887	42.6265	0.965018	0.655618	0.655618
UP_KW_DOMAIN	KW-0728~SH3 domain	3	10	0.0457127	BIN1, LCK, TXK	23	228	14597	8.35069	0.429639	0.274276	0.274276
GOTERM_BP_DIRECT	GO:0050832~defense response to fungus	2	6.66667	0.0481355	SPON2, GNLY	28	36	19734	39.1548	0.999998	1	1
GOTERM_BP_DIRECT	GO:0045582~positive regulation of T cell differentiation	2	6.66667	0.0507432	ZAP70, RHOH	28	38	19734	37.094	0.999999	1	1
INTERPRO	IPR008967:p53-like_TF_DNA-bd_sf	2	6.66667	0.0581307	EOMES, STAT4	29	44	20607	32.2994	0.99825	0.770231	0.755699
BIOCARTA	h_ctlPathway:CTL mediated immune response against target cells	2	6.66667	0.058948	FASLG, CD247	8	14	1623	28.9821	0.847937	0.300656	0.300656
GOTERM_BP_DIRECT	GO:0043408~regulation of MAPK cascade	2	6.66667	0.0598162	LBH, LCK	28	45	19734	31.3238	1	1	1
SMART	SM00326:SH3	3	10	0.0620885	BIN1, LCK, TXK	22	208	10692	7.00962	0.77106	0.476012	0.476012
GOTERM_BP_DIRECT	GO:0032689~negative regulation of type II interferon production	2	6.66667	0.0623931	ZNF683, CD96	28	47	19734	29.9909	1	1	1
UP_KW_CELLULAR_COMPONENT	KW-1003~Cell membrane	11	36.6667	0.063662	TGFBR3, ARL4C, ZAP70, CXCR1, FCRL6, BIN1, LCK, TXK, RHOH, FASLG, CD247	28	4049	17942	1.74084	0.545858	0.381972	0.381972
GOTERM_BP_DIRECT	GO:0018108~peptidyl-tyrosine phosphorylation	2	6.66667	0.0662456	ZAP70, LCK	28	50	19734	28.1914	1	1	1
GOTERM_BP_DIRECT	GO:0007166~cell surface receptor signaling pathway	3	10	0.0709274	CXCR1, FCRL6, CD247	28	321	19734	6.58678	1	1	1
BIOCARTA	h_no2il12Pathway:NO2-dependent IL 12 Pathway in NK cells	2	6.66667	0.0711844	STAT4, CD247	8	17	1623	23.8676	0.898652	0.300656	0.300656
GOTERM_MF_DIRECT	GO:0001784~phosphotyrosine residue binding	2	6.66667	0.0728921	ZAP70, LCK	28	54	19304	25.5344	0.998719	1	1
GOTERM_BP_DIRECT	GO:0031640~killing of cells of another organism	2	6.66667	0.0789778	GNLY, GZMA	28	60	19734	23.4929	1	1	1
BIOCARTA	h_ctla4Pathway:The Co-Stimulatory Signal During T-cell Activation	2	6.66667	0.079266	LCK, CD247	8	19	1623	21.3553	0.922704	0.300656	0.300656
BIOCARTA	h_tob1Pathway:Role of Tob in T-cell activation	2	6.66667	0.079266	TGFBR3, CD247	8	19	1623	21.3553	0.922704	0.300656	0.300656
GOTERM_BP_DIRECT	GO:0050853~B cell receptor signaling pathway	2	6.66667	0.0802418	LCK, TXK	28	61	19734	23.1077	1	1	1
UP_KW_MOLECULAR_FUNCTION	KW-0217~Developmental protein	5	16.6667	0.081007	EOMES, LBH, BIN1, SH2D2A, HOPX	20	1052	11889	2.82533	0.799122	0.513044	0.513044
UP_KW_MOLECULAR_FUNCTION	KW-9996~Developmental protein	5	16.6667	0.081007	EOMES, LBH, BIN1, SH2D2A, HOPX	20	1052	11889	2.82533	0.799122	0.513044	0.513044
BIOCARTA	h_il12Pathway:IL12 and Stat4 Dependent Signaling Pathway in Th1 Development	2	6.66667	0.0872873	STAT4, CD247	8	21	1623	19.3214	0.941067	0.300656	0.300656
GOTERM_MF_DIRECT	GO:0003924~GTPase activity	3	10	0.0880292	ARL4C, RHOBTB3, RHOH	28	356	19304	5.80979	0.999699	1	1
UP_KW_BIOLOGICAL_PROCESS	KW-0945~Host-virus interaction	4	13.3333	0.0905572	ZNF683, BIN1, LCK, CD247	19	690	11450	3.49352	0.781019	0.482972	0.482972
GOTERM_BP_DIRECT	GO:0006468~protein phosphorylation	3	10	0.0930482	ZAP70, LCK, TXK	28	376	19734	5.62329	1	1	1
GOTERM_MF_DIRECT	GO:0005102~signaling receptor binding	3	10	0.0935574	ZAP70, LCK, FASLG	28	369	19304	5.60511	0.999824	1	1
GOTERM_BP_DIRECT	GO:0043124~negative regulation of canonical NF-kappaB signal transduction	2	6.66667	0.0940358	TGFBR3, RHOH	28	72	19734	19.5774	1	1	1
INTERPRO	IPR017441:Protein_kinase_ATP_BS	3	10	0.0978802	ZAP70, LCK, TXK	29	390	20607	5.46605	0.999982	1	0.990476

## Sheet: early_blue_GO
Category	Term	Count	%	PValue	Genes	List Total	Pop Hits	Pop Total	Fold Enrichment	Bonferroni	Benjamini	FDR
GOTERM_BP_DIRECT	GO:0051301~cell division	24	51.0638	3.34749e-28	KIF14, CDCA8, NCAPG, CDC25C, SMC4, CCSAP, NCAPH, CKS1B, SGO1, CCNA2, CDC20, ASPM, CENPE, SGO2, CENPF, CCNB1, PTTG1, NUF2, NEK2, KIF2C, SPDL1, BUB1, MAD2L1, SPC25	45	385	19734	27.3371	9.00474e-26	9.00474e-26	8.30177e-26
UP_KW_BIOLOGICAL_PROCESS	KW-0498~Mitosis	22	46.8085	6.53806e-25	CDCA8, NCAPG, CDC25C, CENPA, SMC4, CCSAP, NCAPH, SGO1, CCNA2, CDC20, ASPM, CENPE, CENPF, CCNB1, PTTG1, NUF2, NEK2, KIF2C, SPDL1, BUB1, MAD2L1, SPC25	37	292	11450	23.3154	1.63452e-23	8.67703e-24	7.28871e-24
UP_KW_BIOLOGICAL_PROCESS	KW-0132~Cell division	24	51.0638	6.94163e-25	CDCA8, NCAPG, CDC25C, CENPA, SMC4, CCSAP, NCAPH, CKS1B, SGO1, CCNA2, CDC20, ASPM, CENPE, SGO2, CENPF, CCNB1, PTTG1, NUF2, NEK2, KIF2C, SPDL1, BUB1, MAD2L1, SPC25	37	418	11450	17.768	1.73541e-23	8.67703e-24	7.28871e-24
UP_KW_CELLULAR_COMPONENT	KW-0137~Centromere	17	36.1702	1.70968e-23	HJURP, CDCA8, CENPA, SGO1, CDC20, CENPE, SGO2, CENPF, CENPK, NUF2, CENPL, NEK2, KIF2C, SPDL1, BUB1, MAD2L1, SPC25	42	148	17942	49.0692	2.22258e-22	2.22258e-22	2.22258e-22
UP_KW_BIOLOGICAL_PROCESS	KW-0131~Cell cycle	26	55.3191	5.84357e-23	HJURP, NCAPG, CDCA8, SMC4, CENPA, NCAPH, CKS1B, CDC20, CCNB1, PTTG1, NUF2, NEK2, CLSPN, SPDL1, BUB1, CDC25C, CCSAP, SGO1, CCNA2, ASPM, SGO2, CENPE, CENPF, KIF2C, MAD2L1, SPC25	37	687	11450	11.7117	1.46089e-21	4.86964e-22	4.0905e-22
UP_KW_CELLULAR_COMPONENT	KW-0158~Chromosome	22	46.8085	2.51392e-20	POLQ, HJURP, CDCA8, NCAPG, CIP2A, CENPA, SMC4, NCAPH, SGO1, CDC20, CENPE, SGO2, CENPF, CENPK, NUF2, CENPL, NEK2, KIF2C, SPDL1, BUB1, MAD2L1, SPC25	42	627	17942	14.9891	3.26809e-19	1.63404e-19	1.63404e-19
UP_KW_CELLULAR_COMPONENT	KW-0995~Kinetochore	13	27.6596	5.72652e-18	SGO1, CDC20, CENPE, SGO2, CENPF, CENPK, NUF2, NEK2, KIF2C, SPDL1, BUB1, MAD2L1, SPC25	42	105	17942	52.8902	7.44448e-17	2.48149e-17	2.48149e-17
GOTERM_BP_DIRECT	GO:0007059~chromosome segregation	12	25.5319	3.31403e-16	SGO1, CENPE, SGO2, CENPF, NUF2, CENPK, CENPL, HJURP, KIF2C, NEK2, BUB1, SPC25	45	104	19734	50.6	8.9595e-14	4.45737e-14	4.1094e-14
GOTERM_CC_DIRECT	GO:0000776~kinetochore	13	27.6596	1.02715e-15	PLK4, HJURP, SGO1, CDC20, CENPE, SGO2, CENPF, NUF2, NEK2, KIF2C, BUB1, MAD2L1, SPC25	46	167	20887	35.3464	9.69225e-14	9.96335e-14	8.01177e-14
GOTERM_CC_DIRECT	GO:0000775~chromosome, centromeric region	10	21.2766	6.8596e-15	SGO1, CENPE, SGO2, CENPF, CENPK, HJURP, CDCA8, KIF2C, CENPA, SMC4	46	61	20887	74.4369	6.67688e-13	3.32691e-13	2.67524e-13
GOTERM_BP_DIRECT	GO:0007094~mitotic spindle assembly checkpoint signaling	8	17.0213	4.19321e-13	CDC20, CENPF, NUF2, TRIP13, SPDL1, BUB1, MAD2L1, SPC25	45	31	19734	113.17	1.128e-10	3.75991e-11	3.46639e-11
GOTERM_CC_DIRECT	GO:0000922~spindle pole	11	23.4043	5.27688e-13	SGO1, PLK4, CDC20, ASPM, CENPF, CCNB1, CKAP2L, NEK2, SPDL1, KIF15, MAD2L1	46	146	20887	34.2104	5.11858e-11	1.70619e-11	1.37199e-11
UP_KW_DOMAIN	KW-0175~Coiled coil	23	48.9362	6.31322e-13	POLQ, KIF14, CDCA8, NCAPG, CIP2A, HMMR, SMC4, KIF15, SGO1, ASPM, CENPE, SGO2, CENPF, CENPK, NUF2, STMN1, NEK2, TRIM59, KIF2C, KIF20A, SPDL1, CLSPN, SPC25	27	2734	14597	4.54809	5.05018e-12	5.05058e-12	5.05058e-12
GOTERM_CC_DIRECT	GO:0005829~cytosol	36	76.5957	1.89407e-12	DTYMK, KIF14, HJURP, NCAPG, CDCA8, HMMR, SMC4, CENPA, NCAPH, KIF15, CDC20, CCNB1, PTTG1, NUF2, STMN1, NEK2, PHGDH, SPDL1, BUB1, PLK4, POLQ, RRM2, CKAP2L, CIP2A, CDC25C, SGO1, CCNA2, SGO2, CENPE, CENPF, CENPK, CENPL, KIF2C, FAM72B, MAD2L1, SPC25	46	5649	20887	2.89367	1.83722e-10	4.59311e-11	3.69343e-11
GOTERM_CC_DIRECT	GO:0005813~centrosome	15	31.9149	7.24381e-11	PLK4, CKAP2L, HMMR, CCSAP, KIF15, SGO1, CCNA2, CDC20, ASPM, CENPF, CCNB1, NEK2, TRIM59, KIF2C, SPDL1	46	671	20887	10.1505	7.02649e-09	1.4053e-09	1.13003e-09
UP_KW_CELLULAR_COMPONENT	KW-0206~Cytoskeleton	19	40.4255	4.74577e-10	PLK4, CKAP2L, KIF14, CDCA8, HMMR, CCSAP, KIF15, SGO1, CDC20, ASPM, CENPE, CENPF, CCNB1, STMN1, NEK2, KIF2C, KIF20A, SPDL1, MAD2L1	42	1422	17942	5.70789	6.1695e-09	1.54238e-09	1.54238e-09
KEGG_PATHWAY	hsa04110:Cell cycle	9	19.1489	1.45717e-09	SGO1, CCNA2, CDC20, CCNB1, PTTG1, TRIP13, CDC25C, BUB1, MAD2L1	22	158	8840	22.8884	4.80868e-08	4.80868e-08	4.80868e-08
GOTERM_BP_DIRECT	GO:0007052~mitotic spindle organization	7	14.8936	8.50828e-09	PLK4, CENPE, CCNB1, NUF2, STMN1, KIF20A, SPC25	45	68	19734	45.1431	2.28872e-06	5.72182e-07	5.27513e-07
GOTERM_BP_DIRECT	GO:0007080~mitotic metaphase chromosome alignment	6	12.766	4.4368e-08	CENPE, CCNB1, KIF14, CDCA8, KIF2C, SPDL1	45	44	19734	59.8	1.19349e-05	2.387e-06	2.20065e-06
UP_KW_CELLULAR_COMPONENT	KW-0539~Nucleus	31	65.9574	1.23825e-07	KIF14, HJURP, NCAPG, CDCA8, SMC4, CENPA, NCAPH, CCNB1, PTTG1, NUF2, NEK2, CLSPN, SPDL1, BUB1, PLK4, POLQ, RRM2, CDC25C, SGO1, CCNA2, ASPM, SGO2, CENPF, UBE2T, CENPK, DEPDC1, CENPL, KIF2C, TRIP13, MAD2L1, SPC25	42	5858	17942	2.26065	1.60972e-06	3.21944e-07	3.21944e-07
GOTERM_CC_DIRECT	GO:0005634~nucleus	31	65.9574	2.88358e-07	DTYMK, KIF14, HJURP, NCAPG, CDCA8, SMC4, CENPA, CCNB1, PTTG1, NUF2, NEK2, CLSPN, SPDL1, BUB1, PLK4, POLQ, RRM2, CDC25C, CCNA2, ASPM, CENPE, CENPF, UBE2T, CENPK, DEPDC1, CENPL, KIF2C, KIF20A, TRIP13, MAD2L1, SPC25	46	6175	20887	2.27952	2.79703e-05	4.66179e-06	3.74865e-06
UP_KW_BIOLOGICAL_PROCESS	KW-0159~Chromosome partition	6	12.766	3.20957e-07	SGO1, SGO2, PTTG1, KIF2C, NEK2, BUB1	37	47	11450	39.5055	8.0239e-06	2.00598e-06	1.68502e-06
KEGG_PATHWAY	hsa04114:Oocyte meiosis	7	14.8936	6.06204e-07	SGO1, CDC20, CCNB1, PTTG1, CDC25C, BUB1, MAD2L1	22	139	8840	20.2354	2.00045e-05	1.00024e-05	1.00024e-05
GOTERM_CC_DIRECT	GO:0005819~spindle	7	14.8936	9.00859e-07	CDC20, CENPF, KIF2C, KIF20A, HMMR, CCSAP, KIF15	46	153	20887	20.7742	8.73795e-05	1.24833e-05	1.00381e-05
SMART	SM00129:KISc	5	10.6383	1.2628e-06	CENPE, KIF14, KIF2C, KIF20A, KIF15	21	45	10692	56.5714	2.52557e-05	2.5256e-05	2.5256e-05
GOTERM_CC_DIRECT	GO:0000940~outer kinetochore	4	8.51064	1.52338e-06	CENPF, CCNB1, SPDL1, BUB1	46	11	20887	165.115	0.000147757	1.8471e-05	1.4853e-05
UP_SEQ_FEATURE	DOMAIN:Kinesin motor	5	10.6383	2.1051e-06	CENPE, KIF14, KIF2C, KIF20A, KIF15	43	45	20569	53.1499	0.000730205	0.000730471	0.000730471
GOTERM_MF_DIRECT	GO:0008017~microtubule binding	8	17.0213	2.82594e-06	CENPE, CENPF, NUF2, KIF14, KIF2C, KIF20A, CCSAP, KIF15	45	277	19304	12.3892	0.000231701	0.000231727	0.000214772
GOTERM_BP_DIRECT	GO:0051382~kinetochore assembly	4	8.51064	2.91196e-06	CENPE, CENPF, CENPK, CENPA	45	13	19734	134.933	0.000783012	0.000130553	0.000120361
INTERPRO	IPR001752:Kinesin_motor_dom	5	10.6383	3.0275e-06	CENPE, KIF14, KIF2C, KIF20A, KIF15	47	45	20607	48.7163	0.000435866	0.00043596	0.00042385
GOTERM_CC_DIRECT	GO:0030496~midbody	7	14.8936	3.37276e-06	ASPM, CENPE, CENPF, KIF14, CDCA8, NEK2, KIF20A	46	192	20887	16.5545	0.000327104	3.63508e-05	2.92306e-05
GOTERM_BP_DIRECT	GO:0090307~mitotic spindle assembly	5	10.6383	3.89335e-06	CDC20, CDCA8, NEK2, KIF20A, KIF15	45	48	19734	45.6806	0.00104676	0.000149616	0.000137936
UP_KW_CELLULAR_COMPONENT	KW-0493~Microtubule	8	17.0213	4.60266e-06	CENPE, STMN1, KIF14, KIF2C, NEK2, KIF20A, CCSAP, KIF15	42	299	17942	11.4298	5.98329e-05	9.97242e-06	9.97242e-06
UP_KW_LIGAND	KW-0067~ATP-binding	13	27.6596	4.87117e-06	PLK4, POLQ, DTYMK, KIF14, SMC4, KIF15, CENPE, UBE2T, NEK2, KIF2C, KIF20A, TRIP13, BUB1	17	1443	6947	3.68151	3.89687e-05	3.89694e-05	3.89694e-05
UP_KW_DISEASE	KW-0905~Primary microcephaly	5	10.6383	5.02229e-06	ASPM, CENPE, KIF14, BUB1, NCAPH	17	37	4817	38.2909	6.02658e-05	6.02675e-05	6.02675e-05
GOTERM_CC_DIRECT	GO:0000779~condensed chromosome, centromeric region	4	8.51064	6.22161e-06	SGO1, CENPE, NCAPG, CENPA	46	17	20887	106.839	0.000603316	6.03496e-05	4.85285e-05
GOTERM_CC_DIRECT	GO:0005654~nucleoplasm	23	48.9362	7.19051e-06	POLQ, HJURP, CDCA8, CDC25C, CENPA, SMC4, NCAPH, CKS1B, SGO1, CCNA2, CDC20, SGO2, CENPF, CCNB1, UBE2T, CENPK, NUF2, CENPL, NEK2, KIF20A, CLSPN, BUB1, MAD2L1	46	4030	20887	2.59144	0.000697239	6.34073e-05	5.09873e-05
UP_KW_PTM	KW-0597~Phosphoprotein	39	82.9787	7.27592e-06	KIF14, HJURP, NCAPG, CDCA8, HMMR, SMC4, CENPA, NCAPH, KIF15, CDC20, CCNB1, PTTG1, NUF2, STMN1, NEK2, PHGDH, CLSPN, SPDL1, BUB1, PLK4, POLQ, RRM2, CKAP2L, CIP2A, CDC25C, SGO1, CCNA2, ASPM, SGO2, CENPE, CENPF, DEPDC1B, UBE2T, DEPDC1, CENPL, KIF2C, KIF20A, MAD2L1, SPC25	43	8417	14252	1.53573	5.82059e-05	6.54833e-05	6.54833e-05
GOTERM_MF_DIRECT	GO:0003777~microtubule motor activity	5	10.6383	9.75042e-06	CENPE, KIF14, KIF2C, KIF20A, KIF15	45	59	19304	36.354	0.000799219	0.000399767	0.000370516
GOTERM_BP_DIRECT	GO:0000278~mitotic cell cycle	6	12.766	1.90233e-05	ASPM, CENPE, CENPF, CDCA8, NEK2, KIF15	45	148	19734	17.7784	0.00510423	0.000639657	0.000589721
UP_KW_PTM	KW-0007~Acetylation	24	51.0638	2.72313e-05	PLK4, POLQ, DTYMK, CIP2A, CDC25C, SMC4, CCSAP, NCAPH, KIF15, CKS1B, CCNA2, CDC20, CENPF, CCNB1, PTTG1, NUF2, STMN1, PHGDH, KIF2C, KIF20A, TRIP13, SPDL1, CLSPN, MAD2L1	43	3511	14252	2.26562	0.00021783	0.000122541	0.000122541
GOTERM_BP_DIRECT	GO:0007018~microtubule-based movement	5	10.6383	3.00465e-05	CENPE, KIF14, KIF2C, KIF20A, KIF15	45	80	19734	27.4083	0.00805005	0.000898056	0.000827947
INTERPRO	IPR036961:Kinesin_motor_dom_sf	5	10.6383	3.67926e-05	CENPE, KIF14, KIF2C, KIF20A, KIF15	47	84	20607	26.098	0.00528422	0.00264907	0.00257548
UP_KW_CELLULAR_COMPONENT	KW-0963~Cytoplasm	27	57.4468	4.30969e-05	KIF14, NCAPG, CDCA8, HMMR, SMC4, NCAPH, KIF15, CDC20, CCNB1, PTTG1, STMN1, NEK2, SPDL1, RPL39L, PLK4, RRM2, CKAP2L, CIP2A, CCSAP, SGO1, CCNA2, ASPM, CENPE, CENPF, KIF2C, KIF20A, MAD2L1	42	5805	17942	1.98693	0.000560115	8.00372e-05	8.00372e-05
GOTERM_BP_DIRECT	GO:0045132~meiotic chromosome segregation	3	6.38298	4.83797e-05	SGO1, NUF2, SMC4	45	5	19734	263.12	0.0129301	0.00130141	0.00119982
GOTERM_BP_DIRECT	GO:0000070~mitotic sister chromatid segregation	4	8.51064	6.43942e-05	CENPK, CDCA8, SMC4, MAD2L1	45	35	19734	50.1181	0.0171734	0.00157473	0.0014518
GOTERM_CC_DIRECT	GO:0005874~microtubule	7	14.8936	6.73362e-05	CENPE, STMN1, KIF14, KIF2C, NEK2, KIF20A, KIF15	46	326	20887	9.74987	0.00651055	0.000544301	0.000437685
UP_KW_LIGAND	KW-0547~Nucleotide-binding	13	27.6596	8.70562e-05	PLK4, POLQ, DTYMK, KIF14, SMC4, KIF15, CENPE, UBE2T, NEK2, KIF2C, KIF20A, TRIP13, BUB1	17	1879	6947	2.82725	0.000696237	0.000348225	0.000348225
GOTERM_CC_DIRECT	GO:0000794~condensed nuclear chromosome	4	8.51064	9.40682e-05	NCAPG, NEK2, SMC4, NCAPH	46	41	20887	44.299	0.00908354	0.000701894	0.000564409
INTERPRO	IPR019821:Kinesin_motor_CS	4	8.51064	0.000104563	CENPE, KIF14, KIF2C, KIF20A	47	41	20607	42.7753	0.0149451	0.00501904	0.00487962
KEGG_PATHWAY	hsa04914:Progesterone-mediated oocyte maturation	5	10.6383	0.000119516	CCNA2, CCNB1, CDC25C, BUB1, MAD2L1	22	111	8840	18.0999	0.00393651	0.00131468	0.00131468
GOTERM_MF_DIRECT	GO:0005524~ATP binding	13	27.6596	0.000121616	PLK4, POLQ, DTYMK, KIF14, SMC4, KIF15, CENPE, UBE2T, NEK2, KIF2C, KIF20A, TRIP13, BUB1	45	1541	19304	3.61889	0.00992359	0.00332418	0.00308095
GOTERM_CC_DIRECT	GO:0005871~kinesin complex	4	8.51064	0.000160635	KIF14, KIF2C, KIF20A, KIF15	46	49	20887	37.0665	0.015462	0.00104651	0.000841523
INTERPRO	IPR027417:P-loop_NTPase	10	21.2766	0.000161484	ASPM, POLQ, CENPE, DTYMK, KIF14, KIF2C, KIF20A, TRIP13, SMC4, KIF15	47	915	20607	4.79177	0.0229873	0.00581344	0.00565196
GOTERM_CC_DIRECT	GO:0000796~condensin complex	3	6.38298	0.000161831	NCAPG, SMC4, NCAPH	46	9	20887	151.355	0.0155763	0.00104651	0.000841523
GOTERM_BP_DIRECT	GO:1905821~positive regulation of chromosome condensation	3	6.38298	0.000173181	NCAPG, SMC4, NCAPH	45	9	19734	146.178	0.0455211	0.00388214	0.00357907
GOTERM_BP_DIRECT	GO:1905820~positive regulation of chromosome separation	3	6.38298	0.000263833	NCAPG, SMC4, NCAPH	45	11	19734	119.6	0.0685198	0.0054593	0.00503311
UP_KW_MOLECULAR_FUNCTION	KW-0505~Motor protein	5	10.6383	0.000286575	CENPE, KIF14, KIF2C, KIF20A, KIF15	29	138	11889	14.8538	0.00685518	0.0068778	0.0068778
GOTERM_CC_DIRECT	GO:0072686~mitotic spindle	5	10.6383	0.000287727	CENPE, CKAP2L, KIF20A, CCSAP, MAD2L1	46	148	20887	15.34	0.0275275	0.00174434	0.00140267
UP_KW_PTM	KW-0832~Ubl conjugation	19	40.4255	0.000310891	PLK4, RRM2, CKAP2L, HJURP, CDCA8, CENPA, NCAPH, SGO1, CCNA2, CDC20, CENPE, CCNB1, PTTG1, UBE2T, PHGDH, KIF2C, SPDL1, CLSPN, BUB1	43	2701	14252	2.33151	0.00248442	0.000932673	0.000932673
GOTERM_MF_DIRECT	GO:0016887~ATP hydrolysis activity	7	14.8936	0.00042712	POLQ, KIF14, KIF2C, KIF20A, TRIP13, SMC4, KIF15	45	434	19304	6.919	0.0344249	0.00875597	0.00811529
GOTERM_BP_DIRECT	GO:0051984~positive regulation of chromosome segregation	3	6.38298	0.00043467	NCAPG, SMC4, NCAPH	45	14	19734	93.9714	0.110372	0.00779508	0.00718654
GOTERM_BP_DIRECT	GO:0051310~metaphase chromosome alignment	3	6.38298	0.00043467	CENPE, CENPF, KIF2C	45	14	19734	93.9714	0.110372	0.00779508	0.00718654
GOTERM_BP_DIRECT	GO:0051315~attachment of mitotic spindle microtubules to kinetochore	3	6.38298	0.000500832	CENPE, NUF2, KIF2C	45	15	19734	87.7067	0.126072	0.00841372	0.00775689
GOTERM_BP_DIRECT	GO:0000281~mitotic cytokinesis	4	8.51064	0.000531722	STMN1, CDCA8, KIF20A, CENPA	45	71	19734	24.7061	0.133308	0.00841372	0.00775689
GOTERM_MF_DIRECT	GO:0005515~protein binding	40	85.1064	0.000597968	KIF14, HJURP, NCAPG, CDCA8, HMMR, SMC4, CENPA, NCAPH, CKS1B, KIF15, CDC20, CCNB1, PTTG1, NUF2, STMN1, NEK2, CLSPN, SPDL1, BUB1, RPL39L, PLK4, POLQ, RRM2, CIP2A, CDC25C, SGO1, CCNA2, SGO2, CENPE, CENPF, UBE2T, CENPK, DEPDC1, CENPL, TRIM59, KIF2C, KIF20A, TRIP13, MAD2L1, SPC25	45	12754	19304	1.34539	0.0478646	0.00980668	0.00908912
GOTERM_BP_DIRECT	GO:0008608~attachment of spindle microtubules to kinetochore	3	6.38298	0.000726687	SGO1, NUF2, SPC25	45	18	19734	73.0889	0.177618	0.0108599	0.0100121
GOTERM_BP_DIRECT	GO:0007076~mitotic chromosome condensation	3	6.38298	0.00081103	NCAPG, SMC4, NCAPH	45	19	19734	69.2421	0.19608	0.0114825	0.0105861
GOTERM_MF_DIRECT	GO:0008574~plus-end-directed microtubule motor activity	3	6.38298	0.00084711	KIF14, KIF20A, KIF15	45	19	19304	67.7333	0.0671328	0.0115772	0.0107301
GOTERM_CC_DIRECT	GO:0015630~microtubule cytoskeleton	5	10.6383	0.000927739	CENPE, CKAP2L, CDCA8, KIF2C, HMMR	46	202	20887	11.2392	0.0860985	0.00529357	0.00425669
UP_KW_BIOLOGICAL_PROCESS	KW-0226~DNA condensation	3	6.38298	0.00098358	NCAPG, SMC4, NCAPH	37	15	11450	61.8919	0.0243014	0.0049179	0.00413103
KEGG_PATHWAY	hsa04814:Motor proteins	5	10.6383	0.0010633	CENPE, KIF14, KIF2C, KIF20A, KIF15	22	197	8840	10.1984	0.0344983	0.00877219	0.00877219
GOTERM_BP_DIRECT	GO:0044772~mitotic cell cycle phase transition	3	6.38298	0.00109096	CCNA2, CCNB1, CKS1B	45	22	19734	59.8	0.254446	0.0146734	0.0135279
GOTERM_CC_DIRECT	GO:0051233~spindle midzone	3	6.38298	0.00165555	CENPE, KIF14, CDCA8	46	28	20887	48.6498	0.148471	0.00892158	0.00717406
GOTERM_BP_DIRECT	GO:0051276~chromosome organization	3	6.38298	0.00203127	PTTG1, CDCA8, CIP2A	45	30	19734	43.8533	0.421297	0.0260196	0.0239883
INTERPRO	IPR027640:Kinesin-like_fam	3	6.38298	0.00261318	CENPE, KIF2C, KIF20A	47	34	20607	38.6865	0.313941	0.0752597	0.0731692
UP_SEQ_FEATURE	DOMAIN:Hyaluronan-mediated motility receptor C-terminal	2	4.25532	0.00407975	HMMR, KIF15	43	2	20569	478.349	0.757939	0.707836	0.707836
GOTERM_BP_DIRECT	GO:0000132~establishment of mitotic spindle orientation	3	6.38298	0.00433089	SPDL1, CENPA, MAD2L1	45	44	19734	29.9	0.688868	0.052955	0.0488209
INTERPRO	IPR038889:Shugoshin1/2	2	4.25532	0.00445963	SGO1, SGO2	47	2	20607	438.447	0.474614	0.0917409	0.0891925
INTERPRO	IPR031794:HMMR_C	2	4.25532	0.00445963	HMMR, KIF15	47	2	20607	438.447	0.474614	0.0917409	0.0891925
GOTERM_BP_DIRECT	GO:0000079~regulation of cyclin-dependent protein serine/threonine kinase activity	3	6.38298	0.00492802	CCNA2, CCNB1, CDC25C	45	47	19734	27.9915	0.735236	0.0576364	0.0531369
GOTERM_MF_DIRECT	GO:0019901~protein kinase binding	6	12.766	0.00549018	CCNA2, CCNB1, KIF14, KIF20A, CDC25C, CKS1B	45	502	19304	5.12722	0.363286	0.0643136	0.0596077
GOTERM_BP_DIRECT	GO:0000086~G2/M transition of mitotic cell cycle	3	6.38298	0.00577972	CCNA2, CCNB1, CDC25C	45	51	19734	25.7961	0.789707	0.064781	0.0597238
GOTERM_MF_DIRECT	GO:0003682~chromatin binding	6	12.766	0.00651081	POLQ, CENPF, UBE2T, CENPA, SMC4, NCAPH	45	523	19304	4.92135	0.414701	0.0667358	0.0618527
GOTERM_BP_DIRECT	GO:0051299~centrosome separation	2	4.25532	0.0066744	NEK2, KIF15	45	3	19734	292.356	0.834938	0.0718165	0.06621
PIR_SUPERFAMILY	PIRSF001771:Cyclin_A_B_D_E	2	4.25532	0.0082283	CCNA2, CCNB1	5	4	1940	194	0.0325092	0.0329132	0.0329132
GOTERM_CC_DIRECT	GO:0033597~mitotic checkpoint complex	2	4.25532	0.00859061	CDC20, MAD2L1	46	4	20887	227.033	0.566944	0.0416644	0.0335034
GOTERM_CC_DIRECT	GO:0031262~Ndc80 complex	2	4.25532	0.00859061	NUF2, SPC25	46	4	20887	227.033	0.566944	0.0416644	0.0335034
INTERPRO	IPR046965:Cyclin_A/B-like	2	4.25532	0.0088998	CCNA2, CCNB1	47	4	20607	219.223	0.723987	0.160196	0.155746
GOTERM_CC_DIRECT	GO:0005737~cytoplasm	21	44.6809	0.0110573	PLK4, DTYMK, KIF14, NCAPG, CIP2A, HMMR, CDC25C, NCAPH, KIF15, CCNA2, ASPM, CENPE, CENPF, CCNB1, PTTG1, STMN1, NEK2, TRIM59, KIF2C, KIF20A, MAD2L1	46	5754	20887	1.65717	0.659906	0.0510742	0.04107
GOTERM_BP_DIRECT	GO:0051177~meiotic sister chromatid cohesion	2	4.25532	0.0133053	SGO1, SGO2	45	6	19734	146.178	0.972762	0.13256	0.122211
GOTERM_BP_DIRECT	GO:0051383~kinetochore organization	2	4.25532	0.0133053	NUF2, SMC4	45	6	19734	146.178	0.972762	0.13256	0.122211
GOTERM_MF_DIRECT	GO:0043515~kinetochore binding	2	4.25532	0.0136	CENPE, SPDL1	45	6	19304	142.993	0.674649	0.123911	0.114844
KEGG_PATHWAY	hsa05166:Human T-cell leukemia virus 1 infection	4	8.51064	0.0150619	CCNA2, CDC20, PTTG1, MAD2L1	22	223	8840	7.2075	0.39397	0.0994089	0.0994089
GOTERM_BP_DIRECT	GO:0010032~meiotic chromosome condensation	2	4.25532	0.0155059	SMC4, NCAPH	45	7	19734	125.295	0.985061	0.148968	0.137338
GOTERM_CC_DIRECT	GO:0005694~chromosome	4	8.51064	0.017322	CENPE, CIP2A, TRIP13, SMC4	46	254	20887	7.15063	0.816393	0.0763744	0.0614145
GOTERM_CC_DIRECT	GO:0045171~intercellular bridge	3	6.38298	0.0200249	CENPE, CDCA8, KIF20A	46	101	20887	13.4871	0.859441	0.0844528	0.0679105
GOTERM_MF_DIRECT	GO:0010997~anaphase-promoting complex binding	2	4.25532	0.020332	CDC20, CLSPN	45	9	19304	95.3284	0.814446	0.166723	0.154523
GOTERM_BP_DIRECT	GO:0006281~DNA repair	4	8.51064	0.0215707	POLQ, PTTG1, UBE2T, CLSPN	45	267	19734	6.56979	0.997166	0.197976	0.182521
GOTERM_BP_DIRECT	GO:0034080~CENP-A containing chromatin assembly	2	4.25532	0.0220791	HJURP, CENPA	45	10	19734	87.7067	0.997536	0.197976	0.182521
GOTERM_BP_DIRECT	GO:0051983~regulation of chromosome segregation	2	4.25532	0.0242607	KIF2C, BUB1	45	11	19734	79.7333	0.998649	0.207754	0.191535
GOTERM_BP_DIRECT	GO:0007283~spermatogenesis	5	10.6383	0.0247142	RPL39L, ASPM, PTTG1, TRIP13, CDC25C	45	499	19734	4.39412	0.998807	0.207754	0.191535
UP_SEQ_FEATURE	MOTIF:KEN box	2	4.25532	0.0262296	SGO1, CKAP2L	43	13	20569	73.5921	0.999901	1	1
UP_SEQ_FEATURE	REGION:Globular	2	4.25532	0.0262296	KIF2C, KIF20A	43	13	20569	73.5921	0.999901	1	1
GOTERM_BP_DIRECT	GO:0090267~positive regulation of mitotic cell cycle spindle assembly checkpoint	2	4.25532	0.0264374	CDCA8, MAD2L1	45	12	19734	73.0889	0.999259	0.215505	0.198681
INTERPRO	IPR048258:Cyclins_cyclin-box	2	4.25532	0.0264676	CCNA2, CCNB1	47	12	20607	73.0745	0.978988	0.423481	0.411717
BIOCARTA	h_ptc1Pathway:Sonic Hedgehog (SHH) Receptor Ptc1 Regulates cell cycle	2	4.25532	0.0268605	CCNB1, CDC25C	5	11	1623	59.0182	0.298098	0.190289	0.190289
GOTERM_BP_DIRECT	GO:0010389~regulation of G2/M transition of mitotic cell cycle	2	4.25532	0.0286095	CENPF, KIF14	45	13	19734	67.4667	0.999594	0.226351	0.208681
BIOCARTA	h_srcRPTPPathway:Activation of Src by Protein-tyrosine phosphatase alpha	2	4.25532	0.0292752	CCNB1, CDC25C	5	12	1623	54.1	0.320406	0.190289	0.190289
GOTERM_BP_DIRECT	GO:0007019~microtubule depolymerization	2	4.25532	0.0350972	STMN1, KIF2C	45	16	19734	54.8167	0.999933	0.269747	0.248689
SMART	SM01332:Cyclin_C	2	4.25532	0.038591	CCNA2, CCNB1	21	21	10692	48.4898	0.54484	0.269286	0.269286
GOTERM_CC_DIRECT	GO:0000939~inner kinetochore	2	4.25532	0.0401674	CENPK, CENPL	46	19	20887	47.7963	0.981252	0.162343	0.130544
SMART	SM00049:DEP	2	4.25532	0.0403929	DEPDC1B, DEPDC1	21	22	10692	46.2857	0.561601	0.269286	0.269286
UP_SEQ_FEATURE	COMPBIAS:Polar residues	21	44.6809	0.0414501	PLK4, POLQ, RRM2, CKAP2L, KIF14, HJURP, CDCA8, NCAPG, CDC25C, NCAPH, KIF15, SGO1, CDC20, ASPM, CENPE, SGO2, CENPF, PTTG1, CENPK, SPDL1, CLSPN	43	6911	20569	1.45353	1	1	1
UP_SEQ_FEATURE	DOMAIN:DEP	2	4.25532	0.0420357	DEPDC1B, DEPDC1	43	21	20569	45.557	1	1	1
GOTERM_MF_DIRECT	GO:0061575~cyclin-dependent protein serine/threonine kinase activator activity	2	4.25532	0.0424495	CCNB1, CKS1B	45	19	19304	45.1556	0.971473	0.316441	0.293287
GOTERM_BP_DIRECT	GO:0051445~regulation of meiotic cell cycle	2	4.25532	0.0436816	CDC20, ASPM	45	20	19734	43.8533	0.999994	0.326399	0.300918
INTERPRO	IPR039361:Cyclin	2	4.25532	0.0458673	CCNA2, CCNB1	47	21	20607	41.7568	0.998842	0.600444	0.583765
INTERPRO	IPR004367:Cyclin_C-dom	2	4.25532	0.0458673	CCNA2, CCNB1	47	21	20607	41.7568	0.998842	0.600444	0.583765
UP_KW_BIOLOGICAL_PROCESS	KW-0227~DNA damage	5	10.6383	0.0477469	POLQ, PTTG1, UBE2T, CIP2A, CLSPN	37	439	11450	3.5246	0.705687	0.171966	0.144451
GOTERM_BP_DIRECT	GO:0007088~regulation of mitotic nuclear division	2	4.25532	0.0479458	NEK2, CDC25C	45	22	19734	39.8667	0.999998	0.348579	0.321367
UP_KW_BIOLOGICAL_PROCESS	KW-0469~Meiosis	3	6.38298	0.0481505	SGO2, NEK2, TRIP13	37	112	11450	8.28909	0.708789	0.171966	0.144451
INTERPRO	IPR000591:DEP_dom	2	4.25532	0.0501267	DEPDC1B, DEPDC1	47	23	20607	38.1258	0.999392	0.60152	0.584811
GOTERM_BP_DIRECT	GO:0016310~phosphorylation	5	10.6383	0.0518467	PLK4, DTYMK, NEK2, BUB1, CKS1B	45	633	19734	3.46393	0.999999	0.359987	0.331884
GOTERM_BP_DIRECT	GO:0001824~blastocyst development	2	4.25532	0.0521914	RRM2, NEK2	45	24	19734	36.5444	0.999999	0.359987	0.331884
GOTERM_BP_DIRECT	GO:0032147~activation of protein kinase activity	2	4.25532	0.0543073	KIF14, CLSPN	45	25	19734	35.0827	1	0.365217	0.336705
BIOCARTA	h_stathminPathway:Stathmin and breast cancer resistance to antimicrotubule agents	2	4.25532	0.057903	CCNB1, STMN1	5	24	1623	27.05	0.539485	0.195844	0.195844
BIOCARTA	h_g2Pathway:Cell Cycle: G2/M Checkpoint	2	4.25532	0.0602597	CCNB1, CDC25C	5	25	1623	25.968	0.554239	0.195844	0.195844
GOTERM_BP_DIRECT	GO:0010971~positive regulation of G2/M transition of mitotic cell cycle	2	4.25532	0.0606272	CCNB1, CDC25C	45	28	19734	31.3238	1	0.397774	0.366721
GOTERM_MF_DIRECT	GO:0016538~cyclin-dependent protein serine/threonine kinase regulator activity	2	4.25532	0.0640786	CCNA2, CCNB1	45	29	19304	29.5847	0.995618	0.437871	0.405831
SMART	SM00385:CYCLIN	2	4.25532	0.0687907	CCNA2, CCNB1	21	38	10692	26.797	0.759594	0.343954	0.343954
INTERPRO	IPR006671:Cyclin_N	2	4.25532	0.0794261	CCNA2, CCNB1	47	37	20607	23.6998	0.999993	0.838129	0.814848
BIOCARTA	h_mPRPathway:How Progesterone Initiates the Oocyte Maturation	2	4.25532	0.0812717	CCNB1, CDC25C	5	34	1623	19.0941	0.667775	0.211306	0.211306
INTERPRO	IPR013763:Cyclin-like_dom	2	4.25532	0.0814848	CCNA2, CCNB1	47	38	20607	23.0761	0.999995	0.838129	0.814848
UP_KW_MOLECULAR_FUNCTION	KW-0195~Cyclin	2	4.25532	0.0836663	CCNA2, CCNB1	29	37	11889	22.1603	0.877175	0.788018	0.788018
GOTERM_BP_DIRECT	GO:0048477~oogenesis	2	4.25532	0.0875399	ASPM, TRIP13	45	41	19734	21.3919	1	0.560672	0.516902
GOTERM_CC_DIRECT	GO:0000307~cyclin-dependent protein kinase holoenzyme complex	2	4.25532	0.0906234	CCNA2, CKS1B	46	44	20887	20.6393	0.9999	0.351619	0.282745
UP_KW_MOLECULAR_FUNCTION	KW-0418~Kinase	5	10.6383	0.0985023	PLK4, DTYMK, NEK2, BUB1, CKS1B	29	755	11889	2.715	0.916986	0.788018	0.788018
INTERPRO	IPR036915:Cyclin-like_sf	2	4.25532	0.0998111	CCNA2, CCNB1	47	47	20607	18.6573	1	0.958186	0.93157

## Sheet: early_brown_GO
Category	Term	Count	%	PValue	Genes	List Total	Pop Hits	Pop Total	Fold Enrichment	Bonferroni	Benjamini	FDR
GOTERM_BP_DIRECT	GO:0050852~T cell receptor signaling pathway	10	22.7273	1.77289e-12	ITK, ZAP70, CD8B, LCK, CD8A, TXK, CD28, CTLA4, CBLB, CD247	40	122	19734	40.4385	6.0811e-10	6.08103e-10	5.88601e-10
KEGG_PATHWAY	hsa04660:T cell receptor signaling pathway	10	22.7273	9.36712e-12	ITK, ZAP70, CD8B, LCK, CD8A, CD28, CTLA4, CBLB, CD247, ICOS	24	122	8840	30.1913	1.3114e-09	1.3114e-09	1.26456e-09
GOTERM_BP_DIRECT	GO:0042110~T cell activation	7	15.9091	1.84417e-09	CD2, ITK, ZAP70, CD8B, CD8A, CD28, LY9	40	60	19734	57.5575	6.32551e-07	3.16275e-07	3.06132e-07
KEGG_PATHWAY	hsa05340:Primary immunodeficiency	6	13.6364	3.55357e-08	ZAP70, CD8B, LCK, CD8A, IL7R, ICOS	24	38	8840	58.1579	4.97499e-06	2.4875e-06	2.39866e-06
BIOCARTA	h_ctla4Pathway:The Co-Stimulatory Signal During T-cell Activation	6	13.6364	7.07199e-07	ITK, LCK, CD28, CTLA4, CD247, ICOS	18	19	1623	28.4737	3.88952e-05	3.88959e-05	3.60671e-05
UP_SEQ_FEATURE	DOMAIN:Immunoglobulin V-set	5	11.3636	1.4393e-06	CD2, FCMR, CD8A, CTLA4, ICOS	42	42	20569	58.3022	0.000421625	0.000421714	0.000417396
UP_KW_BIOLOGICAL_PROCESS	KW-1064~Adaptive immunity	10	22.7273	2.18314e-06	ITK, ZAP70, CD8B, TRAT1, CD8A, CAMK4, TXK, CTLA4, CD247, LY9	29	513	11450	7.69644	3.49297e-05	3.49303e-05	3.49303e-05
KEGG_PATHWAY	hsa04514:Cell adhesion molecules	7	15.9091	2.24258e-06	CD2, CD8B, CD8A, CD28, CTLA4, ITGA6, ICOS	24	157	8840	16.4225	0.000313912	0.000104654	0.000100916
GOTERM_BP_DIRECT	GO:0002250~adaptive immune response	9	20.4545	2.34855e-06	ITK, ZAP70, CD8B, TRAT1, CD8A, CAMK4, TXK, CTLA4, CD247	40	452	19734	9.82334	0.000805228	0.000217972	0.000210982
GOTERM_BP_DIRECT	GO:0007169~cell surface receptor protein tyrosine kinase signaling pathway	6	13.6364	2.54195e-06	ZAP70, CD8B, TRAT1, LCK, CD8A, TXK	40	111	19734	26.6676	0.000871511	0.000217972	0.000210982
INTERPRO	IPR036860:SH2_dom_sf	6	13.6364	3.3034e-06	ITK, ZAP70, LCK, TXK, STAT4, CBLB	42	116	20607	25.3781	0.0005185	0.000518634	0.00047569
GOTERM_CC_DIRECT	GO:0005886~plasma membrane	26	59.0909	4.34054e-06	ITK, FCMR, TXK, KCNA3, CBLB, LY9, GPR171, CTLA4, THEM4, ICOS, PRKACB, CD96, TRAT1, RHOH, ARL4C, CD2, ZAP70, CD8B, LCK, CD8A, CD28, ITGA6, TNFRSF25, CD247, IL7R, TRABD2A	42	5592	20887	2.31224	0.000368879	0.000368946	0.000351584
GOTERM_BP_DIRECT	GO:0006955~immune response	9	20.4545	5.32465e-06	CD96, ZAP70, CD8B, CD8A, TCF7, CTLA4, CBLB, IL7R, ICOS	40	505	19734	8.79238	0.00182469	0.000365271	0.000353556
UP_SEQ_FEATURE	DOMAIN:Ig-like V-type	6	13.6364	8.07958e-06	CD2, CD8B, CD8A, CD28, CTLA4, ICOS	42	139	20569	21.1398	0.00236453	0.00118366	0.00117154
UP_KW_CELLULAR_COMPONENT	KW-1003~Cell membrane	22	50	2.10486e-05	FCMR, TRAT1, TXK, KCNA3, RHOH, LY9, ARL4C, CD2, ZAP70, CD8B, LCK, CD8A, GPR171, CTLA4, THEM4, ITGA6, TNFRSF25, CD247, IL7R, ICOS, PRKACB, TRABD2A	40	4049	17942	2.43717	0.000315682	0.000315729	0.000315729
UP_SEQ_FEATURE	TOPO_DOM:Extracellular	18	40.9091	2.55725e-05	CD96, FCMR, TRAT1, KCNA3, LY9, CD2, CD8B, CD8A, GPR171, CD28, CTLA4, MAL, ITGA6, TNFRSF25, CD247, IL7R, ICOS, TRABD2A	42	2992	20569	2.94629	0.00746485	0.00249759	0.00247201
GOTERM_BP_DIRECT	GO:0007166~cell surface receptor signaling pathway	7	15.9091	3.66886e-05	CD2, CD8A, CD28, CBLB, TNFRSF25, CD247, IL7R	40	321	19734	10.7584	0.0125056	0.00209736	0.0020301
INTERPRO	IPR013106:Ig_V-set	8	18.1818	4.08602e-05	CD2, FCMR, CD8B, CD8A, CD28, CTLA4, ICOS, LY9	42	481	20607	8.16038	0.00639466	0.00320753	0.00294194
UP_KW_BIOLOGICAL_PROCESS	KW-0391~Immunity	11	25	5.43862e-05	ITK, ZAP70, FCMR, CD8B, TRAT1, CD8A, CAMK4, TXK, CTLA4, CD247, LY9	29	963	11450	4.50997	0.000869824	0.000435089	0.000435089
INTERPRO	IPR000980:SH2	5	11.3636	6.92431e-05	ITK, ZAP70, LCK, TXK, STAT4	42	111	20607	22.101	0.0108127	0.00362372	0.00332367
UP_KW_DOMAIN	KW-0727~SH2 domain	5	11.3636	8.21125e-05	ITK, ZAP70, LCK, TXK, STAT4	32	110	14597	20.7344	0.000984905	0.00098535	0.00098535
GOTERM_CC_DIRECT	GO:0001772~immunological synapse	4	9.09091	0.000100494	ZAP70, LCK, CD28, RHOH	42	46	20887	43.2443	0.00850605	0.00403211	0.00384236
GOTERM_MF_DIRECT	GO:0004715~non-membrane spanning protein tyrosine kinase activity	4	9.09091	0.000108977	ITK, ZAP70, LCK, TXK	40	46	19304	41.9652	0.0139604	0.0113577	0.0113577
GOTERM_BP_DIRECT	GO:0007165~signal transduction	11	25	0.000109837	INPP4B, ITK, TRAT1, LCK, CAMK4, TRAF5, RHOH, CBLB, TNFRSF25, IL7R, PRKACB	40	1240	19734	4.37649	0.0369752	0.00538201	0.00520941
KEGG_PATHWAY	hsa04640:Hematopoietic cell lineage	5	11.3636	0.000111294	CD2, CD8B, CD8A, ITGA6, IL7R	24	99	8840	18.6027	0.0154613	0.00389531	0.00375619
GOTERM_MF_DIRECT	GO:0001784~phosphotyrosine residue binding	4	9.09091	0.000176089	ITK, ZAP70, LCK, CBLB	40	54	19304	35.7481	0.0224614	0.0113577	0.0113577
GOTERM_CC_DIRECT	GO:0009897~external side of plasma membrane	7	15.9091	0.000177303	CD2, CD8A, CD28, CTLA4, ITGA6, IL7R, LY9	42	429	20887	8.11461	0.0149591	0.00403211	0.00384236
UP_KW_DOMAIN	KW-0393~Immunoglobulin domain	9	20.4545	0.000180878	CD2, CD96, FCMR, CD8B, CD8A, CD28, CTLA4, ICOS, LY9	32	788	14597	5.20991	0.00216838	0.00108527	0.00108527
GOTERM_CC_DIRECT	GO:0042101~T cell receptor complex	5	11.3636	0.000189746	ZAP70, CD8B, TRAT1, CD8A, CD247	42	146	20887	17.0311	0.0160006	0.00403211	0.00384236
BIOCARTA	h_tcytotoxicPathway:T Cytotoxic Cell Surface Molecules	4	9.09091	0.000198385	CD2, CD8A, CD28, CD247	18	12	1623	30.0556	0.0108529	0.00545558	0.00505881
GOTERM_BP_DIRECT	GO:0050853~B cell receptor signaling pathway	4	9.09091	0.000237252	ITK, LCK, TXK, CTLA4	40	61	19734	32.3508	0.0781634	0.0101722	0.00984598
UP_KW_PTM	KW-0449~Lipoprotein	10	22.7273	0.000258509	ARL4C, CD8B, LCK, CD8A, TXK, KCNA3, MAL, RHOH, ITGA6, PRKACB	34	968	14252	4.33034	0.00283993	0.00310211	0.00310211
INTERPRO	IPR013783:Ig-like_fold	10	22.7273	0.000287941	CD2, CD96, FCMR, CD8B, CD8A, CD28, CTLA4, IL7R, ICOS, LY9	42	1119	20607	4.38465	0.0442064	0.0113017	0.0103659
INTERPRO	IPR000719:Prot_kinase_dom	7	15.9091	0.00042835	ITK, ZAP70, LCK, CAMK4, TXK, TRIB2, PRKACB	42	499	20607	6.88277	0.0650529	0.0134502	0.0123365
UP_SEQ_FEATURE	DOMAIN:Protein kinase	7	15.9091	0.00045599	ITK, ZAP70, LCK, CAMK4, TXK, TRIB2, PRKACB	42	504	20569	6.80192	0.125091	0.0334013	0.0330593
INTERPRO	IPR011009:Kinase-like_dom_sf	7	15.9091	0.000681457	ITK, ZAP70, LCK, CAMK4, TXK, TRIB2, PRKACB	42	545	20607	6.30183	0.101497	0.0176391	0.0161786
UP_SEQ_FEATURE	TOPO_DOM:Cytoplasmic	18	40.9091	0.000730884	CD96, FCMR, TRAT1, KCNA3, LY9, CD2, CD8B, CD8A, GPR171, CD28, CTLA4, MAL, ITGA6, TNFRSF25, CD247, IL7R, ICOS, TRABD2A	42	3901	20569	2.25975	0.192835	0.0428298	0.0423913
GOTERM_CC_DIRECT	GO:0045121~membrane raft	5	11.3636	0.000764848	ZAP70, LCK, KCNA3, MAL, CBLB	42	211	20887	11.7846	0.0629672	0.0130024	0.0123905
INTERPRO	IPR020635:Tyr_kinase_cat_dom	4	9.09091	0.000786458	ITK, ZAP70, LCK, TXK	42	91	20607	21.5667	0.116198	0.0176391	0.0161786
GOTERM_BP_DIRECT	GO:0006468~protein phosphorylation	6	13.6364	0.000826346	ITK, ZAP70, LCK, CAMK4, TXK, PRKACB	40	376	19734	7.87261	0.246898	0.031493	0.030483
INTERPRO	IPR008266:Tyr_kinase_AS	4	9.09091	0.000975178	ITK, ZAP70, LCK, TXK	42	98	20607	20.0262	0.142023	0.0176649	0.0162022
INTERPRO	IPR017441:Protein_kinase_ATP_BS	6	13.6364	0.00101264	ITK, ZAP70, LCK, CAMK4, TXK, PRKACB	42	390	20607	7.54835	0.147059	0.0176649	0.0162022
UP_SEQ_FEATURE	DOMAIN:SH2	4	9.09091	0.00129789	ITK, LCK, TXK, STAT4	42	108	20569	18.1384	0.316501	0.0633805	0.0627315
BIOCARTA	h_cskPathway:Activation of Csk by cAMP-dependent Protein Kinase Inhibits Signaling through the T Cell Receptor	4	9.09091	0.00130121	ZAP70, LCK, CD247, PRKACB	18	22	1623	16.3939	0.069109	0.0232106	0.0215226
INTERPRO	IPR036179:Ig-like_dom_sf	8	18.1818	0.00144571	CD2, CD96, FCMR, CD8B, CD8A, CD28, CTLA4, LY9	42	865	20607	4.53774	0.203191	0.0226976	0.0208182
KEGG_PATHWAY	hsa05235:PD-L1 expression and PD-1 checkpoint pathway in cancer	4	9.09091	0.00155957	ZAP70, LCK, CD28, CD247	24	90	8840	16.3704	0.196285	0.0387673	0.0373828
KEGG_PATHWAY	hsa04658:Th1 and Th2 cell differentiation	4	9.09091	0.00166146	ZAP70, LCK, STAT4, CD247	24	92	8840	16.0145	0.207686	0.0387673	0.0373828
SMART	SM00219:TyrKc	4	9.09091	0.00167492	ITK, ZAP70, LCK, TXK	29	91	10692	16.2061	0.050639	0.0390917	0.0365696
BIOCARTA	h_stathminPathway:Stathmin and breast cancer resistance to antimicrotubule agents	4	9.09091	0.00168804	CD2, CAMK4, CD247, PRKACB	18	24	1623	15.0278	0.0887344	0.0232106	0.0215226
UP_KW_MOLECULAR_FUNCTION	KW-0829~Tyrosine-protein kinase	4	9.09091	0.00177989	ITK, ZAP70, LCK, TXK	26	116	11889	15.7679	0.0452621	0.0462772	0.0462772
UP_KW_PTM	KW-0564~Palmitate	6	13.6364	0.00193005	CD8B, LCK, CD8A, TXK, KCNA3, ITGA6	34	392	14252	6.41597	0.0210269	0.0115803	0.0115803
KEGG_PATHWAY	hsa05200:Pathways in cancer	7	15.9091	0.00195053	TCF7, TRAF5, LEF1, STAT4, ITGA6, IL7R, PRKACB	24	533	8840	4.8374	0.239167	0.0390107	0.0376175
GOTERM_CC_DIRECT	GO:0044853~plasma membrane raft	3	6.81818	0.0021469	CD8A, MAL, PRKACB	42	35	20887	42.6265	0.166967	0.0304144	0.0289831
SMART	SM00252:SH2	4	9.09091	0.00252204	ITK, ZAP70, LCK, TXK	29	105	10692	14.0453	0.0752964	0.0390917	0.0365696
GOTERM_MF_DIRECT	GO:0005515~protein binding	35	79.5455	0.00262879	ITK, OXNAD1, FCMR, SATB1, TXK, TCF7, LEF1, KCNA3, CBLB, LBH, STAT4, CTLA4, THEM4, ICOS, PRKACB, DENND2D, TRAT1, RHOH, PARP15, ARL4C, CD2, ZAP70, INPP4B, SH3YL1, CD8B, LCK, CD8A, TRAF5, CD28, MAL, ITGA6, CD247, IL7R, TRIB2, SHISAL2A	40	12754	19304	1.32437	0.287917	0.113038	0.113038
GOTERM_BP_DIRECT	GO:0030217~T cell differentiation	3	6.81818	0.00297246	ZAP70, LCK, RHOH	40	41	19734	36.0988	0.639791	0.101814	0.0985492
GOTERM_BP_DIRECT	GO:0031295~T cell costimulation	3	6.81818	0.00326519	LCK, CD28, ICOS	40	43	19734	34.4198	0.674304	0.101814	0.0985492
INTERPRO	IPR001245:Ser-Thr/Tyr_kinase_cat_dom	4	9.09091	0.00341576	ITK, ZAP70, LCK, TXK	42	152	20607	12.9117	0.415613	0.0480102	0.0440348
GOTERM_BP_DIRECT	GO:0043408~regulation of MAPK cascade	3	6.81818	0.00357087	ITK, LBH, LCK	40	45	19734	32.89	0.70683	0.102067	0.0987941
INTERPRO	IPR003599:Ig_sub	6	13.6364	0.00382441	CD96, FCMR, CD8B, CD8A, CTLA4, LY9	42	529	20607	5.56495	0.452057	0.0480102	0.0440348
INTERPRO	IPR040216:CTLA4/CD28	2	4.54545	0.00397537	CD28, CTLA4	42	2	20607	490.643	0.46494	0.0480102	0.0440348
GOTERM_BP_DIRECT	GO:0006968~cellular defense response	3	6.81818	0.00510408	ITK, FCMR, TRAT1	40	54	19734	27.4083	0.827124	0.134669	0.13035
KEGG_PATHWAY	hsa05135:Yersinia infection	4	9.09091	0.0052447	ZAP70, CD8B, LCK, CD8A	24	138	8840	10.6763	0.521065	0.0917822	0.0885043
BIOCARTA	h_tcraPathway:Lck and Fyn tyrosine kinases in initiation of TCR Activation	3	6.81818	0.00537534	ZAP70, LCK, CD247	18	11	1623	24.5909	0.256541	0.058765	0.0544912
GOTERM_BP_DIRECT	GO:0001766~membrane raft polarization	2	4.54545	0.00591744	CD2, MAL	40	3	19734	328.9	0.869413	0.144977	0.140328
GOTERM_MF_DIRECT	GO:0015026~coreceptor activity	3	6.81818	0.00632819	CD8B, CD8A, CD28	40	59	19304	24.539	0.559097	0.204084	0.204084
BIOCARTA	h_thelperPathway:T Helper Cell Surface Molecules	3	6.81818	0.00641073	CD2, CD28, CD247	18	12	1623	22.5417	0.297932	0.058765	0.0544912
INTERPRO	IPR013558:CTNNB1-bd_N	2	4.54545	0.00793532	TCF7, LEF1	42	4	20607	245.321	0.713728	0.0830563	0.076179
INTERPRO	IPR024940:TCF/LEF	2	4.54545	0.00793532	TCF7, LEF1	42	4	20607	245.321	0.713728	0.0830563	0.076179
UP_SEQ_FEATURE	DOMAIN:CTNNB1 binding N-teminal	2	4.54545	0.00794993	TCF7, LEF1	42	4	20569	244.869	0.903541	0.269338	0.26658
UP_SEQ_FEATURE	REGION:CTNNB1-binding	2	4.54545	0.00794993	TCF7, LEF1	42	4	20569	244.869	0.903541	0.269338	0.26658
GOTERM_BP_DIRECT	GO:0001819~positive regulation of cytokine production	3	6.81818	0.00798508	ITK, TXK, CD28	40	68	19734	21.7654	0.936064	0.182592	0.176736
BBID	3.T_cell_receptor	4	9.09091	0.00810045	ZAP70, LCK, CD28, CTLA4	10	20	388	7.76	0.16384	0.170109	0.170109
UP_KW_CELLULAR_COMPONENT	KW-0472~Membrane	27	61.3636	0.00876625	FCMR, TXK, KCNA3, LY9, GPR171, CTLA4, THEM4, ICOS, PRKACB, CD96, TRAT1, RHOH, ARL4C, CD2, ZAP70, INPP4B, CD8B, LCK, CD8A, CD28, MAL, ITGA6, TNFRSF25, CD247, IL7R, SHISAL2A, TRABD2A	40	8340	17942	1.45214	0.123723	0.0657469	0.0657469
UP_SEQ_FEATURE	DOMAIN:Immunoglobulin subtype	3	6.81818	0.00883116	FCMR, CTLA4, LY9	42	71	20569	20.6932	0.925654	0.269338	0.26658
UP_SEQ_FEATURE	DOMAIN:SH3	4	9.09091	0.00919242	ITK, SH3YL1, LCK, TXK	42	217	20569	9.02743	0.933185	0.269338	0.26658
INTERPRO	IPR036028:SH3-like_dom_sf	4	9.09091	0.00949402	ITK, SH3YL1, LCK, TXK	42	220	20607	8.92078	0.776352	0.0931601	0.0854462
GOTERM_CC_DIRECT	GO:0098636~protein complex involved in cell adhesion	2	4.54545	0.00977719	CD28, CTLA4	42	5	20887	198.924	0.566191	0.118723	0.113136
BIOCARTA	h_il17Pathway:IL 17 Signaling Pathway	3	6.81818	0.010012	CD2, CD8A, CD247	18	15	1623	18.0333	0.425028	0.0786655	0.0729443
GOTERM_BP_DIRECT	GO:0035556~intracellular signal transduction	5	11.3636	0.0101744	ITK, ZAP70, LCK, CAMK4, CBLB	40	432	19734	5.71007	0.970034	0.218114	0.211119
INTERPRO	IPR001452:SH3_domain	4	9.09091	0.0105824	ITK, SH3YL1, LCK, TXK	42	229	20607	8.57018	0.811807	0.0977313	0.0896389
SMART	SM00409:IG	6	13.6364	0.0111071	CD96, FCMR, CD8B, CD8A, CTLA4, LY9	29	529	10692	4.18174	0.292661	0.114773	0.107368
UP_KW_DOMAIN	KW-0728~SH3 domain	4	9.09091	0.012249	ITK, SH3YL1, LCK, TXK	32	228	14597	8.00274	0.137478	0.0394745	0.0394745
BIOCARTA	h_no2il12Pathway:NO2-dependent IL 12 Pathway in NK cells	3	6.81818	0.0128091	CD2, STAT4, CD247	18	17	1623	15.9118	0.507889	0.0880625	0.0816579
GOTERM_BP_DIRECT	GO:0060335~positive regulation of type II interferon-mediated signaling pathway	2	4.54545	0.0137543	TXK, PARP15	40	7	19734	140.957	0.991352	0.277514	0.268614
UP_KW_DOMAIN	KW-1133~Transmembrane helix	20	45.4545	0.0146214	CD96, FCMR, TRAT1, KCNA3, LY9, CD2, INPP4B, CD8B, CD8A, GPR171, CD28, CTLA4, MAL, ITGA6, TNFRSF25, CD247, IL7R, ICOS, SHISAL2A, TRABD2A	32	5882	14597	1.55102	0.162012	0.0394745	0.0394745
UP_KW_DOMAIN	KW-0812~Transmembrane	20	45.4545	0.0164477	CD96, FCMR, TRAT1, KCNA3, LY9, CD2, INPP4B, CD8B, CD8A, GPR171, CD28, CTLA4, MAL, ITGA6, TNFRSF25, CD247, IL7R, ICOS, SHISAL2A, TRABD2A	32	5941	14597	1.53562	0.180461	0.0394745	0.0394745
SMART	SM00326:SH3	4	9.09091	0.0166205	ITK, SH3YL1, LCK, TXK	29	208	10692	7.09019	0.40522	0.128809	0.120498
GOTERM_BP_DIRECT	GO:0035739~CD4-positive, alpha-beta T cell proliferation	2	4.54545	0.0176502	CD28, CBLB	40	9	19734	109.633	0.997775	0.336333	0.325547
UP_KW_MOLECULAR_FUNCTION	KW-0418~Kinase	6	13.6364	0.0187128	ITK, ZAP70, LCK, CAMK4, TXK, PRKACB	26	755	11889	3.63393	0.388073	0.243266	0.243266
KEGG_PATHWAY	hsa05412:Arrhythmogenic right ventricular cardiomyopathy	3	6.81818	0.0207315	TCF7, LEF1, ITGA6	24	86	8840	12.8488	0.946758	0.322489	0.310972
GOTERM_BP_DIRECT	GO:0045063~T-helper 1 cell differentiation	2	4.54545	0.021531	LEF1, STAT4	40	11	19734	89.7	0.999428	0.369256	0.357414
GOTERM_BP_DIRECT	GO:0046629~gamma-delta T cell activation	2	4.54545	0.021531	ITK, CD247	40	11	19734	89.7	0.999428	0.369256	0.357414
GOTERM_BP_DIRECT	GO:0045060~negative thymic T cell selection	2	4.54545	0.0234658	ZAP70, CD28	40	12	19734	82.225	0.99971	0.383275	0.370983
GOTERM_CC_DIRECT	GO:1990907~beta-catenin-TCF complex	2	4.54545	0.025227	TCF7, LEF1	42	13	20887	76.5092	0.886029	0.268037	0.255424
UP_KW_DOMAIN	KW-0732~Signal	16	36.3636	0.0253001	CD96, OXNAD1, FCMR, PARP15, LY9, CD2, CD8B, CD8A, CD28, CTLA4, ITGA6, TNFRSF25, CD247, IL7R, ICOS, TRABD2A	32	4410	14597	1.65499	0.264723	0.0506002	0.0506002
INTERPRO	IPR043539:Grb2-like	2	4.54545	0.0255658	ITK, LCK	42	13	20607	75.4835	0.982855	0.222991	0.204527
UP_SEQ_FEATURE	TRANSMEM:Helical	18	40.9091	0.0263406	CD96, FCMR, KCNA3, LY9, CD2, INPP4B, CD8B, CD8A, CD28, CTLA4, MAL, ITGA6, TNFRSF25, CD247, IL7R, ICOS, SHISAL2A, TRABD2A	42	5446	20569	1.61867	0.999599	0.701617	0.694433
GOTERM_BP_DIRECT	GO:0038094~Fc-gamma receptor signaling pathway	2	4.54545	0.0273242	LCK, CD247	40	14	19734	70.4786	0.999925	0.42601	0.412348
KEGG_PATHWAY	hsa04916:Melanogenesis	3	6.81818	0.0279781	TCF7, LEF1, PRKACB	24	101	8840	10.9406	0.981179	0.369395	0.356202
UP_SEQ_FEATURE	ACT_SITE:Proton acceptor	6	13.6364	0.0295884	ITK, ZAP70, LCK, CAMK4, TXK, PRKACB	42	879	20569	3.34292	0.999849	0.72245	0.715053
KEGG_PATHWAY	hsa04064:NF-kappa B signaling pathway	3	6.81818	0.0300607	ZAP70, LCK, TRAF5	24	105	8840	10.5238	0.986061	0.369395	0.356202
KEGG_PATHWAY	hsa04659:Th17 cell differentiation	3	6.81818	0.0316624	ZAP70, LCK, CD247	24	108	8840	10.2315	0.98894	0.369395	0.356202
GOTERM_BP_DIRECT	GO:0016310~phosphorylation	5	11.3636	0.0355442	ITK, LCK, CAMK4, TXK, PRKACB	40	633	19734	3.89692	0.999996	0.530073	0.513073
KEGG_PATHWAY	hsa04670:Leukocyte transendothelial migration	3	6.81818	0.0360959	ITK, TXK, RHOH	24	116	8840	9.52586	0.994182	0.388725	0.374842
GOTERM_BP_DIRECT	GO:0019221~cytokine-mediated signaling pathway	3	6.81818	0.0375764	STAT4, IL7R, PRKACB	40	155	19734	9.54871	0.999998	0.532482	0.515406
GOTERM_CC_DIRECT	GO:0005737~cytoplasm	18	40.9091	0.0379297	CD96, TXK, LEF1, RHOH, CBLB, PARP15, ARL4C, ZAP70, INPP4B, LBH, LCK, CAMK4, TRAF5, STAT4, THEM4, CD247, TRIB2, PRKACB	42	5754	20887	1.55571	0.962625	0.358225	0.341367
GOTERM_BP_DIRECT	GO:0050862~positive regulation of T cell receptor signaling pathway	2	4.54545	0.0388107	TRAT1, LCK	40	20	19734	49.335	0.999999	0.532482	0.515406
GOTERM_MF_DIRECT	GO:0042288~MHC class I protein binding	2	4.54545	0.0416013	CD8B, CD8A	40	21	19304	45.9619	0.995836	1	1
UP_SEQ_FEATURE	DOMAIN:Ig-like	5	11.3636	0.0436682	CD96, FCMR, CD8B, CD8A, LY9	42	670	20569	3.65476	0.999998	0.913844	0.904487
KEGG_PATHWAY	hsa04650:Natural killer cell mediated cytotoxicity	3	6.81818	0.0443953	ZAP70, LCK, CD247	24	130	8840	8.5	0.998266	0.443953	0.428097
UP_SEQ_FEATURE	DOMAIN:Ig-like V-type 1	2	4.54545	0.0448778	CD96, LY9	42	23	20569	42.5859	0.999999	0.913844	0.904487
GOTERM_BP_DIRECT	GO:0071353~cellular response to interleukin-4	2	4.54545	0.0463948	TCF7, LEF1	40	24	19734	41.1125	1	0.612054	0.592425
UP_SEQ_FEATURE	DOMAIN:Ig-like V-type 2	2	4.54545	0.0467838	CD96, LY9	42	24	20569	40.8115	0.999999	0.913844	0.904487
BBID	81.Structure_of_Caps_and_SMACs	3	6.81818	0.0485109	CD2, LCK, CD8A	10	16	388	7.275	0.665124	0.509364	0.509364
UP_KW_DISEASE	KW-0705~SCID	2	4.54545	0.0487558	ZAP70, IL7R	13	20	4817	37.0538	0.362283	0.262087	0.262087
GOTERM_BP_DIRECT	GO:0050900~leukocyte migration	2	4.54545	0.0501649	LCK, ITGA6	40	26	19734	37.95	1	0.63728	0.616842
SMART	SM00406:IGv	4	9.09091	0.0536295	CD8B, CD8A, CD28, CTLA4	29	329	10692	4.48255	0.818909	0.332503	0.311051
GOTERM_CC_DIRECT	GO:0005911~cell-cell junction	3	6.81818	0.0550589	CD2, ITK, ZAP70	42	193	20887	7.7302	0.991883	0.468001	0.445977
INTERPRO	IPR027397:Catenin-bd_sf	2	4.54545	0.0561572	TCF7, LEF1	42	29	20607	33.8374	0.999885	0.464036	0.425612
UP_KW_LIGAND	KW-0547~Nucleotide-binding	8	18.1818	0.0566382	ARL4C, ITK, ZAP70, LCK, CAMK4, TXK, RHOH, PRKACB	15	1879	6947	1.97183	0.408296	0.509744	0.509744
UP_KW_DISEASE	KW-0772~Systemic lupus erythematosus	2	4.54545	0.0582415	STAT4, CTLA4	13	24	4817	30.8782	0.417285	0.262087	0.262087
UP_SEQ_FEATURE	LIPID:N-myristoyl glycine	3	6.81818	0.0597089	ARL4C, LCK, PRKACB	42	199	20569	7.38299	1	1	0.993151
KEGG_PATHWAY	hsa04934:Cushing syndrome	3	6.81818	0.060777	TCF7, LEF1, PRKACB	24	155	8840	7.12903	0.999846	0.567252	0.546993
GOTERM_CC_DIRECT	GO:0031234~extrinsic component of cytoplasmic side of plasma membrane	2	4.54545	0.0665115	ZAP70, LCK	42	35	20887	28.4177	0.997121	0.510243	0.486232
GOTERM_BP_DIRECT	GO:0098609~cell-cell adhesion	3	6.81818	0.0673071	CD2, ITGA6, ICOS	40	215	19734	6.88395	1	0.824511	0.798069
GOTERM_CC_DIRECT	GO:0043235~receptor complex	3	6.81818	0.0720343	CD8B, CD8A, TXK	42	225	20887	6.63079	0.998261	0.510243	0.486232
GOTERM_BP_DIRECT	GO:0045582~positive regulation of T cell differentiation	2	4.54545	0.0724826	ZAP70, RHOH	40	38	19734	25.9658	1	0.828718	0.802141
GOTERM_BP_DIRECT	GO:0050850~positive regulation of calcium-mediated signaling	2	4.54545	0.0724826	ZAP70, TRAT1	40	38	19734	25.9658	1	0.828718	0.802141
KEGG_PATHWAY	hsa04310:Wnt signaling pathway	3	6.81818	0.0744155	TCF7, LEF1, PRKACB	24	174	8840	6.35057	0.99998	0.651136	0.627881
BIOCARTA	h_tcrPathway:T Cell Receptor Signaling Pathway	3	6.81818	0.0755121	ZAP70, LCK, CD247	18	44	1623	6.14773	0.986678	0.461463	0.427902
UP_SEQ_FEATURE	DOMAIN:HMG box	2	4.54545	0.0786232	TCF7, LEF1	42	41	20569	23.8897	1	1	0.993151
GOTERM_MF_DIRECT	GO:0019901~protein kinase binding	4	9.09091	0.0802925	LCK, CD28, RHOH, PRKACB	40	502	19304	3.84542	0.99998	1	1
UP_KW_PTM	KW-0519~Myristate	3	6.81818	0.0806206	ARL4C, LCK, PRKACB	34	204	14252	6.16436	0.603318	0.322483	0.322483
GOTERM_BP_DIRECT	GO:0046427~positive regulation of receptor signaling pathway via JAK-STAT	2	4.54545	0.0816301	OCIAD2, IL7R	40	43	19734	22.9465	1	0.903198	0.874232
GOTERM_CC_DIRECT	GO:0005654~nucleoplasm	13	29.5455	0.082149	DENND2D, ITK, SATB1, TXK, LEF1, TCF7, CBLB, CD2, LCK, CAMK4, STAT4, IL7R, PRKACB	42	4030	20887	1.60422	0.999315	0.514301	0.490099
UP_KW_BIOLOGICAL_PROCESS	KW-0879~Wnt signaling pathway	3	6.81818	0.0838919	TCF7, LEF1, TRABD2A	29	198	11450	5.98224	0.753879	0.447423	0.447423
GOTERM_CC_DIRECT	GO:0008180~COP9 signalosome	2	4.54545	0.0847084	ITK, LCK	42	45	20887	22.1026	0.99946	0.514301	0.490099
GOTERM_BP_DIRECT	GO:0006661~phosphatidylinositol biosynthetic process	2	4.54545	0.0852645	INPP4B, SH3YL1	40	45	19734	21.9267	1	0.913929	0.884619
GOTERM_MF_DIRECT	GO:0005524~ATP binding	7	15.9091	0.0869537	ITK, ZAP70, LCK, CAMK4, TXK, TRIB2, PRKACB	40	1541	19304	2.19221	0.999992	1	1
GOTERM_BP_DIRECT	GO:0042100~B cell proliferation	2	4.54545	0.0888848	LEF1, IL7R	40	47	19734	20.9936	1	0.923863	0.894235
GOTERM_MF_DIRECT	GO:0005154~epidermal growth factor receptor binding	2	4.54545	0.0889312	ITK, LCK	40	46	19304	20.9826	0.999994	1	1
KEGG_PATHWAY	hsa05216:Thyroid cancer	2	4.54545	0.0920714	TCF7, LEF1	24	37	8840	19.9099	0.999999	0.758235	0.731155
GOTERM_BP_DIRECT	GO:0018108~peptidyl-tyrosine phosphorylation	2	4.54545	0.0942891	ZAP70, LCK	40	50	19734	19.734	1	0.924033	0.8944
GOTERM_BP_DIRECT	GO:0007188~adenylate cyclase-modulating G protein-coupled receptor signaling pathway	2	4.54545	0.0942891	GPR171, PRKACB	40	50	19734	19.734	1	0.924033	0.8944
UP_SEQ_FEATURE	DNA_BIND:HMG box	2	4.54545	0.0968651	TCF7, LEF1	42	51	20569	19.2054	1	1	0.993151

## Sheet: early_turquoise_GO
Category	Term	Count	%	PValue	Genes	List Total	Pop Hits	Pop Total	Fold Enrichment	Bonferroni	Benjamini	FDR
GOTERM_MF_DIRECT	GO:0003723~RNA binding	156	33.1915	3.54506e-61	EIF4A2, TCERG1, RPL5, RPL30, RPL32, RPL31, RPL34, HDLBP, HNRNPU, NUCKS1, HNRNPR, ENO1, NOC2L, SRP14, RPL8, RPL9, RPS15, RPS14, LGALS1, RPS19, MAGOH, RPL37, HMGN2, RPL39, RPS13, RPS12, CAST, DDX18, MBNL1, RPS9, RPS7, RPS8, RPL22, RPSA, ILF2, SRRM1, EEF1A1, EBNA1BP2, NCL, SUB1, SNRPG, RPL24, RPL27, SNRPE, RPL29, RPL28, SRSF7, UBA52, KHDRBS1, ANP32A, RBM8A, DHX9, RPN1, TXN, CORO1A, ZFP36L2, ZFP36L1,…	462	1455	19304	4.47989	2.50635e-58	2.50635e-58	2.42127e-58
UP_KW_MOLECULAR_FUNCTION	KW-0687~Ribonucleoprotein	78	16.5957	6.40394e-55	RPL5, RPL30, MRPS15, RPL32, RPL31, RPL34, RPLP1, HNRNPU, MRPL36, HNRNPR, MRPL37, SRP14, RPL8, RPL9, MRPL33, RPS15, RPS14, MRPL3, RPL7A, RPS19, RPLP2, RPL37, RPL39, RPS13, RPS12, RPS9, RPS7, MRPS25, RPS8, RPL22, MRPS21, RPS3A, IMP4, RPSA, SRP9, MRPS5, NSA2, RPL37A, SNRPG, RPL24, RPL27, SNRPE, RPL29, AURKAIP1, RPL28, UBA52, RPL10, RPL12, MRPL19, RPL11, ZFP36L2, ZFP36L1, MRPL20, RPS15A, HNRNPDL, SRP…	305	316	11889	9.62173	4.80296e-53	4.80296e-53	4.5468e-53
UP_KW_PTM	KW-0007~Acetylation	238	50.6383	1.64678e-54	RPL5, RPL30, IFITM2, RPL31, RPL34, GMFG, HNRNPU, HNRNPR, ENO1, RPL9, RPS15, LGALS1, RPS19, SCP2, PSMD2, FTH1, MAGOH, NAMPT, PSMD1, RPL37, RPS13, IER2, RPS12, EIF2A, MEF2C, ACSL1, SRRM1, COX7A2L, SUB1, UQCRC1, RPL24, RPL27, VDAC1, LAP3, RPL29, RPL28, MEAF6, DHX9, RPN1, TXN, SNX2, PRDX1, PCBP1, S100A11, S100A10, NDFIP1, RCC2, SMARCA5, PRRC2C, PRDX6, EIF1, AIMP1, RPS25, RPS28, HNRNPD, ANP32E, SPATS2…	387	3511	14252	2.49638	4.11694e-53	4.28162e-53	3.62291e-53
GOTERM_BP_DIRECT	GO:0002181~cytoplasmic translation	49	10.4255	1.33079e-52	RPL5, RPL30, RPL32, RPL31, RPL34, RPLP1, RPL8, RPL9, RPS15, RPS14, RPL7A, RPS19, RPLP2, RPL37, RPL39, RPS13, RPS12, RPS9, RPS7, RPS8, RPL22, RPS3A, RPSA, RPL37A, RPL24, RPL27, RPL29, RPL28, UBA52, RPL10, RPL12, RPL11, RPS15A, RPS3, RPL14, RPL15, RPS27A, ZC3H15, RPL19, RPL41, RPL35A, RPS26, RPS25, RPS28, RPS27, RPL22L1, FAU, RPS24, RPS23	459	97	19734	21.7183	2.85056e-49	2.85056e-49	2.80931e-49
GOTERM_BP_DIRECT	GO:0006412~translation	59	12.5532	5.09782e-47	RPL5, RPL30, MRPS15, RPL32, RPL31, RPL34, RPLP1, MRPL36, MRPL37, RPL8, RPL9, RPS15, RPS14, MRPL3, RPL7A, RPS19, RPLP2, RPL37, RPL39, RPS13, RPS12, RPS9, RPS7, RPS8, RPL22, MRPS21, RPS3A, RPSA, MRPS5, EEF1A1, RPL37A, RPL24, RPL27, RPL29, RPL28, UBA52, RPL10, RPL12, MRPL19, RPL11, MRPL20, RPS15A, RPS3, RPL14, RPL15, RPS27A, RPL19, RPL41, RPL35A, AIMP1, RPS26, RPS25, RPS28, RPS27, NACA, FAU, RPS24, …	459	202	19734	12.5575	1.09195e-43	5.45977e-44	5.38075e-44
GOTERM_MF_DIRECT	GO:0003735~structural constituent of ribosome	58	12.3404	1.37017e-46	RPL5, RPL30, MRPS15, RPL32, RPL31, RPL34, RPLP1, MRPL36, MRPL37, RPL8, RPL9, MRPL33, RPS15, RPS14, MRPL3, RPL7A, RPS19, RPLP2, RPL37, RPL39, RPS13, RPS12, RPS9, RPS7, MRPS25, RPS8, RPL22, MRPS21, RPS3A, RPSA, MRPS5, RPL37A, RPL24, RPL27, RPL29, RPL28, UBA52, RPL10, RPL12, MRPL19, RPL11, MRPL20, RPS15A, RPS3, RPL14, RPL15, RPS27A, RPL19, RPL41, RPL35A, RPS26, RPS25, RPS28, RPS27, RPL22L1, FAU, RPS…	462	191	19304	12.6882	9.68711e-44	4.84355e-44	4.67913e-44
UP_KW_MOLECULAR_FUNCTION	KW-0689~Ribosomal protein	59	12.5532	3.56997e-46	RPL5, RPL30, MRPS15, RPL32, RPL31, RPL34, RPLP1, MRPL36, MRPL37, RPL8, RPL9, MRPL33, RPS15, RPS14, MRPL3, RPL7A, RPS19, RPLP2, RPL37, RPL39, RPS13, RPS12, RPS9, RPS7, MRPS25, RPS8, RPL22, MRPS21, RPS3A, RPSA, MRPS5, RPL37A, RPL24, RPL27, RPL29, AURKAIP1, RPL28, UBA52, RPL10, RPL12, MRPL19, RPL11, MRPL20, RPS15A, RPS3, RPL14, RPL15, RPS27A, RPL19, RPL41, RPL35A, RPS26, RPS25, RPS28, RPS27, RPL22L1…	305	197	11889	11.6743	2.67747e-44	1.33874e-44	1.26734e-44
GOTERM_CC_DIRECT	GO:0022626~cytosolic ribosome	44	9.3617	5.57516e-46	RPL5, RPL30, RPL32, RPL10, RPL31, RPL34, RPLP1, RPL12, RPL11, RPL8, RPL9, RPS15, RPS14, RPL7A, RPS15A, RPS19, RPL14, RPS3, RPL37, RPL15, RPS27A, RPL39, RPS13, RPS12, RPL19, RPS9, RPS7, RPS8, RPL22, RPL35A, RPSA, RPS3A, EEF1A1, RPS25, RPS27, RPL37A, RPL24, RPL27, FAU, RPL29, RPL28, UBA52, RPS24, RPS23	467	94	20887	20.9355	2.88236e-43	2.88236e-43	2.54785e-43
GOTERM_CC_DIRECT	GO:0070062~extracellular exosome	157	33.4043	1.79707e-40	CD86, SCARB2, RPL5, RPL30, RPL31, RPL34, AUP1, PARK7, ENO1, HNMT, ACTG1, DOCK10, RPS14, AKR7A2, LGALS1, RPS19, BASP1, PSMD2, FTH1, CFL1, NAMPT, CAPN2, B2M, RPS13, AP2M1, RPS9, TPM3, RPS8, RPL22, RPSA, ATP1B3, PDIA6, SCAMP3, HLA-E, EEF1A1, ADAM15, NCL, SUB1, NAAA, CMPK1, RPL24, RPL27, VDAC1, LAP3, RPL28, SRSF7, UBA52, S100A8, STXBP2, AK2, TXN, IQGAP2, CORO1A, PRDX1, PCBP1, PSAP, UBC, PMVK, PGK1, I…	467	2258	20887	3.10982	9.29083e-38	4.64542e-38	4.1063e-38
KEGG_PATHWAY	hsa03010:Ribosome	56	11.9149	5.41338e-40	RPL5, RPL30, MRPS15, RPL32, RPL31, RPL34, RPLP1, MRPL36, RPL8, RPL9, MRPL33, RPS15, RPS14, MRPL3, RPL7A, RPS19, RPLP2, RPL37, RPL39, RPS13, RPS12, RPS9, RPS7, RPS8, RPL22, MRPS21, RPS3A, RPSA, MRPS5, RPL37A, RPL24, RPL27, RPL29, RPL28, UBA52, RPL10, RPL12, MRPL19, RPL11, MRPL20, RPS15A, RPS3, RPL14, RPL15, RPS27A, RPL19, RPL41, RPL35A, RPS26, RPS25, RPS28, RPS27, RPL22L1, FAU, RPS24, RPS23	296	172	8840	9.72344	1.375e-37	1.375e-37	1.28839e-37
GOTERM_CC_DIRECT	GO:0022625~cytosolic large ribosomal subunit	29	6.17021	1.07681e-26	RPL5, RPL30, RPL32, RPL10, RPL31, RPL34, RPLP1, RPL12, MRPL19, RPL11, RPL8, RPL9, MRPL3, RPL7A, RPL14, RPLP2, RPL37, RPL15, RPL39, RPL19, RPL41, RPL22, RPL35A, RPL37A, RPL24, RPL27, RPL29, RPL28, UBA52	467	78	20887	16.6289	5.5671e-24	1.8557e-24	1.64034e-24
GOTERM_CC_DIRECT	GO:0005829~cytosol	230	48.9362	5.55576e-25	EIF4A2, RPL5, RPL30, RPL32, RPL31, RPL34, HNRNPU, ENO1, NOC2L, RPL8, RPL9, RPS15, RPS14, LGALS1, RPS19, SCP2, PSMD2, FTH1, MAGOH, NAMPT, PSMD1, RPL37, MPV17, RPL39, B2M, RPS13, RPS12, SKP1, MBNL1, MEF2C, RPL22, SRRM1, PYURF, BOLA3, RPL24, PLBD1, RPL27, RPL29, RPL28, UBA52, DHX9, RPN1, STXBP2, TXN, IQGAP2, DHX30, SNX2, PRDX1, PCBP1, S100A12, SERF2, SEC31A, BTF3, RPL41, RCC2, PRRC2C, PRDX6, MANF, A…	467	5649	20887	1.82102	2.87233e-22	7.18082e-23	6.34746e-23
KEGG_PATHWAY	hsa05171:Coronavirus disease - COVID-19	48	10.2128	5.50603e-24	RPL5, RPL30, RPL32, RPL10, RPL31, RPL34, RPLP1, RPL12, RPL11, RPL8, RPL9, RPS15, RPS14, RPL7A, RPS15A, RPS19, RPL14, RPS3, RPLP2, RPL37, RPL15, RPS27A, RPL39, RPS13, RPS12, RPL19, RPL41, RPS9, RPS7, RPS8, RPL22, RPL35A, RPSA, RPS3A, RPS26, RPS25, RPS28, RPS27, RPL37A, RPL24, RPL27, RPL22L1, FAU, RPL29, RPL28, UBA52, RPS24, RPS23	296	238	8840	6.02317	1.39853e-21	6.99266e-22	6.55218e-22
UP_SEQ_FEATURE	CROSSLNK:Glycyl lysine isopeptide (Lys-Gly) (interchain with G-Cter in SUMO2); alternate	48	10.2128	6.88605e-24	KHDRBS1, RPL5, RPL30, MEAF6, HDAC1, RPN1, RPL11, HNRNPU, ENO1, RPL7A, SRP72, YWHAQ, RBBP4, TMSB4X, PRDX1, G3BP1, RPS3, HMGN2, SF3B1, S100A10, NPM1, NOP58, PBRM1, HNRNPA3, ANXA1, NIFK, PARP1, RPS7, ANXA5, RPSA, RPS3A, U2SURP, SRRM1, SFPQ, ZEB2, THRAP3, NACA, NCL, SUB1, SERBP1, HNRNPA2B1, RPL24, HDGF, VIM, ALDOA, SRSF7, CALM2, PTMA	446	350	20569	6.32487	1.42472e-20	1.42472e-20	1.41715e-20
UP_KW_PTM	KW-1017~Isopeptide bond	127	27.0213	7.09956e-24	IFITM3, EIF4A2, TCERG1, RPL5, RPL30, RPL32, RPL34, HNRNPU, HNRNPR, PARK7, ENO1, RPL8, TOMM20, ACTG1, RPS15, EEF1B2, PYCARD, RPS14, BASP1, CFL1, HMGN2, RPS13, SKP1, CAST, RPS9, MEF2C, RPS7, RPS8, RPSA, ILF2, SCAMP3, SRRM1, SAP30, EEF1A1, EBNA1BP2, NCL, SUB1, CMPK1, RPL24, VDAC1, RPL28, SRSF7, UBA52, KHDRBS1, MEAF6, RBM8A, DHX9, CTBP1, RPN1, HNRNPDL, PRDX1, PCBP1, UBC, G3BP1, SEC31A, S100A10, CCDC1…	387	1876	14252	2.49308	1.77489e-22	9.22942e-23	7.80951e-23
GOTERM_CC_DIRECT	GO:0005743~mitochondrial inner membrane	57	12.1277	1.32105e-23	MT-ND4, MRPS15, MT-CO1, COX4I1, NDUFA10, MCUB, MRPL36, MRPL37, MT-ND2, COX6A1, MT-ND3, COX7C, MT-ND1, MRPL33, MT-ATP6, MRPL3, MPV17, COX8A, MRPS25, MRPS21, NDUFC1, MRPS5, COX6B1, FGR, HADHA, COX7A2L, NDUFS6, NDUFS5, NDUFS4, UQCRC1, NDUFS2, MT-CO2, MT-CO3, AURKAIP1, NDUFB5, NDUFB4, MRPL19, ATP5MC3, UQCR11, COX5B, UQCRH, HSPD1, MRPL20, RPS3, ATP5MG, ATP5ME, HSPA9, ATP5PB, NDUFA2, IMMT, HIGD2A, SLC2…	467	501	20887	5.08858	6.82983e-21	1.36597e-21	1.20744e-21
GOTERM_CC_DIRECT	GO:0005840~ribosome	31	6.59574	1.6585e-23	RPL10, RPLP1, MRPL37, RPL9, RPS14, MRPL3, RPL7A, SERP1, RPS19, DNAJC21, RPS3, RPL15, RPS27A, RPS13, RPL41, RPS9, RPS7, MRPS25, RPL22, RPS3A, MRPS5, RPS26, EEF1A1, RPS25, RPS28, RPS27, RPL27, RPL22L1, UBA52, RPS23, EIF4G1	467	118	20887	11.75	8.57443e-21	1.42907e-21	1.26322e-21
GOTERM_MF_DIRECT	GO:0005515~protein binding	398	84.6809	2.77852e-23	RPL5, RPL30, RPL31, MT-CO1, RPL34, HNRNPU, HNRNPR, ENO1, MT-ND2, NOC2L, RPL8, MT-ND3, RPL9, MT-ND1, ATP5IF1, SCP2, PSMD2, NAMPT, PROK2, PSMD1, IER2, DDX18, MBNL1, MEF2C, NUP210, STARD7, RPL22, MCEMP1, UQCRC1, RPL24, RPL27, MT-CO2, MT-CO3, RPL28, UBA52, MEAF6, CTBP1, RPN1, MRPL19, FPR1, CIAO1, MRPL20, PRDX1, S100A12, S100A11, S100A10, BTF3, RPL41, PRELID1, NDFIP1, PRRC2C, PRDX6, PTRHD1, EIF1, ADI1…	462	12754	19304	1.30389	1.96441e-20	6.54804e-21	6.32576e-21
GOTERM_CC_DIRECT	GO:1990904~ribonucleoprotein complex	38	8.08511	1.04974e-22	RPL5, DHX9, RPLP1, HNRNPU, HNRNPR, YBX1, MRPL37, ZFP36L2, ZFP36L1, MRPL20, XPO1, HNRNPDL, PCBP1, G3BP1, RPS3, RPS27A, HNRNPA0, NPM1, RPL41, RPS9, HNRNPA3, SSB, RPS7, MRPS25, RPS8, RPL22, RPS3A, ILF2, LRPPRC, NCL, HNRNPA2B1, HNRNPD, RPL27, RPL22L1, PABPC1, GRSF1, UBA52, GAPDH	467	210	20887	8.09326	5.42716e-20	7.75308e-21	6.85331e-21
GOTERM_CC_DIRECT	GO:0022627~cytosolic small ribosomal subunit	22	4.68085	1.31e-21	RPS9, RPS7, RPS8, RPS3A, RPSA, RPS15, RPS26, RPS14, RPS25, RPS28, RPS15A, RPS27, RPS19, RPS3, FAU, RPS27A, UBA52, RPS24, RPS13, EIF2A, RPS23, RPS12	467	52	20887	18.9225	6.7727e-19	8.46588e-20	7.48338e-20
KEGG_PATHWAY	hsa00190:Oxidative phosphorylation	35	7.44681	8.97531e-21	MT-ND4, MT-CO1, NDUFB5, NDUFB4, COX4I1, COX17, NDUFA10, ATP5MC3, UQCR11, COX5B, MT-ND2, COX6A1, COX7C, MT-ND3, UQCRH, MT-ND1, MT-ATP6, ATP5MG, ATP5ME, COX8A, ATP5PB, NDUFA2, NDUFC1, COX6B1, COX7A2L, UQCRQ, NDUFS6, NDUFS5, NDUFS4, UQCRC1, NDUFS2, MT-CO2, MT-CO3, MT-CYB, ATP6V0C	296	138	8840	7.57442	2.27973e-18	7.5991e-19	7.12041e-19
KEGG_PATHWAY	hsa05012:Parkinson disease	45	9.57447	5.46848e-19	MT-ND4, PSMD14, MT-CO1, NDUFB5, NDUFB4, COX4I1, NDUFA10, ATP5MC3, UQCR11, PARK7, TXN, COX5B, MT-ND2, COX6A1, COX7C, MT-ND3, UQCRH, MT-ND1, MT-ATP6, PSMB4, PSMB2, PSMD2, UBC, PSMD1, SLC39A8, RPS27A, COX8A, ATP5PB, NDUFA2, NDUFC1, COX6B1, PSMA5, COX7A2L, UQCRQ, NDUFS6, NDUFS5, NDUFS4, UQCRC1, NDUFS2, MT-CO2, VDAC1, MT-CO3, MT-CYB, UBA52, CALM2	296	271	8840	4.95911	1.389e-16	3.47249e-17	3.25375e-17
UP_SEQ_FEATURE	CROSSLNK:Glycyl lysine isopeptide (Lys-Gly) (interchain with G-Cter in SUMO2)	81	17.234	3.19541e-18	TCERG1, RPL32, DDX46, RPL34, HP1BP3, HNRNPU, HNRNPR, YBX1, RPL8, EEF1B2, RPS15, RPS14, RPL7A, CSRP1, BASP1, CFL1, DHX15, RPS13, CCT3, CAST, PBRM1, RPS9, PARP1, RPS7, RPS8, PRPF40A, ILF2, SRRM1, SAP30, SFPQ, NSA2, EBNA1BP2, ZEB2, THRAP3, CSDE1, NCL, CMPK1, RPL24, TKT, RPL28, GAPDH, KHDRBS1, RBM8A, RPL10, HDAC1, DHX9, RPL12, RPL11, SAMHD1, HSPD1, HNRNPDL, MAT2A, TRA2B, PRDX1, PCBP1, RPS3, RPL14, CT…	446	1277	20569	2.92531	6.6113e-15	3.30565e-15	3.28807e-15
UP_KW_BIOLOGICAL_PROCESS	KW-0679~Respiratory chain	21	4.46809	1.26222e-17	MT-ND4, MT-CO1, NDUFB5, NDUFB4, NDUFA10, NDUFA2, NDUFC1, UQCR11, MT-ND2, MT-ND3, UQCRH, MT-ND1, HIGD2A, UQCRQ, NDUFS6, NDUFS5, NDUFS4, UQCRC1, NDUFS2, MT-CO2, MT-CYB	260	67	11450	13.8031	1.3127e-15	1.3127e-15	1.21173e-15
UP_KW_CELLULAR_COMPONENT	KW-0496~Mitochondrion	89	18.9362	1.44605e-17	MT-ND4, MRPS15, TRAF3IP3, MT-CO1, COX4I1, NDUFA10, MCUB, MRPL36, PARK7, MRPL37, NENF, MT-ND2, COX6A1, MT-ND3, COX7C, TOMM20, MT-ND1, MRPL33, ATP5IF1, MT-ATP6, PYCARD, MRPL3, AKR7A2, SCP2, MPV17, COA6, COX8A, ACSL1, MRPS25, STARD7, MRPS21, C1ORF43, NDUFC1, MRPS5, COX6B1, FGR, PYURF, HADHA, COX7A2L, HAX1, NDUFS6, BOLA3, NDUFS5, NDUFS4, UQCRC1, JTB, NDUFS2, MT-CO2, PFDN2, VDAC1, MT-CO3, AURKAIP1, NA…	438	1371	17942	2.65919	6.50722e-16	6.50722e-16	6.21801e-16
GOTERM_CC_DIRECT	GO:0005737~cytoplasm	213	45.3191	2.58033e-17	RPL5, RPL30, RPL32, CCNI, RPL31, RPL34, HNRNPR, ENO1, RPL8, RPL9, RPS15, RPS14, LGALS1, RPS19, SCP2, FTH1, NAMPT, RPL37, MPV17, RPS13, IER2, RPS12, SKP1, EIF2A, MBNL1, MEF2C, IL1R2, RPL22, RPL24, JTB, RPL27, LAP3, RPL29, RPL28, UBA52, ANP32A, DHX9, FPR1, TXN, CD1D, IQGAP2, CIAO1, DHX30, SNX2, PRDX1, PCBP1, S100A12, S100A11, S100A10, SEC31A, BTF3, RPL41, PRDX6, EIF1, RPS26, RPS25, CCDC88A, MARCO, …	467	5754	20887	1.65565	1.33403e-14	1.48226e-15	1.31024e-15
KEGG_PATHWAY	hsa04714:Thermogenesis	40	8.51064	2.99115e-17	MT-ND4, MT-CO1, NDUFB5, NDUFB4, COX4I1, COX17, NDUFA10, ATP5MC3, UQCR11, COX5B, MT-ND2, COX6A1, COX7C, MT-ND3, UQCRH, ACTG1, MT-ND1, MT-ATP6, ATP5MG, COA6, ATP5ME, COX8A, ATP5PB, ACSL1, NDUFA2, NDUFC1, COX6B1, COX7A2L, UQCRQ, NDUFS6, NDUFS5, NDUFS4, UQCRC1, NDUFAF2, NDUFS2, NDUFAF3, MT-CO2, MT-CO3, MT-CYB, COX20	296	235	8840	5.08338	7.59753e-15	1.51951e-15	1.42379e-15
GOTERM_CC_DIRECT	GO:0005925~focal adhesion	44	9.3617	2.25898e-16	SCARB2, RPL5, RPL30, ARF1, RPL31, RPLP1, RPL12, ITGB2, RPL8, RPL9, ACTG1, RPS15, RPS14, RPL7A, RPS19, YWHAQ, CSRP1, G3BP1, CFL1, CTNNA1, RPS3, ANXA6, CAPN2, RPLP2, RAC1, B2M, RPS13, RPL19, HSPA9, NPM1, RPS9, ANXA1, ITGA4, RPS7, RPS8, RPL22, ANXA5, RPS3A, RPL37A, RPL27, VIM, PABPC1, LAP3, ATP6V0C	467	435	20887	4.524	1.14797e-13	1.16789e-14	1.03235e-14
UP_KW_CELLULAR_COMPONENT	KW-0999~Mitochondrion inner membrane	41	8.7234	2.49255e-16	MT-ND4, MT-CO1, NDUFB5, NDUFB4, COX4I1, MCUB, UQCR11, COX5B, MT-ND2, COX6A1, COX7C, MT-ND3, UQCRH, MT-ND1, MT-ATP6, RPS3, MPV17, ATP5MG, ATP5ME, COX8A, ATP5PB, NDUFA2, IMMT, NDUFC1, HIGD2A, COX6B1, FGR, HADHA, SLC25A37, COX7A2L, UQCRQ, NDUFS6, NDUFS5, NDUFS4, UQCRC1, NDUFS2, NDUFAF3, MT-CO2, MT-CO3, MT-CYB, COX20	438	348	17942	4.82616	9.99201e-15	5.60823e-15	5.35898e-15
KEGG_PATHWAY	hsa05208:Chemical carcinogenesis - reactive oxygen species	38	8.08511	4.37414e-16	MT-ND4, MT-CO1, NDUFB5, MGST3, NDUFB4, COX4I1, NDUFA10, ATP5MC3, MGST2, UQCR11, COX5B, MT-ND2, COX6A1, COX7C, MT-ND3, UQCRH, MT-ND1, MT-ATP6, RAC1, ACP1, COX8A, ATP5PB, NDUFA2, AKR1A1, NDUFC1, SOD2, COX6B1, COX7A2L, UQCRQ, NDUFS6, NDUFS5, NDUFS4, UQCRC1, NDUFS2, MT-CO2, VDAC1, MT-CO3, MT-CYB	296	226	8840	5.02153	1.12799e-13	1.85172e-14	1.73508e-14
KEGG_PATHWAY	hsa05415:Diabetic cardiomyopathy	36	7.65957	6.85778e-16	MT-ND4, MT-CO1, NDUFB5, NDUFB4, COX4I1, NDUFA10, ATP5MC3, UQCR11, COX5B, MT-ND2, COX6A1, COX7C, MT-ND3, UQCRH, MT-ND1, MT-ATP6, RAC1, CTSD, COX8A, PARP1, ATP5PB, NDUFA2, NDUFC1, COX6B1, COX7A2L, UQCRQ, NDUFS6, NDUFS5, NDUFS4, UQCRC1, NDUFS2, MT-CO2, VDAC1, MT-CO3, MT-CYB, GAPDH	296	205	8840	5.24456	1.69198e-13	2.48839e-14	2.33165e-14
UP_KW_MOLECULAR_FUNCTION	KW-0694~RNA-binding	61	12.9787	1.1964e-15	EIF4A2, RPL5, DDX46, HDLBP, HNRNPU, HNRNPR, YBX1, PARK7, SRP14, RPL8, XPO1, MAGOH, DHX15, RPL37, DDX18, MBNL1, RPS9, RPL22, SRP9, SRRM1, SFPQ, CSDE1, NCL, SNRPG, SNRPE, PABPC1, EIF4E2, SRSF7, KHDRBS1, RBM8A, DHX9, RPL12, RPL11, ZFP36L2, ZFP36L1, DHX30, HNRNPDL, TRA2B, PCBP1, G3BP1, RPS3, SRSF10, SF3B1, SRSF11, HNRNPA0, NPM1, HNRNPA3, SSB, YTHDF2, NIFK, RPL35A, LRPPRC, U2SURP, LSM3, AIMP1, SERBP1,…	305	751	11889	3.16618	9.15934e-14	2.991e-14	2.83148e-14
GOTERM_CC_DIRECT	GO:0005739~mitochondrion	85	18.0851	1.73718e-15	MT-ND4, MRPS15, TRAF3IP3, COX4I1, NDUFA10, MCUB, MRPL36, DBI, PARK7, MRPL37, NENF, MT-ND2, COX6A1, MT-ND3, COX7C, TOMM20, MT-ND1, MRPL33, ATP5IF1, MT-ATP6, PYCARD, MRPL3, AKR7A2, SCP2, KYNU, ANXA6, MPV17, COA6, COX8A, EIF5B, PARP1, ACSL1, MRPS25, C1ORF43, MRPS5, COX6B1, PYURF, HADHA, COX7A2L, HAX1, BOLA3, NDUFS5, NDUFS4, UQCRC1, JTB, NDUFS2, MT-CO2, PFDN2, VDAC1, MT-CO3, AURKAIP1, NAXE, NDUFB5, N…	467	1485	20887	2.56007	9.18376e-13	8.16473e-14	7.21718e-14
UP_KW_PTM	KW-0832~Ubl conjugation	139	29.5745	2.52941e-15	IFITM3, CD86, TCERG1, RPL5, RPL30, RPL32, RPL34, HNRNPU, HNRNPR, AUP1, PARK7, ENO1, RPL8, TOMM20, RPS15, EEF1B2, PYCARD, RPS14, BASP1, CFL1, HMGN2, RPS13, SKP1, CAST, RPS9, MEF2C, RPS7, RPS8, RPSA, ILF2, SCAMP3, SRRM1, SAP30, EEF1A1, EBNA1BP2, NCL, SUB1, CMPK1, RPL24, VDAC1, RPL28, SRSF7, UBA52, CSF1R, KHDRBS1, MEAF6, RBM8A, DHX9, CTBP1, RPN1, TXN, CORO1A, ZFP36L1, HNRNPDL, PRDX1, PCBP1, UBC, G3B…	387	2701	14252	1.8952	6.38378e-14	2.19215e-14	1.8549e-14
KEGG_PATHWAY	hsa05014:Amyotrophic lateral sclerosis	47	10	4.72812e-15	MT-ND4, PSMD14, MT-CO1, NDUFB5, NDUFB4, COX4I1, NDUFA10, ATP5MC3, UQCR11, COX5B, MT-ND2, COX6A1, COX7C, MT-ND3, UQCRH, ACTG1, MT-ND1, MT-ATP6, PSMB4, PSMB2, PSMD2, PSMD1, RAC1, COX8A, SEC13, HNRNPA3, NUP210, ATP5PB, NDUFA2, NDUFC1, TNFRSF1B, COX6B1, PSMA5, COX7A2L, UQCRQ, NDUFS6, NDUFS5, HNRNPA2B1, NDUFS4, UQCRC1, NDUFS2, MT-CO2, VDAC1, MT-CO3, TARDBP, MT-CYB, SRSF7	296	371	8840	3.78342	1.21259e-12	1.50118e-13	1.40662e-13
KEGG_PATHWAY	hsa05016:Huntington disease	42	8.93617	2.08276e-14	MT-ND4, PSMD14, MT-CO1, NDUFB5, HDAC1, NDUFB4, COX4I1, NDUFA10, ATP5MC3, HTT, UQCR11, COX5B, MT-ND2, COX6A1, COX7C, MT-ND3, UQCRH, MT-ND1, MT-ATP6, PSMB4, PSMB2, PSMD2, PSMD1, AP2M1, COX8A, ATP5PB, NDUFA2, NDUFC1, SOD2, COX6B1, PSMA5, COX7A2L, UQCRQ, NDUFS6, NDUFS5, NDUFS4, UQCRC1, NDUFS2, MT-CO2, VDAC1, MT-CO3, MT-CYB	296	311	8840	4.0332	5.30154e-12	5.87801e-13	5.50774e-13
UP_KW_BIOLOGICAL_PROCESS	KW-0249~Electron transport	22	4.68085	5.64802e-14	MT-ND4, MT-CO1, NDUFB5, NDUFB4, NDUFA10, NDUFA2, NDUFC1, UQCR11, TXN, MT-ND2, MT-ND3, UQCRH, MT-ND1, HIGD2A, UQCRQ, NDUFS6, NDUFS5, NDUFS4, UQCRC1, NDUFS2, MT-CO2, MT-CYB	260	112	11450	8.65041	5.87708e-12	2.93697e-12	2.71105e-12
KEGG_PATHWAY	hsa05020:Prion disease	39	8.29787	6.36043e-14	MT-ND4, PSMD14, MT-CO1, NDUFB5, NDUFB4, COX4I1, NDUFA10, ATP5MC3, UQCR11, COX5B, MT-ND2, COX6A1, COX7C, MT-ND3, UQCRH, MT-ND1, MT-ATP6, PSMB4, PSMB2, PSMD2, PSMD1, RAC1, COX8A, ATP5PB, NDUFA2, NDUFC1, COX6B1, PSMA5, COX7A2L, UQCRQ, NDUFS6, NDUFS5, NDUFS4, UQCRC1, NDUFS2, MT-CO2, VDAC1, MT-CO3, MT-CYB	296	278	8840	4.18968	1.61584e-11	1.61555e-12	1.51378e-12
GOTERM_BP_DIRECT	GO:0045333~cellular respiration	15	3.19149	1.44535e-13	COX8A, MT-CO1, COX4I1, UQCR11, COX5B, COX6A1, COX7C, UQCRH, COX6B1, UQCRQ, NDUFS4, UQCRC1, MT-CO2, MT-CO3, MT-CYB	459	40	19734	16.1225	3.09628e-10	1.03198e-10	1.01705e-10
UP_KW_CELLULAR_COMPONENT	KW-0963~Cytoplasm	215	45.7447	2.25883e-13	IFITM3, RPL5, RPL30, RPL32, RPL31, RPL34, HNRNPU, HNRNPR, ENO1, RPL8, RPL9, RPS15, RPS14, LGALS1, RPS19, SCP2, FTH1, MAGOH, NAMPT, RPL37, RPL39, RPS13, IER2, RPS12, MBNL1, MEF2C, RPL22, RPL24, JTB, RPL27, LAP3, RPL29, RPL28, UBA52, ANP32A, DHX9, CTBP1, TXN, CIAO1, DHX30, PRDX1, PCBP1, S100A12, S100A11, SEC31A, BTF3, RPL41, RCC2, PRRC2C, PRDX6, EIF1, AIMP1, RPS26, RPS25, CCDC88A, RPS28, RPS27, ADI…	438	5805	17942	1.51717	1.01669e-11	3.38824e-12	3.23765e-12
GOTERM_BP_DIRECT	GO:0042274~ribosomal small subunit biogenesis	18	3.82979	1.3309e-12	NPM1, NOP58, RPS9, RPS7, RPS8, RPS3A, IMP4, RPS15, RPS14, RPS25, RPS28, RPS15A, RPS27, RPS19, RPS24, RPS13, RPS23, RPS12	459	76	19734	10.1827	2.85086e-09	7.12699e-10	7.02385e-10
UP_KW_DISEASE	KW-1024~Diamond-Blackfan anemia	12	2.55319	1.81083e-12	RPS26, RPL5, RPS28, RPS15A, RPS27, RPS7, RPS19, RPL11, RPL35A, RPL27, RPL15, RPS24	147	20	4817	19.6612	1.03214e-10	1.03217e-10	9.77846e-11
GOTERM_BP_DIRECT	GO:0042776~proton motive force-driven mitochondrial ATP synthesis	17	3.61702	2.07351e-12	MT-ND4, ATP5PB, NDUFB5, NDUFB4, NDUFA10, NDUFA2, NDUFC1, MT-ND2, MT-ND3, MT-ND1, MT-ATP6, NDUFS6, NDUFS5, NDUFS4, NDUFS2, ATP5MG, ATP5ME	459	67	19734	10.9088	4.44157e-09	8.88294e-10	8.75438e-10
UP_KW_DISEASE	KW-1274~Primary mitochondrial disease	29	6.17021	6.15519e-12	MT-ND4, MT-CO1, COX4I1, NDUFA10, MT-ND2, MT-ND3, UQCRH, TYMP, MT-ND1, MT-ATP6, MRPL3, MPV17, COA6, COX8A, MRPS25, NDUFA2, LRPPRC, COX6B1, UQCRQ, NDUFS6, BOLA3, NDUFS4, NDUFAF2, NDUFS2, NDUFAF3, MT-CO2, MT-CO3, MT-CYB, COX20	147	204	4817	4.6583	3.50846e-10	1.75423e-10	1.6619e-10
KEGG_PATHWAY	hsa05010:Alzheimer disease	43	9.14894	1.06553e-11	MT-ND4, PSMD14, MT-CO1, NDUFB5, NDUFB4, COX4I1, NDUFA10, ATP5MC3, UQCR11, COX5B, MT-ND2, COX6A1, COX7C, MT-ND3, UQCRH, MT-ND1, MT-ATP6, APH1A, PSMB4, PSMB2, PSMD2, CAPN2, PSMD1, SLC39A8, COX8A, ATP5PB, NDUFA2, NDUFC1, COX6B1, PSMA5, COX7A2L, UQCRQ, NDUFS6, NDUFS5, NDUFS4, UQCRC1, NDUFS2, MT-CO2, VDAC1, MT-CO3, MT-CYB, GAPDH, CALM2	296	391	8840	3.28437	2.70643e-09	2.4604e-10	2.30542e-10
GOTERM_MF_DIRECT	GO:0008137~NADH dehydrogenase (ubiquinone) activity	14	2.97872	1.32359e-11	MT-ND4, MT-CO1, NDUFB5, NDUFB4, NDUFA10, NDUFA2, NDUFC1, MT-ND2, MT-ND3, MT-ND1, NDUFS6, NDUFS5, NDUFS4, NDUFS2	462	43	19304	13.6039	9.35775e-09	2.33944e-09	2.26002e-09
GOTERM_CC_DIRECT	GO:0005654~nucleoplasm	151	32.1277	1.57451e-11	TCERG1, RPL5, IFITM2, HNRNPU, NUCKS1, HNRNPR, PARK7, NOC2L, HNMT, RPL8, RPS15, DOCK10, PYCARD, RPS14, RPS19, SCP2, UROD, PSMD2, MAGOH, PSMD1, RPS13, IER2, RPS12, SKP1, MBNL1, RPS9, MEF2C, RPS7, RPS8, CTNNBIP1, RPSA, IMP4, ILF2, SRRM1, SAP30, MAPKAPK3, NCL, SUB1, CMPK1, SNRPG, RPL27, PPIH, SNRPE, AURKAIP1, SRSF7, UBA52, CSF1R, KHDRBS1, MEAF6, ANP32A, RBM8A, PSMD14, DHX9, CTBP1, UBR4, TXN, PDS5A, H…	467	4030	20887	1.67583	8.14026e-09	6.78353e-10	5.99628e-10
KEGG_PATHWAY	hsa05022:Pathways of neurodegeneration - multiple diseases	48	10.2128	1.89502e-11	MT-ND4, PSMD14, MT-CO1, NDUFB5, NDUFB4, COX4I1, NDUFA10, ATP5MC3, HTT, UQCR11, PARK7, COX5B, MT-ND2, COX6A1, COX7C, MT-ND3, UQCRH, MT-ND1, MT-ATP6, PSMB4, PSMB2, PSMD2, UBC, CAPN2, PSMD1, RAC1, RPS27A, COX8A, ATP5PB, NDUFA2, NDUFC1, TNFRSF1B, COX6B1, PSMA5, COX7A2L, UQCRQ, NDUFS6, NDUFS5, NDUFS4, UQCRC1, NDUFS2, MT-CO2, VDAC1, MT-CO3, TARDBP, MT-CYB, UBA52, CALM2	296	483	8840	2.96794	4.81334e-09	4.01112e-10	3.75845e-10
UP_KW_DOMAIN	KW-0809~Transit peptide	40	8.51064	2.44929e-11	MRPS15, NAXE, NDUFB5, COX4I1, MRPL19, NDUFA10, MCUB, ATP5MC3, MRPL36, MRPL37, TXN, COX5B, COX6A1, COX7C, UQCRH, HSPD1, MRPL33, ATP5IF1, MRPL20, MRPL3, AKR7A2, SCP2, COX8A, HSPA9, PRELID1, ATP5PB, STARD7, IMMT, NDUFC1, SOD2, LRPPRC, PYURF, HADHA, COX7A2L, NDUFS6, NDUFS4, UQCRC1, NDUFAF2, NDUFS2, GRSF1	294	576	14597	3.44789	6.36814e-10	6.36814e-10	6.36814e-10
UP_KW_LIGAND	KW-0830~Ubiquinone	12	2.55319	4.4774e-11	MT-ND4, MT-CO1, NDUFS6, NDUFB5, NDUFS5, NDUFA10, NDUFS4, NDUFS2, MT-CYB, MT-ND2, MT-ND3, MT-ND1	142	35	6947	16.7734	1.43277e-09	1.43277e-09	1.43277e-09
GOTERM_CC_DIRECT	GO:0016020~membrane	175	37.234	1.0183e-10	SCARB2, RPL5, RPL30, IFITM1, TRAF3IP3, PLEKHB2, RPL32, RPL31, HNRNPU, AUP1, PARK7, ENO1, RPL8, MT-ND3, RPL9, ACTG1, MT-ND1, RPS15, DOCK10, RPS14, KRTCAP2, RPS19, SCP2, PSMD2, FTH1, CFL1, PSMD1, SLC39A8, MPV17, B2M, GYG1, RPS13, RPS12, CAST, DDX18, RPS9, RPS7, NUP210, RPS8, ACSL1, IL1R2, ALG3, RPSA, MCEMP1, ILF2, HLA-E, MFSD10, EEF1A1, DPM3, ADAM15, NCL, DNAJB11, NAAA, RPL24, JTB, RPL27, PREB, MT-…	467	5048	20887	1.55052	5.2646e-08	3.95527e-09	3.49624e-09
GOTERM_CC_DIRECT	GO:0005751~mitochondrial respiratory chain complex IV	11	2.34043	1.07106e-10	COX8A, COX7A2L, MT-CO1, COX4I1, MT-CO2, MT-CO3, COX5B, MT-CYB, COX6A1, COX7C, COX6B1	467	26	20887	18.9225	5.53737e-08	3.95527e-09	3.49624e-09
GOTERM_CC_DIRECT	GO:0032040~small-subunit processome	16	3.40426	1.34304e-10	NOP58, RPS9, RPS7, RPS8, RPS3A, IMP4, RPS14, RPS28, RPS15A, RPS27, RPS19, RPS27A, RPS24, RPS13, RPS23, RPS12	467	77	20887	9.2937	6.94349e-08	4.629e-09	4.09178e-09
GOTERM_BP_DIRECT	GO:0006123~mitochondrial electron transport, cytochrome c to oxygen	11	2.34043	1.56647e-10	COX8A, COX7A2L, MT-CO1, COX4I1, MT-CO2, MT-CO3, COX5B, MT-CYB, COX6A1, COX7C, COX6B1	459	26	19734	18.1895	3.35539e-07	5.59231e-08	5.51138e-08
KEGG_PATHWAY	hsa04932:Non-alcoholic fatty liver disease	25	5.31915	3.34622e-10	MT-CO1, NDUFB5, NDUFB4, COX4I1, NDUFA10, UQCR11, COX5B, COX6A1, COX7C, UQCRH, RAC1, COX8A, NDUFA2, NDUFC1, COX6B1, COX7A2L, UQCRQ, NDUFS6, NDUFS5, NDUFS4, UQCRC1, NDUFS2, MT-CO2, MT-CO3, MT-CYB	296	157	8840	4.75555	8.4994e-08	6.538e-09	6.12616e-09
GOTERM_BP_DIRECT	GO:0006120~mitochondrial electron transport, NADH to ubiquinone	13	2.76596	4.02853e-10	MT-ND4, NDUFB5, NDUFB4, NDUFA10, NDUFA2, NDUFC1, MT-ND2, MT-ND3, MT-ND1, NDUFS6, NDUFS5, NDUFS4, NDUFS2	459	46	19734	12.1503	8.6291e-07	1.13514e-07	1.11871e-07
GOTERM_BP_DIRECT	GO:0009060~aerobic respiration	15	3.19149	4.23954e-10	MT-ND4, NDUFB5, NDUFB4, NDUFA10, NDUFA2, NDUFC1, MT-ND2, MT-ND3, UQCRH, MT-ND1, NDUFS6, NDUFS5, NDUFS4, UQCRC1, NDUFS2	459	68	19734	9.48385	9.08109e-07	1.13514e-07	1.11871e-07
UP_SEQ_FEATURE	TRANSIT:Mitochondrion	38	8.08511	1.67748e-09	MRPS15, NAXE, NDUFB5, COX4I1, MRPL19, NDUFA10, MCUB, ATP5MC3, MRPL36, MRPL37, COX5B, COX6A1, COX7C, UQCRH, HSPD1, MRPL33, ATP5IF1, MRPL20, MRPL3, AKR7A2, COX8A, HSPA9, PRELID1, ATP5PB, STARD7, IMMT, NDUFC1, SOD2, LRPPRC, PYURF, HADHA, COX7A2L, NDUFS6, NDUFS4, UQCRC1, NDUFAF2, NDUFS2, GRSF1	446	557	20569	3.14635	3.47069e-06	1.1569e-06	1.15075e-06
GOTERM_MF_DIRECT	GO:0004129~cytochrome-c oxidase activity	9	1.91489	2.00432e-09	COX8A, COX7A2L, MT-CO1, COX4I1, MT-CO2, MT-CO3, COX5B, MT-CYB, COX6B1	462	17	19304	22.1207	1.41705e-06	2.83411e-07	2.7379e-07
UP_KW_MOLECULAR_FUNCTION	KW-0143~Chaperone	26	5.53191	2.1605e-09	COX17, PARK7, HSPD1, SEC61A1, DNAJC21, CCT7, CCT5, CCT4, CCT3, HSPA9, BTF3, CD74, NPM1, TBCA, HSPE1, PDIA6, ATOX1, NACA, DNAJB11, ANP32E, NDUFAF2, PFDN1, PFDN2, PPIH, DNAJC8, PFDN5	305	239	11889	4.24054	1.62037e-07	4.05093e-08	3.83488e-08
KEGG_PATHWAY	hsa04260:Cardiac muscle contraction	18	3.82979	2.99029e-09	COX8A, MT-CO1, TPM3, COX4I1, ATP1B3, UQCR11, ATP1A1, COX5B, COX6A1, COX7C, UQCRH, COX6B1, COX7A2L, UQCRQ, UQCRC1, MT-CO2, MT-CO3, MT-CYB	296	87	8840	6.17894	7.59534e-07	5.42524e-08	5.08349e-08
GOTERM_CC_DIRECT	GO:0005783~endoplasmic reticulum	60	12.766	6.25418e-09	RPL5, NRROS, RPL34, DBI, HNRNPR, AUP1, YBX1, PARK7, NENF, EEF1B2, PYCARD, SERP1, SCP2, CAPN2, SDF4, B2M, CAST, TMED9, RPS7, ACSL1, RPS8, SSR2, SSR3, ALG3, RPS3A, PDIA6, DDOST, DPM3, HAX1, EEF1D, DNAJB11, RPL24, RPL27, UBA52, GRN, ANP32A, RPL10, MGST3, RPN1, MGST2, HTT, CD1D, ATP1A1, CST7, APH1A, SRP72, RPS3, SEC31A, RPL41, CRTAP, NDFIP1, ORMDL1, MANF, AIMP1, SPCS3, CCDC88A, ALOX5AP, STT3B, RPS24,…	467	1185	20887	2.2646	3.23341e-06	2.02088e-07	1.78635e-07
GOTERM_MF_DIRECT	GO:0003729~mRNA binding	26	5.53191	7.75362e-09	KHDRBS1, RBM8A, DHX9, HDLBP, HNRNPR, YBX1, PARK7, ZFP36L1, TRA2B, PCBP1, G3BP1, RPS3, SF3B1, ZC3H15, RPS13, HNRNPA0, EIF2A, SSB, YTHDF2, RPS26, NCL, RPL24, PABPC1, GRSF1, SRSF7, EIF4G1	462	269	19304	4.03856	5.48179e-06	9.13635e-07	8.8262e-07
UP_KW_BIOLOGICAL_PROCESS	KW-0508~mRNA splicing	27	5.74468	9.75318e-09	RBM8A, DDX46, DHX9, HNRNPU, HNRNPR, YBX1, TRA2B, MAGOH, DHX15, SRSF10, SF3B1, SRSF11, MBNL1, HNRNPA3, PRPF40A, LSM3, SRRM1, SNRNP40, SFPQ, THRAP3, HNRNPA2B1, SNRPG, PPIH, SNRPE, PABPC1, TARDBP, SRSF7	260	313	11450	3.79884	1.01433e-06	3.3811e-07	3.12102e-07
UP_KW_PTM	KW-0597~Phosphoprotein	281	59.7872	1.57832e-08	IFITM3, EIF4A2, TCERG1, RPL5, RPL30, IFITM1, IFITM2, RPL32, RPL31, RPL34, HNRNPU, ENO1, NOC2L, ATP5IF1, RPS14, KRTCAP2, LGALS1, SCP2, PSMD2, FTH1, NAMPT, PSMD1, RPL37, RPS13, SKP1, EIF2A, MBNL1, MEF2C, NUP210, ACSL1, RPL22, ALG3, SCAMP3, SRRM1, HLA-E, SUB1, UQCRC1, RPL24, VDAC1, LAP3, RPL29, RPL28, UBA52, MEAF6, ANP32A, DHX9, CTBP1, MRPL19, FPR1, IQGAP2, DHX30, SNX2, PRDX1, PCBP1, S100A11, SEC31A…	387	8417	14252	1.22946	3.9458e-07	1.02591e-07	8.68075e-08
UP_KW_DISEASE	KW-0429~Leber hereditary optic neuropathy	8	1.70213	3.00146e-08	MT-ATP6, MT-ND4, MT-CO1, NDUFS2, MT-CO3, MT-CYB, MT-ND2, MT-ND1	147	13	4817	20.1654	1.71083e-06	5.70277e-07	5.40263e-07
UP_KW_BIOLOGICAL_PROCESS	KW-0507~mRNA processing	30	6.38298	3.30855e-08	KHDRBS1, RBM8A, DDX46, DHX9, HNRNPU, HNRNPR, YBX1, ZFP36L1, TRA2B, MAGOH, DHX15, SRSF10, SF3B1, SRSF11, MBNL1, HNRNPA3, PRPF40A, LSM3, SRRM1, SNRNP40, SFPQ, THRAP3, HNRNPA2B1, SNRPG, PPIH, SNRPE, PABPC1, TARDBP, GRSF1, SRSF7	260	403	11450	3.2783	3.44089e-06	8.60224e-07	7.94053e-07
GOTERM_BP_DIRECT	GO:0032981~mitochondrial respiratory chain complex I assembly	13	2.76596	3.99362e-08	MT-ND4, NDUFB5, NDUFB4, NDUFA10, NDUFA2, NDUFC1, MT-ND2, MT-ND1, NDUFS5, NDUFS4, NDUFAF2, NDUFS2, NDUFAF3	459	67	19734	8.34202	8.55398e-05	9.50482e-06	9.36727e-06
SMART	SM00360:RRM	20	4.25532	4.47908e-08	HNRNPA3, SSB, NIFK, RBM8A, HNRNPR, U2SURP, SFPQ, HNRNPDL, TRA2B, NCL, G3BP1, HNRNPA2B1, HNRNPD, PABPC1, TARDBP, GRSF1, SRSF7, SRSF10, SRSF11, HNRNPA0	208	219	10692	4.69442	8.24148e-06	8.24151e-06	8.19672e-06
GOTERM_CC_DIRECT	GO:0034774~secretory granule lumen	16	3.40426	4.7312e-08	FCN1, PSMD14, IDH1, GMFG, SRP14, PYCARD, PSMA5, EEF1A1, FGR, PSMD2, S100A12, S100P, ALDOA, GYG1, S100A8, S100A11	467	116	20887	6.16909	2.446e-05	1.43884e-06	1.27186e-06
GOTERM_CC_DIRECT	GO:0071013~catalytic step 2 spliceosome	15	3.19149	5.44288e-08	HNRNPA3, RBM8A, HNRNPU, HNRNPR, ILF2, LSM3, SRRM1, SNRNP40, HNRNPA2B1, MAGOH, SNRPG, SNRPE, PABPC1, SF3B1, HNRNPA0	467	101	20887	6.64246	2.81393e-05	1.56331e-06	1.38189e-06
GOTERM_BP_DIRECT	GO:0000398~mRNA splicing, via spliceosome	21	4.46809	5.54302e-08	HNRNPA3, RBM8A, DDX46, HNRNPU, PRPF40A, HNRNPR, LSM3, SRRM1, SNRNP40, TRA2B, HNRNPA2B1, MAGOH, DHX15, SNRPG, PPIH, SNRPE, PABPC1, SRSF7, SRSF10, SF3B1, HNRNPA0	459	202	19734	4.46962	0.000118725	1.18732e-05	1.17013e-05
UP_SEQ_FEATURE	CROSSLNK:Glycyl lysine isopeptide (Lys-Gly) (interchain with G-Cter in SUMO1); alternate	19	4.04255	9.28211e-08	RPL5, NPM1, NOP58, PBRM1, ANXA1, MEAF6, NIFK, PARP1, ANXA5, HNRNPU, SRRM1, SRP72, THRAP3, SUB1, NCL, SERBP1, VIM, ALDOA, SF3B1	446	182	20569	4.8146	0.000192028	4.80117e-05	4.77565e-05
GOTERM_MF_DIRECT	GO:0045296~cadherin binding	27	5.74468	1.52455e-07	RPL34, OLA1, HDLBP, CAPG, ENO1, PARK7, RPL7A, SNX2, PCBP1, PRDX1, RPL14, CTNNA1, RPL15, WASF2, ZC3H15, EIF2A, CAST, NUDC, IDH1, PRDX6, RPS26, EEF1D, SERBP1, RPL24, S100P, RPL29, ALDOA	462	335	19304	3.36763	0.00010778	1.5398e-05	1.48753e-05
GOTERM_MF_DIRECT	GO:0051082~unfolded protein binding	16	3.40426	6.89429e-07	CCT3, HSPA9, NPM1, NUDC, HSPE1, TOMM20, HSPD1, NACA, DNAJB11, PFDN1, PFDN2, CCT7, PFDN5, SRSF10, CCT5, CCT4	462	133	19304	5.02659	0.000487307	6.09283e-05	5.886e-05
GOTERM_BP_DIRECT	GO:1900152~negative regulation of nuclear-transcribed mRNA catabolic process, deadenylation-dependent decay	6	1.2766	7.68764e-07	DHX9, CSDE1, HNRNPD, HNRNPU, YBX1, PABPC1	459	9	19734	28.6623	0.00164534	0.000149699	0.000147533
GOTERM_BP_DIRECT	GO:1902600~proton transmembrane transport	16	3.40426	8.55056e-07	COX8A, ATP5PB, COX4I1, ATP5MC3, ATP1A1, COX5B, UQCRH, COX6B1, MT-ATP6, COX7A2L, UQCRC1, MT-CO2, MT-CO3, ATP5MG, ATP6V0C, ATP5ME	459	139	19734	4.94889	0.00182985	0.000152627	0.000150419
GOTERM_BP_DIRECT	GO:0006364~rRNA processing	15	3.19149	1.53157e-06	RPL5, NOP58, RPS7, RPL11, RPL35A, IMP4, RPS15, RPS25, EBNA1BP2, RPS28, RPS27, RPS19, RPL14, RPL27, RPS24	459	127	19734	5.07797	0.00327524	0.000252355	0.000248703
INTERPRO	IPR000504:RRM_dom	20	4.25532	1.72339e-06	HNRNPA3, SSB, NIFK, RBM8A, HNRNPR, U2SURP, SFPQ, HNRNPDL, TRA2B, NCL, G3BP1, HNRNPA2B1, HNRNPD, PABPC1, TARDBP, GRSF1, SRSF7, SRSF10, SRSF11, HNRNPA0	465	235	20607	3.77159	0.00236857	0.00237138	0.0023507
GOTERM_MF_DIRECT	GO:0048027~mRNA 5'-UTR binding	8	1.70213	1.87882e-06	RPS14, RPL5, RPL41, RPS7, NCL, RPS3A, CCT5, RPS13	462	26	19304	12.8565	0.00132744	0.000147591	0.000142581
GOTERM_BP_DIRECT	GO:0006457~protein folding	17	3.61702	2.14988e-06	CCT3, NUDC, HSPA4, TBCA, HSPE1, PDIA6, HSPD1, DNAJC21, DNAJB11, ANP32E, PFDN1, PPIH, PFDN2, CCT7, PFDN5, CCT5, CCT4	459	169	19734	4.32479	0.00459446	0.000328932	0.000324171
GOTERM_CC_DIRECT	GO:0045277~respiratory chain complex IV	6	1.2766	2.23731e-06	COX8A, MT-CO1, MT-CO2, MT-CO3, COA6, COX6B1	467	11	20887	24.396	0.00115602	6.08783e-05	5.38131e-05
GOTERM_BP_DIRECT	GO:0070934~CRD-mediated mRNA stabilization	6	1.2766	2.71221e-06	DHX9, CSDE1, HNRNPD, HNRNPU, YBX1, PABPC1	459	11	19734	23.451	0.00579272	0.000387304	0.000381698
INTERPRO	IPR011332:Ribosomal_zn-bd	6	1.2766	3.93709e-06	RPS27, RPL37A, RPL37, RPS27A, UBA52, MRPL33	465	12	20607	22.1581	0.0054028	0.00270872	0.0026851
GOTERM_CC_DIRECT	GO:0031966~mitochondrial membrane	16	3.40426	3.96209e-06	COX8A, MT-ND4, MT-CO1, COX4I1, NDUFA2, COX5B, COX6A1, COX7C, MT-ND3, MT-ND1, COX6B1, SLC25A37, ALPL, MT-CO2, VDAC1, MT-CO3	467	163	20887	4.39027	0.00204631	0.00010242	9.05338e-05
GOTERM_CC_DIRECT	GO:1904813~ficolin-1-rich granule lumen	14	2.97872	4.54694e-06	FCN1, PSMD14, IDH1, GMFG, SRP14, ILF2, CTSS, PSMA5, EEF1A1, PSMD2, FTH1, ALDOA, CTSD, GYG1	467	125	20887	5.0093	0.00234801	0.000111941	9.895e-05
UP_SEQ_FEATURE	DOMAIN:RRM	19	4.04255	5.00487e-06	HNRNPA3, SSB, NIFK, RBM8A, HNRNPR, U2SURP, SFPQ, HNRNPDL, TRA2B, NCL, G3BP1, HNRNPA2B1, HNRNPD, PABPC1, TARDBP, GRSF1, SRSF7, SRSF10, SRSF11	446	239	20569	3.66635	0.0103017	0.00207102	0.00206001
UP_KW_BIOLOGICAL_PROCESS	KW-0945~Host-virus interaction	36	7.65957	5.58867e-06	CD86, EIF4A2, SCARB2, ANP32A, CTBP1, DHX9, UBR4, HNRNPU, AUP1, SAMHD1, HSPD1, PSMB4, XPO1, RPS19, PSMB2, G3BP1, CFL1, ELOB, WASF2, CCR2, SKP1, FDPS, NPM1, YTHDF2, SMARCA5, IMMT, RPSA, HLA-E, EEF1A1, HNRNPA2B1, VDAC1, VIM, PABPC1, ATP6V0C, CALM2, EIF4G1	260	690	11450	2.29766	0.000581054	0.000116244	0.000107302
GOTERM_MF_DIRECT	GO:0044183~protein folding chaperone	10	2.12766	7.60261e-06	HSPA9, CCT3, CD74, ANP32E, PFDN1, PFDN2, HSPE1, CCT7, CCT5, CCT4	462	57	19304	7.33045	0.00536064	0.000537504	0.000519258
GOTERM_CC_DIRECT	GO:0005681~spliceosomal complex	14	2.97872	8.30623e-06	RBM8A, DDX46, HNRNPR, SRRM1, HNRNPDL, TRA2B, NCL, HNRNPA2B1, DHX15, SNRPG, PPIH, SNRPE, SRSF10, SF3B1	467	132	20887	4.74366	0.00428513	0.000195196	0.000172543
GOTERM_CC_DIRECT	GO:0008250~oligosaccharyltransferase complex	6	1.2766	9.17151e-06	OST4, KRTCAP2, OSTC, RPN1, STT3B, DDOST	467	14	20887	19.1682	0.00473047	0.00020616	0.000182234
UP_SEQ_FEATURE	TOPO_DOM:Mitochondrial matrix	12	2.55319	1.07904e-05	COX8A, MT-CO1, UQCRQ, COX4I1, IMMT, MT-CO2, UQCR11, MT-CO3, COX6A1, COX7C, COX20, HIGD2A	446	100	20569	5.53426	0.022078	0.00372088	0.00370109
INTERPRO	IPR035979:RBD_domain_sf	20	4.25532	1.10522e-05	HNRNPA3, SSB, NIFK, RBM8A, HNRNPR, U2SURP, SFPQ, HNRNPDL, TRA2B, NCL, G3BP1, HNRNPA2B1, HNRNPD, PABPC1, TARDBP, GRSF1, SRSF7, SRSF10, SRSF11, HNRNPA0	465	267	20607	3.31956	0.0150929	0.00493302	0.00489
GOTERM_CC_DIRECT	GO:0032991~protein-containing complex	35	7.44681	1.24782e-05	IFITM3, KHDRBS1, RPL5, IFITM1, ARF1, IFITM2, RPL10, HDAC1, DHX9, RPL11, HNRNPU, HTT, ATP1A1, CORO1A, HSPD1, ATP5IF1, PYCARD, XPO1, SNX2, SCP2, YWHAQ, RBBP4, TRA2B, WASF2, CD74, NPM1, PRELID1, MEF2C, CRTAP, PARP1, RPS7, SNX17, SPATS2L, STT3B, CALM2	467	684	20887	2.28861	0.0064305	0.000268548	0.000237382
GOTERM_CC_DIRECT	GO:0015935~small ribosomal subunit	6	1.2766	1.35053e-05	RPS26, RPS25, RPS28, FAU, RPS24, MRPS5	467	15	20887	17.8904	0.00695797	0.000268548	0.000237382
GOTERM_CC_DIRECT	GO:0005750~mitochondrial respiratory chain complex III	6	1.2766	1.35053e-05	MT-CO1, UQCRQ, UQCRC1, UQCR11, MT-CYB, UQCRH	467	15	20887	17.8904	0.00695797	0.000268548	0.000237382
GOTERM_CC_DIRECT	GO:0005765~lysosomal membrane	25	5.31915	1.4217e-05	IFITM3, SCARB2, CD63, IFITM1, GRN, IFITM2, TRAF3IP3, CSF3R, CD1D, LITAF, ATRAID, UBC, PSAP, ANXA6, MFSD1, SLC39A8, CTSD, B2M, AP2M1, CD74, SEC13, VAMP8, LAMTOR2, UBA52, ATP6V0C	467	403	20887	2.77456	0.0073233	0.000272229	0.000240636
INTERPRO	IPR012677:Nucleotide-bd_a/b_plait_sf	20	4.25532	1.43402e-05	HNRNPA3, SSB, NIFK, RBM8A, HNRNPR, U2SURP, SFPQ, HNRNPDL, TRA2B, NCL, G3BP1, HNRNPA2B1, HNRNPD, PABPC1, TARDBP, GRSF1, SRSF7, SRSF10, SRSF11, HNRNPA0	465	272	20607	3.25854	0.0195388	0.00493302	0.00489
GOTERM_BP_DIRECT	GO:0006397~mRNA processing	19	4.04255	1.45002e-05	KHDRBS1, TCERG1, MBNL1, RBM8A, HNRNPR, YBX1, LSM3, ZFP36L1, SRRM1, SFPQ, THRAP3, HNRNPA2B1, DHX15, PABPC1, TARDBP, GRSF1, SRSF7, SRSF11, HNRNPA0	459	241	19734	3.38953	0.0305822	0.00194121	0.00191312
GOTERM_CC_DIRECT	GO:0005730~nucleolus	57	12.1277	1.57574e-05	RPL5, MRPS15, RPL34, OLA1, NUCKS1, NOC2L, PYCARD, RPS14, RPL7A, XPO1, RPS19, DHX15, RPS13, RPS12, DDX18, RPS9, PARP1, RPS7, RPS8, RPS3A, IMP4, ILF2, EEF1A1, NSA2, COX7A2L, EBNA1BP2, ZEB2, SUB1, NCL, CMPK1, RPL27, ZNF593, MEAF6, DHX9, RPL12, RPL11, CAPG, RPS15A, DNAJC21, RPS3, CAMTA1, RPS27A, SF3B1, RPL19, HSPA9, NPM1, NOP58, NIFK, RCC2, SMARCA5, TBCA, RPS25, RPS28, RPS27, SPATS2L, RPS24, RPS23	467	1400	20887	1.82098	0.00811352	0.000290948	0.000257182
GOTERM_BP_DIRECT	GO:0000028~ribosomal small subunit assembly	6	1.2766	1.63233e-05	RPS15, RPS14, RPS28, RPS27, RPS19, RPSA	459	15	19734	17.1974	0.0343606	0.00205673	0.00202697
GOTERM_MF_DIRECT	GO:0031625~ubiquitin protein ligase binding	22	4.68085	2.05031e-05	HSPA9, RPL5, PARP1, RPL11, CACYBP, AUP1, TNFRSF1B, PRDX6, LRPPRC, SCAMP3, HSPD1, ACTG1, UBC, UQCRC1, PSMD1, NDUFS2, ELOB, RPS27A, EIF4E2, UBA52, ATP6V0C, CCDC50	462	311	19304	2.95575	0.0143913	0.00131779	0.00127306
GOTERM_CC_DIRECT	GO:0005634~nucleus	180	38.2979	2.16403e-05	TCERG1, RPL5, RPL30, CCNI, HDLBP, HNRNPU, NUCKS1, HNRNPR, PARK7, ENO1, NOC2L, SRP14, RPL9, ACTG1, RPS15, DOCK10, PYCARD, BASP1, PSMD2, FTH1, MAGOH, CFL1, CAPN2, PSMD1, HMGN2, RPS13, IER2, SKP1, MBNL1, RPS9, MEF2C, RPS7, RPS8, RPL22, CTNNBIP1, RPSA, ILF2, SRRM1, SAP30, EEF1A1, MAPKAPK3, NCL, SUB1, DNAJB11, CMPK1, SNRPG, RPL27, PREB, SNRPE, VDAC1, LAP3, AURKAIP1, SRSF7, UBA52, S100A8, KHDRBS1, MEAF…	467	6175	20887	1.30375	0.0111258	0.000385794	0.000341021
UP_KW_CELLULAR_COMPONENT	KW-0747~Spliceosome	15	3.19149	2.3121e-05	HNRNPA3, RBM8A, DDX46, HNRNPU, HNRNPR, LSM3, SRRM1, SNRNP40, HNRNPA2B1, MAGOH, SNRPG, PPIH, SNRPE, PABPC1, SF3B1	438	153	17942	4.01603	0.00103991	0.000260111	0.00024855
GOTERM_BP_DIRECT	GO:2000767~positive regulation of cytoplasmic translation	6	1.2766	2.3291e-05	DHX9, CSDE1, HNRNPD, HNRNPU, YBX1, PABPC1	459	16	19734	16.1225	0.0486659	0.00277163	0.00273152
GOTERM_MF_DIRECT	GO:0048306~calcium-dependent protein binding	11	2.34043	2.51804e-05	ANXA1, ANXA3, ANXA4, ANXA6, S100A12, S100P, CALM2, S100A8, S100A11, SEC31A, S100A10	462	82	19304	5.60511	0.0176452	0.00148355	0.00143318
GOTERM_CC_DIRECT	GO:0045202~synapse	28	5.95745	2.91255e-05	RPL34, YBX1, ACTG1, RPS15, RPL7A, RPS15A, YWHAQ, RPL15, RPS27A, WASF2, HNRNPA0, RPL19, EIF5B, RPS9, NDFIP1, RPS7, AKR1A1, RPS3A, RPS26, RPS28, VCAN, EIF3I, RPL24, RPL27, VDAC1, RPL28, UBA52, RPS23	467	505	20887	2.47985	0.0149453	0.00050193	0.000443679
GOTERM_BP_DIRECT	GO:0006413~translational initiation	9	1.91489	3.70394e-05	EIF4A2, EIF5B, EIF3I, RPS3, RPS3A, EIF4E2, EIF1, EIF2A, EIF4G1	459	55	19734	7.03529	0.076274	0.0041757	0.00411527
UP_SEQ_FEATURE	CROSSLNK:Glycyl lysine isopeptide (Lys-Gly) (interchain with G-Cter in ubiquitin)	20	4.25532	4.59196e-05	IFITM3, RPL10, RPLP1, RPL12, YBX1, TOMM20, ILF2, PYCARD, EEF1A1, EIF3I, G3BP1, UBC, RPS3, VDAC1, RAC1, RPS27A, UBA52, RPS13, RNF187, SEC31A	446	308	20569	2.99473	0.090636	0.0135725	0.0135004
GOTERM_BP_DIRECT	GO:0050821~protein stabilization	18	3.82979	4.63607e-05	CCT3, CD74, RPL5, GRN, CRTAP, RPS7, TAF9, RPL11, ATP1B3, PARK7, HSPD1, PYURF, MFSD1, PFDN2, CCT7, GAPDH, CCT5, CCT4	459	239	19734	3.238	0.0945352	0.00496523	0.00489337
GOTERM_MF_DIRECT	GO:1990948~ubiquitin ligase inhibitor activity	5	1.06383	6.014e-05	RPS15, RPL5, RPS7, RPL11, RPL37	462	10	19304	20.8918	0.041629	0.00327069	0.00315967
GOTERM_BP_DIRECT	GO:0061077~chaperone-mediated protein folding	8	1.70213	7.33193e-05	CCT3, CRTAP, PFDN1, PFDN2, CCT7, PFDN5, CCT5, CCT4	459	45	19734	7.64328	0.145344	0.00747857	0.00737034
UP_SEQ_FEATURE	TOPO_DOM:Mitochondrial intermembrane	13	2.76596	8.17542e-05	COX8A, MT-CO1, MGST3, COX4I1, IMMT, UQCR11, COX6A1, COX7C, TOMM20, UQCRQ, MT-CO2, MT-CO3, COX20	446	146	20569	4.10647	0.155623	0.0211437	0.0210313
GOTERM_BP_DIRECT	GO:0006614~SRP-dependent cotranslational protein targeting to membrane	5	1.06383	8.30207e-05	SEC61A1, SRP72, SSR3, SRP14, SRP9	459	11	19734	19.5425	0.162922	0.0080832	0.00796621
GOTERM_BP_DIRECT	GO:0032543~mitochondrial translation	11	2.34043	9.30153e-05	MRPL3, MRPL20, MRPS15, MRPS25, MRPL19, MRPS21, MRPL36, MRPL37, AURKAIP1, MRPS5, MRPL33	459	98	19734	4.8258	0.180653	0.00866256	0.00853719
INTERPRO	IPR017998:Chaperone_TCP-1	5	1.06383	0.000108807	CCT3, CCT7, CCT5, HSPD1, CCT4	465	12	20607	18.4651	0.139057	0.0299437	0.0296825
GOTERM_CC_DIRECT	GO:0042470~melanosome	11	2.34043	0.000111468	CD63, PRDX1, RPN1, ANXA6, ATP1B3, CAPG, RAC1, ATP1A1, PDIA6, CTSD, CCT4	467	104	20887	4.73063	0.056003	0.001859	0.00164326
SMART	SM00335:ANX	5	1.06383	0.000117311	ANXA1, ANXA3, ANXA4, ANXA5, ANXA6	208	14	10692	18.3585	0.0213552	0.0107926	0.010734
UP_SEQ_FEATURE	DOMAIN:RRM 1	11	2.34043	0.000118851	SFPQ, HNRNPA3, HNRNPDL, NCL, HNRNPA2B1, HNRNPD, HNRNPR, PABPC1, TARDBP, GRSF1, HNRNPA0	446	108	20569	4.69729	0.218013	0.0245903	0.0244596
UP_SEQ_FEATURE	DOMAIN:RRM 2	11	2.34043	0.000118851	SFPQ, HNRNPA3, HNRNPDL, NCL, HNRNPA2B1, HNRNPD, HNRNPR, PABPC1, TARDBP, GRSF1, HNRNPA0	446	108	20569	4.69729	0.218013	0.0245903	0.0244596
KEGG_PATHWAY	hsa03040:Spliceosome	20	4.25532	0.000119909	TCERG1, HNRNPA3, RBM8A, DDX46, CCDC12, HNRNPU, PRPF40A, U2SURP, LSM3, SNRNP40, TRA2B, PCBP1, MAGOH, DHX15, SNRPG, PPIH, SNRPE, SRSF7, SRSF10, SF3B1	296	218	8840	2.7399	0.0299994	0.00203045	0.00190255
UP_KW_DOMAIN	KW-0041~Annexin	5	1.06383	0.000135812	ANXA1, ANXA3, ANXA4, ANXA5, ANXA6	294	14	14597	17.732	0.00352512	0.00176555	0.00176555
GOTERM_CC_DIRECT	GO:0005758~mitochondrial intermembrane space	10	2.12766	0.000139401	FGR, PRELID1, HAX1, NDUFS5, COX17, AK2, ALPL, IMMT, PARK7, COA6	467	87	20887	5.14091	0.0695393	0.0022522	0.00199082
GOTERM_CC_DIRECT	GO:0070469~respirasome	5	1.06383	0.000149029	MT-CO1, MT-CO2, MT-CYB, MT-ND3, HIGD2A	467	13	20887	17.2023	0.0741597	0.00233478	0.00206382
GOTERM_MF_DIRECT	GO:0008047~enzyme activator activity	9	1.91489	0.000152434	DPM3, KRTCAP2, GM2A, GMFG, ALOX5AP, PSAP, COX17, MGST2, DDOST	462	65	19304	5.78541	0.102174	0.00769789	0.00743658
UP_SEQ_FEATURE	REPEAT:Annexin 2	5	1.06383	0.000182122	ANXA1, ANXA3, ANXA4, ANXA5, ANXA6	446	14	20569	16.471	0.313978	0.026915	0.026772
UP_SEQ_FEATURE	REPEAT:Annexin 3	5	1.06383	0.000182122	ANXA1, ANXA3, ANXA4, ANXA5, ANXA6	446	14	20569	16.471	0.313978	0.026915	0.026772
UP_SEQ_FEATURE	REPEAT:Annexin 4	5	1.06383	0.000182122	ANXA1, ANXA3, ANXA4, ANXA5, ANXA6	446	14	20569	16.471	0.313978	0.026915	0.026772
UP_SEQ_FEATURE	REPEAT:Annexin 1	5	1.06383	0.000182122	ANXA1, ANXA3, ANXA4, ANXA5, ANXA6	446	14	20569	16.471	0.313978	0.026915	0.026772
UP_KW_LIGAND	KW-0111~Calcium/phospholipid-binding	5	1.06383	0.000186535	ANXA1, ANXA3, ANXA4, ANXA5, ANXA6	142	15	6947	16.3075	0.00595188	0.00298455	0.00298455
GOTERM_CC_DIRECT	GO:0035578~azurophil granule lumen	10	2.12766	0.000196953	PYCARD, GRN, GM2A, GCA, HEXB, CREG1, PSMD1, RETN, LYZ, PRDX6	467	91	20887	4.91494	0.0968213	0.00299485	0.00264728
GOTERM_CC_DIRECT	GO:0070937~CRD-mediated mRNA stability complex	4	0.851064	0.000209894	DHX9, CSDE1, HNRNPU, YBX1	467	6	20887	29.8173	0.102845	0.00310043	0.00274061
INTERPRO	IPR001464:Annexin	5	1.06383	0.00021229	ANXA1, ANXA3, ANXA4, ANXA5, ANXA6	465	14	20607	15.8272	0.253337	0.0324567	0.0321737
INTERPRO	IPR018502:Annexin_repeat	5	1.06383	0.00021229	ANXA1, ANXA3, ANXA4, ANXA5, ANXA6	465	14	20607	15.8272	0.253337	0.0324567	0.0321737
INTERPRO	IPR018252:Annexin_repeat_CS	5	1.06383	0.00021229	ANXA1, ANXA3, ANXA4, ANXA5, ANXA6	465	14	20607	15.8272	0.253337	0.0324567	0.0321737
INTERPRO	IPR037104:Annexin_sf	5	1.06383	0.00021229	ANXA1, ANXA3, ANXA4, ANXA5, ANXA6	465	14	20607	15.8272	0.253337	0.0324567	0.0321737
GOTERM_CC_DIRECT	GO:1904724~tertiary granule lumen	8	1.70213	0.000237266	IDH1, FTH1, ALDOA, LYZ, CTSD, B2M, ILF2, CTSS	467	56	20887	6.38942	0.115454	0.00335438	0.00296509
GOTERM_BP_DIRECT	GO:0006122~mitochondrial electron transport, ubiquinol to cytochrome c	5	1.06383	0.000238257	UQCRQ, UQCRC1, UQCR11, MT-CYB, UQCRH	459	14	19734	15.3548	0.399749	0.0212644	0.0209567
GOTERM_CC_DIRECT	GO:0030666~endocytic vesicle membrane	9	1.91489	0.000240062	SCARB2, CD74, MARCO, CSF3R, UBC, STAB1, RPS27A, UBA52, AP2M1	467	74	20887	5.43964	0.116732	0.00335438	0.00296509
GOTERM_BP_DIRECT	GO:0042273~ribosomal large subunit biogenesis	7	1.48936	0.000257667	RPL5, NPM1, EBNA1BP2, RPL11, RPL14, RPL35A, NOC2L	459	39	19734	7.71678	0.424199	0.0216663	0.0213528
UP_KW_BIOLOGICAL_PROCESS	KW-0813~Transport	72	15.3191	0.000260596	MT-ND4, ARF1, MT-CO1, NDUFA10, MCUB, HDLBP, DBI, MT-ND2, MT-ND3, TOMM20, MT-ND1, MT-ATP6, SEC61A1, XPO1, SERP1, SCP2, MAGOH, MFSD1, SLC39A8, AP2M1, TMED9, SEC13, NUP210, ATP1B3, NDUFC1, SCAMP3, MFSD10, VAMP8, NDUFS6, NDUFS5, NDUFS4, UQCRC1, NDUFS2, PREB, MT-CO2, VDAC1, SFT2D2, ATP6V0C, SRSF7, CD63, RBM8A, NAXE, NDUFB5, DHX9, NDUFB4, STXBP2, ATP5MC3, UQCR11, ATP1A1, TXN, UQCRH, ZFP36L1, SNX2, LMAN…	260	2124	11450	1.49283	0.0267414	0.00451699	0.00416953
GOTERM_BP_DIRECT	GO:0008380~RNA splicing	15	3.19149	0.00026299	TCERG1, MBNL1, RBM8A, YBX1, SRRM1, SNRNP40, SFPQ, THRAP3, MAGOH, DHX15, SNRPG, TARDBP, SRSF7, SF3B1, SRSF11	459	201	19734	3.20847	0.430729	0.0216663	0.0213528
UP_KW_CELLULAR_COMPONENT	KW-0458~Lysosome	24	5.10638	0.000273541	IFITM3, SCARB2, CD63, CD74, IFITM1, GRN, SEC13, IFITM2, TRAF3IP3, HEXB, CD1D, LITAF, ATRAID, PRDX6, CTSS, VAMP8, GM2A, NAAA, PSAP, MFSD1, PLBD1, SLC39A8, LAMTOR2, CTSD	438	420	17942	2.34077	0.0122356	0.00214644	0.00205104
UP_KW_CELLULAR_COMPONENT	KW-0138~CF(0)	5	1.06383	0.000286192	MT-ATP6, ATP5PB, ATP5MC3, ATP5MG, ATP5ME	438	14	17942	14.6298	0.0127979	0.00214644	0.00205104
GOTERM_BP_DIRECT	GO:0015986~proton motive force-driven ATP synthesis	6	1.2766	0.000289597	MT-ATP6, ATP5PB, ATP5MC3, ATP5MG, ATP6V0C, ATP5ME	459	26	19734	9.92157	0.462274	0.0229747	0.0226422
GOTERM_CC_DIRECT	GO:0043202~lysosomal lumen	10	2.12766	0.000344814	SCARB2, CD74, VCAN, GM2A, HEXB, NAAA, PSAP, GYG1, CTSD, CTSS	467	98	20887	4.56387	0.163308	0.004571	0.00404052
GOTERM_CC_DIRECT	GO:0010494~cytoplasmic stress granule	10	2.12766	0.000344814	MBNL1, YTHDF2, SSB, CSDE1, G3BP1, PRRC2C, YBX1, PABPC1, TARDBP, EIF4G1	467	98	20887	4.56387	0.163308	0.004571	0.00404052
INTERPRO	IPR027413:GROEL-like_equatorial_sf	5	1.06383	0.00037242	CCT3, CCT7, CCT5, HSPD1, CCT4	465	16	20607	13.8488	0.401031	0.0506356	0.050194
GOTERM_BP_DIRECT	GO:0006417~regulation of translation	10	2.12766	0.000424413	RPS14, RPS9, RBM8A, RPL10, MAGOH, SERBP1, RPS3, GAPDH, EIF2A, ZFP36L1	459	97	19734	4.43232	0.597188	0.0324676	0.0319977
INTERPRO	IPR027410:TCP-1-like_intermed_sf	5	1.06383	0.000478389	CCT3, CCT7, CCT5, HSPD1, CCT4	465	17	20607	13.0342	0.482332	0.0506356	0.050194
INTERPRO	IPR027409:GroEL-like_apical_dom_sf	5	1.06383	0.000478389	CCT3, CCT7, CCT5, HSPD1, CCT4	465	17	20607	13.0342	0.482332	0.0506356	0.050194
INTERPRO	IPR002423:Cpn60/GroEL/TCP-1	5	1.06383	0.000478389	CCT3, CCT7, CCT5, HSPD1, CCT4	465	17	20607	13.0342	0.482332	0.0506356	0.050194
GOTERM_MF_DIRECT	GO:0140662~ATP-dependent protein folding chaperone	7	1.48936	0.000517487	HSPA9, CCT3, HSPA4, CCT7, CCT5, HSPD1, CCT4	462	43	19304	6.80197	0.306468	0.0243909	0.0235629
GOTERM_BP_DIRECT	GO:0006487~protein N-linked glycosylation	8	1.70213	0.000624625	OST4, KRTCAP2, OSTC, RPN1, ALG3, SLC39A8, STT3B, DDOST	459	63	19734	5.45949	0.737726	0.0461361	0.0454684
UP_KW_PTM	KW-0013~ADP-ribosylation	13	2.76596	0.000658202	NPM1, PARP1, CTBP1, HNRNPU, RPS3A, THRAP3, UBC, RPL24, RAC1, HMGN2, RPS27A, GAPDH, UBA52	387	147	14252	3.2568	0.0163257	0.00342265	0.00289609
UP_KW_BIOLOGICAL_PROCESS	KW-0399~Innate immunity	22	4.68085	0.000698681	IFITM3, FCN1, CSF1R, IFITM1, ANXA1, YTHDF2, IFITM2, PARP1, DHX9, CD1D, SAMHD1, HLA-E, PYCARD, FGR, MARCO, SFPQ, G3BP1, DHX15, S100A12, CD14, GAPDH, S100A8	260	427	11450	2.26896	0.0701093	0.00916327	0.0084584
UP_KW_BIOLOGICAL_PROCESS	KW-0648~Protein biosynthesis	12	2.55319	0.000704867	EIF4A2, AIMP1, EEF1A1, EEF1B2, EIF5B, EEF1D, EIF3I, ELOB, EIF4E2, EIF1, EIF2A, EIF4G1	260	153	11450	3.454	0.0707078	0.00916327	0.0084584
GOTERM_BP_DIRECT	GO:0006091~generation of precursor metabolites and energy	7	1.48936	0.000725291	COX8A, ATP5IF1, COX4I1, COX17, UQCR11, COX6A1, COX7C	459	47	19734	6.40328	0.788628	0.0517858	0.0510363
GOTERM_CC_DIRECT	GO:0010008~endosome membrane	17	3.61702	0.000740548	SCARB2, CD63, ANXA1, NDFIP1, CD1D, APH1A, SNX2, SNX17, UBC, LAMTOR2, CD14, RPS27A, CTSD, UBA52, ATP6V0C, ITM2B, APPL1	467	286	20887	2.65853	0.31819	0.00934425	0.00825981
GOTERM_CC_DIRECT	GO:0042645~mitochondrial nucleoid	7	1.48936	0.000741034	HSPA9, HADHA, DHX30, VDAC1, SOD2, GRSF1, LRPPRC	467	49	20887	6.38942	0.318362	0.00934425	0.00825981
UP_KW_LIGAND	KW-0520~NAD	13	2.76596	0.000747782	MT-ND4, PARP1, NAXE, MDH1, MT-CO1, CTBP1, HSD17B4, MT-ND2, MT-ND3, MT-ND1, HADHA, NDUFS2, GAPDH	142	201	6947	3.16414	0.0236537	0.00797634	0.00797634
GOTERM_CC_DIRECT	GO:0016607~nuclear speck	22	4.68085	0.000761054	TCERG1, MEF2C, RBM8A, DDX46, HP1BP3, HNRNPU, PRPF40A, SRRM1, SNRNP40, SFPQ, BASP1, THRAP3, PCBP1, MAGOH, NAMPT, DHX15, PPIH, TARDBP, SRSF7, SRSF10, SF3B1, SRSF11	467	432	20887	2.27771	0.325386	0.00936822	0.008281
INTERPRO	IPR002194:Chaperonin_TCP-1_CS	4	0.851064	0.000861121	CCT3, CCT7, CCT5, CCT4	465	9	20607	19.6961	0.69438	0.0846359	0.0838978
GOTERM_MF_DIRECT	GO:0140297~DNA-binding transcription factor binding	13	2.76596	0.000900904	NPM1, MEF2C, CTBP1, HDAC1, TAF9, NUCKS1, PARK7, NOC2L, EEF1D, SUB1, NAAA, RPS3, PTMA	462	172	19304	3.15806	0.471243	0.0398087	0.0384573
GOTERM_BP_DIRECT	GO:0009615~response to virus	10	2.12766	0.00105906	IFITM3, FGR, IFITM1, RPS15A, IFITM2, CFL1, AUP1, ENO1, CCT5, TPT1	459	110	19734	3.9085	0.896657	0.0731774	0.0721184
UP_SEQ_FEATURE	UNSURE:I or L	4	0.851064	0.00107773	MT-CO1, MT-CO3, MT-ND2, MT-ND1	446	10	20569	18.4475	0.892581	0.148654	0.147864
KEGG_PATHWAY	hsa01100:Metabolic pathways	74	15.7447	0.00114292	MT-ND4, MT-CO1, HEXB, COX4I1, NDUFA10, ENO1, MT-ND2, COX6A1, HNMT, MT-ND3, COX7C, MT-ND1, MT-ATP6, SCP2, GUK1, UROD, KYNU, NAMPT, GYG1, ACP1, COX8A, ACSL1, AKR1A1, ALG3, NDUFC1, DDOST, COX6B1, HADHA, DPM3, COX7A2L, NDUFS6, NDUFS5, DPYD, NDUFS4, CMPK1, UQCRC1, NDUFS2, MT-CO2, MT-CO3, LAP3, TKT, ALDOA, ATP6V0C, GAPDH, NDUFB5, MGST3, NDUFB4, RPN1, COX17, AK2, ATP5MC3, MGST2, HSD17B4, UQCR11, COX5B, …	296	1561	8840	1.41576	0.252087	0.0181439	0.017001
GOTERM_MF_DIRECT	GO:0046933~proton-transporting ATP synthase activity, rotational mechanism	5	1.06383	0.0011478	MT-ATP6, ATP5PB, ATP5MG, ATP6V0C, ATP5ME	462	20	19304	10.4459	0.556014	0.0457879	0.0442335
GOTERM_MF_DIRECT	GO:0042803~protein homodimerization activity	33	7.02128	0.00116574	SCARB2, CSF1R, BCL2A1, HSD17B4, ENO1, PARK7, TXN, CST7, CORO1A, SRM, TYMP, PYCARD, SNX2, KYNU, PSAP, MFSD1, SRGAP2, GYG1, B2M, S100A11, S100A10, APPL1, NPM1, GCA, PARP1, IDH1, CACYBP, AIMP1, CCDC88A, SFPQ, DPYD, S100P, TKT	462	750	19304	1.83848	0.561617	0.0457879	0.0442335
GOTERM_CC_DIRECT	GO:0014069~postsynaptic density	15	3.19149	0.00122379	RPL30, ARF1, RPL12, ATP1A1, RPL8, RPS14, RPS25, RPS27, RPS19, PCBP1, RPS3, HNRNPD, RPL14, SRGAP2, RPS13	467	244	20887	2.74954	0.469049	0.0147139	0.0130063
GOTERM_BP_DIRECT	GO:1904851~positive regulation of establishment of protein localization to telomere	4	0.851064	0.00131976	CCT3, CCT7, CCT5, CCT4	459	10	19734	17.1974	0.940915	0.0883411	0.0870626
GOTERM_BP_DIRECT	GO:0008360~regulation of cell shape	11	2.34043	0.00144635	FGR, DIAPH1, CSF1R, ANXA1, HEXB, ITGB2, PLEKHO1, PRPF40A, RAC1, ALDOA, CORO1A	459	138	19734	3.42702	0.954966	0.0938814	0.0925227
GOTERM_MF_DIRECT	GO:0003697~single-stranded DNA binding	10	2.12766	0.00146439	HNRNPDL, DHX9, PCBP1, SUB1, HNRNPU, NUCKS1, YBX1, SAMHD1, LRPPRC, HSPD1	462	112	19304	3.73067	0.645157	0.0544906	0.0526409
GOTERM_CC_DIRECT	GO:0012506~vesicle membrane	6	1.2766	0.00147967	ANXA1, ANXA3, ANXA4, ANXA5, ANXA6, APPL1	467	38	20887	7.06199	0.534926	0.0171217	0.0151346
GOTERM_CC_DIRECT	GO:0030027~lamellipodium	13	2.76596	0.00149028	BRK1, CAPG, IQGAP2, CORO1A, CCDC88A, SNX2, HAX1, CFL1, CTNNA1, PABPC1, RAC1, SRGAP2, WASF2	467	195	20887	2.98173	0.537473	0.0171217	0.0151346
INTERPRO	IPR002391:ANX4	3	0.638298	0.0014951	ANXA4, ANXA5, ANXA6	465	3	20607	44.3161	0.872393	0.137151	0.135955
UP_KW_BIOLOGICAL_PROCESS	KW-0509~mRNA transport	10	2.12766	0.00149729	SEC13, XPO1, RBM8A, NUP210, DHX9, MAGOH, HNRNPA2B1, SRSF7, LRPPRC, ZFP36L1	260	119	11450	3.70071	0.1443	0.0173021	0.0159711
GOTERM_CC_DIRECT	GO:0005753~mitochondrial proton-transporting ATP synthase complex	5	1.06383	0.00154658	MT-ATP6, ATP5PB, ATP5MC3, ATP5MG, ATP5ME	467	23	20887	9.72302	0.550761	0.0171591	0.0151677
GOTERM_CC_DIRECT	GO:0005832~chaperonin-containing T-complex	4	0.851064	0.00159311	CCT3, CCT7, CCT5, CCT4	467	11	20887	16.264	0.561455	0.0171591	0.0151677
GOTERM_CC_DIRECT	GO:0000276~mitochondrial proton-transporting ATP synthase complex, coupling factor F(o)	4	0.851064	0.00159311	ATP5PB, ATP5MC3, ATP5MG, ATP5ME	467	11	20887	16.264	0.561455	0.0171591	0.0151677
UP_KW_PTM	KW-0488~Methylation	46	9.78723	0.00161658	KHDRBS1, TCERG1, HDAC1, DHX9, ATP5MC3, HNRNPU, ACTG1, PPM1G, HNRNPDL, RPS19, TRA2B, G3BP1, RPS3, RAC1, CCT7, SRGAP2, HNRNPA0, CCT4, HSPA9, BTF3, HNRNPA3, NIFK, MDH1, HSPA4, PRRC2C, PRPF40A, ILF2, EEF1A1, PTP4A2, HADHA, SNRNP40, SFPQ, THRAP3, NCL, SERBP1, HNRNPA2B1, HNRNPD, NDUFS2, PABPC1, TARDBP, RPL29, UBA52, GAPDH, CALM2, RNF187, EIF4G1	387	1056	14252	1.6042	0.0396401	0.00700517	0.00592745
KEGG_PATHWAY	hsa04141:Protein processing in endoplasmic reticulum	15	3.19149	0.00161811	SEC13, SSR2, RPN1, SSR3, PDIA6, DDOST, SEC61A1, OSTC, LMAN2, DNAJB11, CAPN2, PREB, STT3B, SKP1, SEC31A	296	170	8840	2.63514	0.337234	0.0241765	0.0226536
INTERPRO	IPR019954:Ubiquitin_CS	4	0.851064	0.0016356	UBC, FAU, RPS27A, UBA52	465	11	20607	16.115	0.894856	0.140662	0.139435
GOTERM_BP_DIRECT	GO:1904871~positive regulation of protein localization to Cajal body	4	0.851064	0.00178353	CCT3, CCT7, CCT5, CCT4	459	11	19734	15.634	0.978154	0.112362	0.110736
GOTERM_MF_DIRECT	GO:0003725~double-stranded RNA binding	8	1.70213	0.00191992	DHX30, MBNL1, DHX9, DHX15, HNRNPU, VIM, ILF2, HSPD1	462	74	19304	4.51714	0.743002	0.067869	0.0655651
SMART	SM01394:S_100	5	1.06383	0.00194062	S100A12, S100P, S100A8, S100A11, S100A10	208	28	10692	9.17926	0.300522	0.119025	0.118378
GOTERM_BP_DIRECT	GO:0071385~cellular response to glucocorticoid stimulus	5	1.06383	0.0021047	ANXA1, HNRNPU, MT-ND3, ZFP36L2, ZFP36L1	459	24	19734	8.95697	0.989035	0.12523	0.123417
GOTERM_BP_DIRECT	GO:0018279~protein N-linked glycosylation via asparagine	5	1.06383	0.0021047	OST4, OSTC, RPN1, STT3B, DDOST	459	24	19734	8.95697	0.989035	0.12523	0.123417
UP_KW_DISEASE	KW-1008~Amyloidosis	6	1.2766	0.00214697	TGFBI, LYZ, MT-ND2, B2M, ITM2B, MT-ND1	147	31	4817	6.34233	0.115302	0.0305943	0.0289841
INTERPRO	IPR001751:S100/CaBP7/8-like_CS	5	1.06383	0.00220521	S100A12, S100P, S100A8, S100A11, S100A10	465	25	20607	8.86323	0.952056	0.178492	0.176936
GOTERM_BP_DIRECT	GO:0046597~negative regulation of viral entry into host cell	5	1.06383	0.00246018	IFITM3, FCN1, CD74, IFITM1, IFITM2	459	25	19734	8.59869	0.994888	0.138676	0.136669
GOTERM_BP_DIRECT	GO:0000375~RNA splicing, via transesterification reactions	5	1.06383	0.00246018	SNRNP40, TRA2B, SRSF10, SF3B1, SRRM1	459	25	19734	8.59869	0.994888	0.138676	0.136669
GOTERM_CC_DIRECT	GO:0036464~cytoplasmic ribonucleoprotein granule	8	1.70213	0.00253962	YTHDF2, DHX9, NCL, PCBP1, HNRNPU, RAC1, PABPC1, RPL28	467	83	20887	4.31093	0.731433	0.0267428	0.0236392
GOTERM_CC_DIRECT	GO:0016363~nuclear matrix	10	2.12766	0.00258635	SFPQ, PBRM1, BASP1, CFL1, HNRNPA2B1, HNRNPU, PRPF40A, VIM, S100A10, SRRM1	467	130	20887	3.44045	0.737859	0.0267428	0.0236392
UP_SEQ_FEATURE	MUTAGEN:R->K: No effect on ADP-ribosylation, when associated with K-74.	3	0.638298	0.00272231	UBC, RPS27A, UBA52	446	4	20569	34.5891	0.996448	0.216633	0.215481
UP_SEQ_FEATURE	SITE:Essential for function	3	0.638298	0.00272231	UBC, RPS27A, UBA52	446	4	20569	34.5891	0.996448	0.216633	0.215481
UP_SEQ_FEATURE	MUTAGEN:K->R: Abolishes HLTF-mediated polyubiquitination of PCNA.	3	0.638298	0.00272231	UBC, RPS27A, UBA52	446	4	20569	34.5891	0.996448	0.216633	0.215481
UP_SEQ_FEATURE	TRANSMEM:Helical; Name=I	3	0.638298	0.00272231	MT-CO1, MT-CO2, MT-CO3	446	4	20569	34.5891	0.996448	0.216633	0.215481
UP_SEQ_FEATURE	TRANSMEM:Helical; Name=II	3	0.638298	0.00272231	MT-CO1, MT-CO2, MT-CO3	446	4	20569	34.5891	0.996448	0.216633	0.215481
UP_SEQ_FEATURE	MUTAGEN:K->R: No effect on HLTF-mediated polyubiquitination of PCNA.	3	0.638298	0.00272231	UBC, RPS27A, UBA52	446	4	20569	34.5891	0.996448	0.216633	0.215481
UP_SEQ_FEATURE	MUTAGEN:H->G: Loss of DTX3L-mediated polyubiquitination of histone H3 and H4.	3	0.638298	0.00272231	UBC, RPS27A, UBA52	446	4	20569	34.5891	0.996448	0.216633	0.215481
UP_SEQ_FEATURE	MUTAGEN:R->K: No effect on ADP-ribosylation, when associated with K-72.	3	0.638298	0.00272231	UBC, RPS27A, UBA52	446	4	20569	34.5891	0.996448	0.216633	0.215481
UP_SEQ_FEATURE	MUTAGEN:R->G: No effect on ADP-ribosylation.	3	0.638298	0.00272231	UBC, RPS27A, UBA52	446	4	20569	34.5891	0.996448	0.216633	0.215481
UP_SEQ_FEATURE	MUTAGEN:S->D: Phosphomimetic mutant that binds and activates PRKN.	3	0.638298	0.00272231	UBC, RPS27A, UBA52	446	4	20569	34.5891	0.996448	0.216633	0.215481
UP_SEQ_FEATURE	MUTAGEN:G->A: Loss of ADP-ribosylation.	3	0.638298	0.00272231	UBC, RPS27A, UBA52	446	4	20569	34.5891	0.996448	0.216633	0.215481
INTERPRO	IPR019956:Ubiquitin_dom	4	0.851064	0.00274158	UBC, FAU, RPS27A, UBA52	465	13	20607	13.6357	0.977122	0.209578	0.207751
GOTERM_BP_DIRECT	GO:0051028~mRNA transport	8	1.70213	0.00274948	SEC13, RBM8A, NUP210, DHX9, HNRNPA2B1, SRSF7, LRPPRC, ZFP36L1	459	81	19734	4.24627	0.997254	0.15101	0.148824
GOTERM_MF_DIRECT	GO:0003743~translation initiation factor activity	7	1.48936	0.00277607	EIF4A2, EIF5B, EIF3I, EIF4E2, EIF1, EIF2A, EIF4G1	462	59	19304	4.95737	0.859902	0.0934611	0.0902884
GOTERM_CC_DIRECT	GO:0005853~eukaryotic translation elongation factor 1 complex	3	0.638298	0.00289274	EEF1A1, EEF1B2, EEF1D	467	4	20887	33.5444	0.776359	0.0293245	0.0259212
UP_KW_MOLECULAR_FUNCTION	KW-0396~Initiation factor	7	1.48936	0.00295021	EIF4A2, EIF5B, EIF3I, EIF4E2, EIF1, EIF2A, EIF4G1	305	56	11889	4.87254	0.198759	0.0442532	0.041893
GOTERM_MF_DIRECT	GO:0005507~copper ion binding	7	1.48936	0.00302362	COX17, S100A12, MT-CO2, RNF7, PARK7, COA6, ATOX1	462	60	19304	4.87475	0.882455	0.097168	0.0938696
GOTERM_MF_DIRECT	GO:0050786~RAGE receptor binding	4	0.851064	0.00323738	FPR1, S100A12, S100P, S100A8	462	13	19304	12.8565	0.89899	0.0995142	0.0961361
UP_SEQ_FEATURE	COMPBIAS:Basic residues	28	5.95745	0.00332036	ZNF593, MEAF6, RBM8A, DDX46, CTBP1, NUCKS1, SRP72, TRA2B, PSMD1, RPL15, SRSF11, PRELID1, PARP1, RPS8, PRPF40A, U2SURP, SRRM1, EBNA1BP2, EEF1D, THRAP3, NCL, ANP32E, SPATS2L, FAU, RPL29, SRSF7, RPS24, RPS23	446	709	20569	1.82134	0.998973	0.254438	0.253085
KEGG_PATHWAY	hsa03060:Protein export	6	1.2766	0.00333091	SEC61A1, SPCS3, SPCS1, SRP72, SRP14, SRP9	296	31	8840	5.7803	0.571499	0.0470028	0.044042
INTERPRO	IPR013787:S100_Ca-bd_sub	5	1.06383	0.00338449	S100A12, S100P, S100A8, S100A11, S100A10	465	28	20607	7.91359	0.99058	0.245108	0.242971
UP_KW_LIGAND	KW-0186~Copper	7	1.48936	0.00350513	MT-CO1, COX17, S100A12, MT-CO2, PARK7, MT-CYB, ATOX1	142	73	6947	4.6912	0.106279	0.0280411	0.0280411
UP_KW_BIOLOGICAL_PROCESS	KW-0810~Translation regulation	10	2.12766	0.00372178	RBM8A, RPL10, DHX9, MAGOH, SERBP1, RPS3, EIF4E2, GAPDH, EIF2A, EIF4G1	260	136	11450	3.23812	0.321443	0.0387065	0.0357291
GOTERM_BP_DIRECT	GO:0034341~response to type II interferon	5	1.06383	0.00376972	IFITM3, CD74, IFITM1, IFITM2, KYNU	459	28	19734	7.6774	0.999693	0.196945	0.194095
GOTERM_BP_DIRECT	GO:0034063~stress granule assembly	5	1.06383	0.00376972	YTHDF2, CSDE1, G3BP1, PRRC2C, RPS23	459	28	19734	7.6774	0.999693	0.196945	0.194095
GOTERM_MF_DIRECT	GO:0003690~double-stranded DNA binding	9	1.91489	0.00390437	HNRNPDL, PARP1, DHX9, SUB1, HNRNPU, CAMTA1, NUCKS1, YBX1, TARDBP	462	106	19304	3.54766	0.937074	0.115016	0.111112
GOTERM_BP_DIRECT	GO:0043066~negative regulation of apoptotic process	23	4.89362	0.00391018	HSPA9, CD74, CSF1R, NPM1, PRELID1, ANXA1, BCL2A1, RPL10, HDAC1, ANXA4, TAF9, ANXA5, AKR1A1, RPS3A, SOD2, HSPD1, HIGD2A, HAX1, CFL1, PROK2, VDAC1, PTMA, TPT1	459	507	19734	1.95039	0.999773	0.199419	0.196533
KEGG_PATHWAY	hsa04723:Retrograde endocannabinoid signaling	13	2.76596	0.00410135	MT-ND4, NDUFB5, NDUFB4, NDUFA10, NDUFA2, NDUFC1, MT-ND2, MT-ND3, MT-ND1, NDUFS6, NDUFS5, NDUFS4, NDUFS2	296	149	8840	2.60566	0.647916	0.0548286	0.0513748
GOTERM_MF_DIRECT	GO:0019843~rRNA binding	6	1.2766	0.00423039	MRPL20, NPM1, RPS9, RPL37, RPL8, RPL9	462	45	19304	5.57114	0.950075	0.119636	0.115574
GOTERM_CC_DIRECT	GO:0005689~U12-type spliceosomal complex	5	1.06383	0.00423275	DHX15, SNRPG, SNRPE, YBX1, SF3B1	467	30	20887	7.45432	0.888416	0.0412893	0.0364975
GOTERM_CC_DIRECT	GO:0005684~U2-type spliceosomal complex	5	1.06383	0.00423275	DDX46, CCDC12, SNRPG, SNRPE, SF3B1	467	30	20887	7.45432	0.888416	0.0412893	0.0364975
GOTERM_CC_DIRECT	GO:0005741~mitochondrial outer membrane	13	2.76596	0.00447113	TRAF3IP3, BCL2A1, ACSL1, STARD7, MGST3, ATP5MC3, TOMM20, HAX1, UBC, VDAC1, RAC1, RPS27A, UBA52	467	223	20887	2.60734	0.901407	0.0428069	0.037839
UP_SEQ_FEATURE	SITE:Interacts with activating enzyme	3	0.638298	0.00447226	UBC, RPS27A, UBA52	446	5	20569	27.6713	0.999906	0.330468	0.328711
GOTERM_BP_DIRECT	GO:1904874~positive regulation of telomerase RNA localization to Cajal body	4	0.851064	0.00459024	CCT3, CCT7, CCT5, CCT4	459	15	19734	11.4649	0.999948	0.228658	0.225349
GOTERM_CC_DIRECT	GO:0106002~mCRD-mediated mRNA stability complex	3	0.638298	0.00475009	CSDE1, HNRNPD, PABPC1	467	5	20887	26.8355	0.914706	0.0446509	0.0394689
GOTERM_MF_DIRECT	GO:0030234~enzyme regulator activity	5	1.06383	0.00475012	PPP1R7, PSMD2, PSMD1, COX6A1, CALM2	462	29	19304	7.20406	0.965484	0.129167	0.124782
GOTERM_BP_DIRECT	GO:0006954~inflammatory response	20	4.25532	0.00481573	CSF1R, ANXA1, NRROS, DHX9, ITGB2, FPR1, PARK7, LYZ, TNFRSF1B, AIMP1, PYCARD, CXCR2, STAB1, PROK2, S100A12, CD14, RAC1, S100A8, CCR2, HNRNPA0	459	422	19734	2.0376	0.999968	0.234249	0.230859
INTERPRO	IPR008991:Translation_prot_SH3-like_sf	4	0.851064	0.00510561	MRPL19, RPL14, RPL27, RPL8	465	16	20607	11.079	0.999127	0.351266	0.348203
GOTERM_BP_DIRECT	GO:0015990~electron transport coupled proton transport	3	0.638298	0.00513078	MT-ND4, MT-CO1, MT-CYB	459	5	19734	25.7961	0.999984	0.234249	0.230859
GOTERM_BP_DIRECT	GO:2000435~negative regulation of protein neddylation	3	0.638298	0.00513078	RPL5, RPL11, COPS9	459	5	19734	25.7961	0.999984	0.234249	0.230859
GOTERM_BP_DIRECT	GO:0055085~transmembrane transport	14	2.97872	0.00513991	BCL2A1, NDUFB5, NDUFB4, NDUFA10, NDUFA2, NDUFC1, MT-ND2, MT-ND3, MT-ND1, NDUFS6, NDUFS5, NDUFS4, NDUFS2, MPV17	459	246	19734	2.44678	0.999984	0.234249	0.230859
GOTERM_MF_DIRECT	GO:1905172~RISC complex binding	3	0.638298	0.0054251	DHX9, CSDE1, NEAT1	462	5	19304	25.0701	0.978635	0.13226	0.12777
GOTERM_MF_DIRECT	GO:0004579~dolichyl-diphosphooligosaccharide-protein glycotransferase activity	3	0.638298	0.0054251	OSTC, RPN1, STT3B	462	5	19304	25.0701	0.978635	0.13226	0.12777
GOTERM_MF_DIRECT	GO:0004464~leukotriene-C4 synthase activity	3	0.638298	0.0054251	MGST3, ALOX5AP, MGST2	462	5	19304	25.0701	0.978635	0.13226	0.12777
UP_KW_MOLECULAR_FUNCTION	KW-1278~Translocase	9	1.91489	0.00544184	MT-ND4, MT-CO1, NDUFS2, MT-CO2, MT-CO3, ATP1A1, MT-ND2, MT-ND3, MT-ND1	305	105	11889	3.34117	0.335854	0.0643997	0.060965
GOTERM_BP_DIRECT	GO:0006446~regulation of translational initiation	5	1.06383	0.00548506	EIF4A2, EIF5B, CSDE1, EIF1, EIF4G1	459	31	19734	6.93443	0.999992	0.242753	0.23924
GOTERM_BP_DIRECT	GO:0045047~protein targeting to ER	4	0.851064	0.00555318	SEC61A1, SPCS3, SPCS1, SRP14	459	16	19734	10.7484	0.999993	0.242753	0.23924
GOTERM_CC_DIRECT	GO:0070821~tertiary granule membrane	7	1.48936	0.00576711	VAMP8, ITGB2, UBR4, CYSTM1, MCEMP1, LAMTOR2, ATP6V0C	467	73	20887	4.28879	0.949724	0.0532428	0.0470638
UP_KW_MOLECULAR_FUNCTION	KW-0699~rRNA-binding	5	1.06383	0.00601064	RPL5, RPS9, RPL11, RPL37, RPL8	305	29	11889	6.72075	0.363746	0.0643997	0.060965
GOTERM_BP_DIRECT	GO:0006909~phagocytosis	7	1.48936	0.0060739	ANXA1, ANXA3, ITGB2, C1ORF43, CD302, CD14, CORO1A	459	71	19734	4.23879	0.999998	0.260206	0.25644
UP_SEQ_FEATURE	MOTIF:[IL]-x-C-x-x-[DE] motif	3	0.638298	0.00661258	ANXA5, VIM, GAPDH	446	6	20569	23.0594	0.999999	0.471773	0.469265
GOTERM_CC_DIRECT	GO:0005763~mitochondrial small ribosomal subunit	5	1.06383	0.00667901	MRPS15, MRPS25, MRPS21, AURKAIP1, MRPS5	467	34	20887	6.57734	0.968715	0.0605798	0.0535493
GOTERM_MF_DIRECT	GO:0001786~phosphatidylserine binding	7	1.48936	0.00695056	SCARB2, ANXA1, ANXA3, ANXA4, ANXA5, ANXA6, APPL1	462	71	19304	4.1195	0.992782	0.163801	0.158241
GOTERM_CC_DIRECT	GO:0044297~cell body	7	1.48936	0.00700612	CCT3, NAXE, PARK7, CCT7, RPL28, CCT5, CCT4	467	76	20887	4.11949	0.973614	0.0615159	0.0543767
GOTERM_CC_DIRECT	GO:0098556~cytoplasmic side of rough endoplasmic reticulum membrane	3	0.638298	0.00702019	RPS26, RPS28, RPL27	467	6	20887	22.363	0.973806	0.0615159	0.0543767
INTERPRO	IPR023352:MAPEG-like_dom_sf	3	0.638298	0.00714648	MGST3, ALOX5AP, MGST2	465	6	20607	22.1581	0.999948	0.44698	0.443082
INTERPRO	IPR001129:Membr-assoc_MAPEG	3	0.638298	0.00714648	MGST3, ALOX5AP, MGST2	465	6	20607	22.1581	0.999948	0.44698	0.443082
GOTERM_CC_DIRECT	GO:0030667~secretory granule membrane	8	1.70213	0.00788973	VAMP8, DIAPH1, FCGR3B, CXCR2, FPR1, CD14, RAC1, IQGAP2	467	102	20887	3.50791	0.983347	0.0679832	0.0600935
GOTERM_BP_DIRECT	GO:0006979~response to oxidative stress	9	1.91489	0.00800862	MT-CO1, NDUFB4, IDH1, PRDX1, NDUFS2, PARK7, PRDX6, MT-ND3, ATOX1	459	123	19734	3.14586	1	0.336362	0.331494
UP_KW_CELLULAR_COMPONENT	KW-0733~Signal recognition particle	3	0.638298	0.00831988	SRP72, SRP14, SRP9	438	6	17942	20.4817	0.313371	0.053485	0.0511078
UP_KW_DISEASE	KW-0331~Gangliosidosis	3	0.638298	0.00859176	GM2A, HEXB, PSAP	147	5	4817	19.6612	0.388504	0.0979461	0.092791
GOTERM_MF_DIRECT	GO:0042802~identical protein binding	58	12.3404	0.00864937	TCERG1, HEXB, BRK1, HNRNPU, DBI, PARK7, LITAF, ACTG1, ATP5IF1, PYCARD, RPS19, YWHAQ, FTH1, NAMPT, ANXA6, SDF4, B2M, CCR2, APPL1, SEC13, PARP1, ANXA4, RPL22, MCEMP1, LRRC41, SUB1, NCL, VDAC1, ALDOA, GAPDH, KHDRBS1, NAXE, CTBP1, MGST3, MGST2, HTT, SAMHD1, SRM, SNX2, MAT2A, TRA2B, PRDX1, PSAP, CTNNA1, S100A12, SRGAP2, SRSF11, CD74, IDH1, LYZ, SOD2, PRDX6, HNRNPA2B1, ALOX5AP, TGFBI, VIM, TARDBP, EIF4…	462	1737	19304	1.39519	0.997849	0.197262	0.190565
GOTERM_CC_DIRECT	GO:0005762~mitochondrial large ribosomal subunit	6	1.2766	0.00874416	MRPL3, MRPL20, MRPL19, MRPL36, MRPL37, MRPL33	467	57	20887	4.70799	0.989333	0.0741103	0.0655095
GOTERM_BP_DIRECT	GO:0061158~3'-UTR-mediated mRNA destabilization	4	0.851064	0.00912684	HNRNPD, TARDBP, ZFP36L2, ZFP36L1	459	19	19734	9.05126	1	0.368862	0.363524
GOTERM_BP_DIRECT	GO:0006414~translational elongation	4	0.851064	0.00912684	EEF1A1, EEF1B2, EEF1D, RPLP1	459	19	19734	9.05126	1	0.368862	0.363524
UP_KW_BIOLOGICAL_PROCESS	KW-0375~Hydrogen ion transport	6	1.2766	0.00915749	MT-ATP6, ATP5PB, ATP5MC3, ATP5MG, ATP6V0C, ATP5ME	260	57	11450	4.63563	0.615867	0.0865799	0.07992
GOTERM_MF_DIRECT	GO:0031491~nucleosome binding	5	1.06383	0.00936066	RBBP4, PARP1, HP1BP3, SMARCA5, NOC2L	462	35	19304	5.96908	0.998705	0.199827	0.193043
GOTERM_CC_DIRECT	GO:0000502~proteasome complex	6	1.2766	0.00939809	PSMA5, PSMB4, PSMD14, PSMB2, PSMD2, PSMD1	467	58	20887	4.62682	0.992417	0.0778327	0.0687999
GOTERM_CC_DIRECT	GO:0042589~zymogen granule membrane	4	0.851064	0.00948445	VAMP8, ANXA4, ANXA5, ANXA6	467	20	20887	8.94518	0.992751	0.0778327	0.0687999
GOTERM_MF_DIRECT	GO:0043022~ribosome binding	7	1.48936	0.00960977	SEC61A1, SPCS1, SRP72, DHX9, SERBP1, RPSA, EIF2A	462	76	19304	3.84848	0.998916	0.199827	0.193043
GOTERM_MF_DIRECT	GO:0003724~RNA helicase activity	7	1.48936	0.00960977	EIF4A2, DDX18, DHX30, DDX46, DHX9, G3BP1, DHX15	462	76	19304	3.84848	0.998916	0.199827	0.193043
GOTERM_CC_DIRECT	GO:0016272~prefoldin complex	3	0.638298	0.00968378	PFDN1, PFDN2, PFDN5	467	7	20887	19.1682	0.993467	0.0782268	0.0691482
GOTERM_CC_DIRECT	GO:0035577~azurophil granule membrane	6	1.2766	0.0100849	VAMP8, CD63, PSAP, FPR1, ATP6V0C, DDOST	467	59	20887	4.5484	0.994702	0.0802138	0.0709046
SMART	SM00213:UBQ	5	1.06383	0.0101182	UBC, ELOB, FAU, RPS27A, UBA52	208	44	10692	5.84135	0.846066	0.465436	0.462907
GOTERM_BP_DIRECT	GO:0072673~lamellipodium morphogenesis	3	0.638298	0.0104474	SNX2, PLEKHO1, WASF2	459	7	19734	18.4258	1	0.414414	0.408416
GOTERM_CC_DIRECT	GO:0005615~extracellular space	62	13.1915	0.0104589	FCN1, NRROS, ENO1, NENF, CTSS, ACTG1, FCGR3A, LGALS1, NAMPT, RNPEP, CFL1, HMGN2, RPL39, B2M, CTSD, EIF2A, ANXA1, AKR1A1, PDIA6, HLA-E, EEF1A1, VCAN, ADAM15, DNAJB11, PLBD1, ALDOA, UBA52, S100A8, CD63, CSTA, GRN, NAXE, CD1D, RETN, CST7, HSPD1, PRDX1, LMAN2, CREG1, UBC, PSAP, PGK1, S100A12, IGFBP7, CD14, RPS27A, S100A11, S100A10, CMTM7, CRTAP, MDH1, LYZ, PRDX6, MANF, AIMP1, MARCO, HDGF, TGFBI, FAU,…	467	2033	20887	1.364	0.995642	0.081928	0.0724199
UP_KW_CELLULAR_COMPONENT	KW-0647~Proteasome	6	1.2766	0.0107352	PSMA5, PSMB4, PSMD14, PSMB2, PSMD2, PSMD1	438	55	17942	4.46874	0.384731	0.0575126	0.0549564
GOTERM_MF_DIRECT	GO:0008121~ubiquinol-cytochrome-c reductase activity	3	0.638298	0.0110368	UQCRC1, MT-CYB, UQCRH	462	7	19304	17.9072	0.999609	0.210893	0.203734
GOTERM_MF_DIRECT	GO:0044390~ubiquitin-like protein conjugating enzyme binding	3	0.638298	0.0110368	TCERG1, RPS3, PARK7	462	7	19304	17.9072	0.999609	0.210893	0.203734
GOTERM_MF_DIRECT	GO:0008312~7S RNA binding	3	0.638298	0.0110368	SRP72, SRP14, SRP9	462	7	19304	17.9072	0.999609	0.210893	0.203734
GOTERM_BP_DIRECT	GO:0007339~binding of sperm to zona pellucida	5	1.06383	0.0113334	CCT3, ALDOA, CCT7, CCT5, CCT4	459	38	19734	5.65703	1	0.441386	0.434998
GOTERM_MF_DIRECT	GO:0051287~NAD binding	5	1.06383	0.0113754	PARP1, CTBP1, IDH1, NDUFS2, GAPDH	462	37	19304	5.64643	0.999693	0.211642	0.204458
GOTERM_CC_DIRECT	GO:0101003~ficolin-1-rich granule membrane	6	1.2766	0.0115602	DIAPH1, ITGB2, FPR1, UBR4, RAC1, ATP6V0C	467	61	20887	4.39927	0.997549	0.0892034	0.0788509
GOTERM_BP_DIRECT	GO:1990830~cellular response to leukemia inhibitory factor	8	1.70213	0.0118003	EIF4A2, MAT2A, NCL, SMARCA5, HNRNPU, CACYBP, SRSF7, SRM	459	106	19734	3.24479	1	0.451362	0.444829
GOTERM_BP_DIRECT	GO:0030490~maturation of SSU-rRNA	4	0.851064	0.0121057	RPS14, RPS28, RPS19, IMP4	459	21	19734	8.18923	1	0.454919	0.448335
UP_KW_CELLULAR_COMPONENT	KW-0256~Endoplasmic reticulum	48	10.2128	0.0121373	NRROS, ANP32A, RPL34, RPN1, MGST2, DBI, HNRNPR, CD1D, AUP1, NENF, PARK7, APH1A, PYCARD, SEC61A1, KRTCAP2, SERP1, SCP2, SRP72, LMAN2, SEC31A, CD74, OST4, TMED9, SEC13, NUP210, ACSL1, SSR2, SSR3, ALG3, ORMDL1, PDIA6, DDOST, MANF, RPS26, AIMP1, SPCS3, DPM3, RPS28, HAX1, SPCS1, OSTC, DNAJB11, ALOX5AP, PREB, RPL27, CLPTM1L, STT3B, RPS23	438	1380	17942	1.42482	0.422775	0.0575126	0.0549564
KEGG_PATHWAY	hsa00513:Various types of N-glycan biosynthesis	6	1.2766	0.0123844	HEXB, OSTC, RPN1, ALG3, STT3B, DDOST	296	42	8840	4.26641	0.957797	0.157282	0.147374
GOTERM_BP_DIRECT	GO:0048026~positive regulation of mRNA splicing, via spliceosome	5	1.06383	0.0124025	THRAP3, TRA2B, NCL, PRDX6, SRSF10	459	39	19734	5.51198	1	0.458037	0.451408
GOTERM_CC_DIRECT	GO:0030670~phagocytic vesicle membrane	7	1.48936	0.0125272	VAMP8, ANXA3, RAC1, B2M, ATP6V0C, CORO1A, HLA-E	467	86	20887	3.64048	0.998523	0.0952436	0.0841901
GOTERM_BP_DIRECT	GO:0031640~killing of cells of another organism	6	1.2766	0.0126414	RPL30, RPS19, S100A12, LYZ, HMGN2, GAPDH	459	60	19734	4.29935	1	0.458946	0.452304
UP_KW_CELLULAR_COMPONENT	KW-0539~Nucleus	166	35.3191	0.0127806	TCERG1, RPL5, CCNI, HDLBP, HNRNPU, NUCKS1, HNRNPR, PARK7, ENO1, NOC2L, DOCK10, PYCARD, RPS14, RPS19, MAGOH, CFL1, NAMPT, HMGN2, RPS13, IER2, RPS12, DDX18, MBNL1, RPS9, MEF2C, RPS7, NUP210, RPS8, CTNNBIP1, RPSA, IMP4, ILF2, SRRM1, SAP30, MFSD10, EEF1A1, EBNA1BP2, MAPKAPK3, NCL, SUB1, CMPK1, SNRPG, PREB, PPIH, SNRPE, AURKAIP1, SRSF7, UBA52, KHDRBS1, MEAF6, ANP32A, RBM8A, DHX9, CTBP1, UBR4, TXN, PDS…	438	5858	17942	1.16079	0.439447	0.0575126	0.0549564
UP_SEQ_FEATURE	DOMAIN:CHCH	4	0.851064	0.0129152	NDUFS5, COX17, COA6, COX6B1	446	23	20569	8.02067	1	0.890715	0.88598
GOTERM_BP_DIRECT	GO:0045471~response to ethanol	8	1.70213	0.0129849	MT-ND4, PSMD14, SDF4, CD14, RPL15, MT-CYB, S100A8, EIF4G1	459	108	19734	3.1847	1	0.463561	0.456852
UP_KW_BIOLOGICAL_PROCESS	KW-0395~Inflammatory response	11	2.34043	0.0133776	PYCARD, AIMP1, CSF1R, ANXA1, DHX9, STAB1, S100A12, CD14, PARK7, S100A8, CCR2	260	195	11450	2.48422	0.753565	0.115939	0.10702
GOTERM_BP_DIRECT	GO:0019941~modification-dependent protein catabolic process	3	0.638298	0.0137173	UBC, RPS27A, UBA52	459	8	19734	16.1225	1	0.473912	0.467053
GOTERM_BP_DIRECT	GO:1903608~protein localization to cytoplasmic stress granule	3	0.638298	0.0137173	SSB, DHX9, YBX1	459	8	19734	16.1225	1	0.473912	0.467053
GOTERM_BP_DIRECT	GO:0050729~positive regulation of inflammatory response	8	1.70213	0.0142526	PYCARD, LGALS1, DHX9, MGST2, S100A12, NEAT1, S100A8, CCR2	459	110	19734	3.1268	1	0.484589	0.477575
GOTERM_BP_DIRECT	GO:0043488~regulation of mRNA stability	5	1.06383	0.0147289	YTHDF2, SERBP1, VIM, ZFP36L2, ZFP36L1	459	41	19734	5.24311	1	0.492959	0.485825
GOTERM_MF_DIRECT	GO:0019904~protein domain specific binding	12	2.55319	0.0155442	KHDRBS1, ARF1, YWHAQ, BASP1, CTBP1, RCC2, TRA2B, CAPG, CACYBP, VIM, SRSF7, SKP1	462	217	19304	2.31061	0.999985	0.281789	0.272223
KEGG_PATHWAY	hsa04145:Phagosome	12	2.55319	0.0158844	SEC61A1, MARCO, FCGR3A, FCGR3B, ITGB2, CD14, RAC1, ATP6V0C, CORO1A, CTSS, ACTG1, HLA-E	296	157	8840	2.28266	0.982872	0.192125	0.180023
GOTERM_BP_DIRECT	GO:0000381~regulation of alternative mRNA splicing, via spliceosome	6	1.2766	0.0163774	KHDRBS1, RBM8A, THRAP3, TRA2B, MAGOH, HNRNPU	459	64	19734	4.03064	1	0.539698	0.531887
INTERPRO	IPR009053:Prefoldin	3	0.638298	0.0164009	PFDN1, PFDN2, PFDN5	465	9	20607	14.772	1	0.981199	0.972642
GOTERM_CC_DIRECT	GO:0009897~external side of plasma membrane	18	3.82979	0.0164413	FCN1, CD86, CD74, CSF3R, ITGA4, ITGB2, ANXA5, CD1D, HLA-E, FCGR3A, FCGR3B, CXCR2, CAPN2, CD48, CD14, CD302, B2M, CCR2	467	429	20887	1.87661	0.99981	0.12319	0.108894
GOTERM_MF_DIRECT	GO:0004602~glutathione peroxidase activity	4	0.851064	0.0168047	MGST3, ALOX5AP, MGST2, PRDX6	462	23	19304	7.2667	0.999994	0.297023	0.28694
GOTERM_BP_DIRECT	GO:0000056~ribosomal small subunit export from nucleus	3	0.638298	0.017368	RPS15, NPM1, XPO1	459	9	19734	14.3312	1	0.547092	0.539175
GOTERM_BP_DIRECT	GO:0042255~ribosome assembly	3	0.638298	0.017368	EIF5B, NPM1, EIF2A	459	9	19734	14.3312	1	0.547092	0.539175
GOTERM_BP_DIRECT	GO:0015949~nucleobase-containing small molecule interconversion	3	0.638298	0.017368	GUK1, AK2, CMPK1	459	9	19734	14.3312	1	0.547092	0.539175
GOTERM_CC_DIRECT	GO:0046540~U4/U6 x U5 tri-snRNP complex	5	1.06383	0.0177249	SNRNP40, SNRPG, PPIH, SNRPE, LSM3	467	45	20887	4.96955	0.999904	0.130911	0.115719
GOTERM_MF_DIRECT	GO:0001540~amyloid-beta binding	7	1.48936	0.0178702	CD74, MARCO, ITGB2, PFDN1, PFDN2, PFDN5, ITM2B	462	87	19304	3.36189	0.999997	0.298758	0.288616
KEGG_PATHWAY	hsa03050:Proteasome	6	1.2766	0.0179228	PSMA5, PSMB4, PSMD14, PSMB2, PSMD2, PSMD1	296	46	8840	3.89542	0.989884	0.206927	0.193892
GOTERM_MF_DIRECT	GO:1903136~cuprous ion binding	3	0.638298	0.0183316	COX17, PARK7, ATOX1	462	9	19304	13.9278	0.999998	0.298758	0.288616
UP_KW_DISEASE	KW-0431~Leigh syndrome	4	0.851064	0.0185117	MT-ATP6, MT-ND2, MT-ND3, LRPPRC	147	19	4817	6.89868	0.65529	0.153975	0.145871
GOTERM_MF_DIRECT	GO:0008135~translation factor activity, RNA binding	4	0.851064	0.0188719	EEF1D, EIF4E2, EIF1, EIF4G1	462	24	19304	6.96392	0.999999	0.298758	0.288616
GOTERM_MF_DIRECT	GO:0015078~proton transmembrane transporter activity	4	0.851064	0.0188719	MT-ATP6, ATP5MC3, ATP5MG, ATP5ME	462	24	19304	6.96392	0.999999	0.298758	0.288616
UP_KW_DISEASE	KW-0523~Neurodegeneration	22	4.68085	0.0189092	SCARB2, CSF1R, GRN, NRROS, NAXE, HEXB, ATP5MC3, HTT, PARK7, ATP1A1, MT-ND2, COX6A1, LITAF, HSPD1, MT-ND1, CCDC88A, PSAP, MPV17, TARDBP, CTSD, ITM2B, EIF4G1	147	431	4817	1.67265	0.663158	0.153975	0.145871
GOTERM_MF_DIRECT	GO:0048487~beta-tubulin binding	5	1.06383	0.0190157	HTT, TBCA, LRPPRC, CCT5, APPL1	462	43	19304	4.85855	0.999999	0.298758	0.288616
SMART	SM00490:HELICc	7	1.48936	0.0190978	EIF4A2, DDX18, DHX30, DDX46, DHX9, DHX15, SMARCA5	208	109	10692	3.30116	0.971217	0.634607	0.631158
GOTERM_CC_DIRECT	GO:0031982~vesicle	10	2.12766	0.0193672	VAMP8, ANXA1, BASP1, CFL1, UBC, RPS27A, TKT, GAPDH, CALM2, UBA52	467	179	20887	2.49865	0.999959	0.141026	0.124659
GOTERM_BP_DIRECT	GO:1903241~U2-type prespliceosome assembly	4	0.851064	0.0195551	DDX46, SNRPG, SNRPE, SF3B1	459	25	19734	6.87895	1	0.607058	0.598273
GOTERM_CC_DIRECT	GO:0045121~membrane raft	11	2.34043	0.0204948	ITGB2, CAPN2, PGK1, CD48, VDAC1, CD14, PARK7, ATP1A1, TNFRSF1B, CTSD, S100A10	467	211	20887	2.33168	0.999978	0.147164	0.130085
KEGG_PATHWAY	hsa04146:Peroxisome	8	1.70213	0.0205226	SCP2, ACSL1, IDH1, PRDX1, PMVK, HSD17B4, MPV17, SOD2	296	83	8840	2.87854	0.994841	0.226641	0.212364
UP_KW_BIOLOGICAL_PROCESS	KW-0090~Biological rhythms	9	1.91489	0.0206414	SFPQ, HDAC1, DHX9, THRAP3, NAMPT, HNRNPD, PROK2, HNRNPU, TARDBP	260	150	11450	2.64231	0.885728	0.165131	0.152429
SMART	SM00487:DEXDc	7	1.48936	0.0206937	EIF4A2, DDX18, DHX30, DDX46, DHX9, DHX15, SMARCA5	208	111	10692	3.24168	0.978669	0.634607	0.631158
GOTERM_BP_DIRECT	GO:1901798~positive regulation of signal transduction by p53 class mediator	3	0.638298	0.0213801	RPS15, RPL11, RPL37	459	10	19734	12.898	1	0.636057	0.626852
GOTERM_BP_DIRECT	GO:0045657~positive regulation of monocyte differentiation	3	0.638298	0.0213801	CD74, CTNNBIP1, ZFP36L1	459	10	19734	12.898	1	0.636057	0.626852
GOTERM_BP_DIRECT	GO:1904667~negative regulation of ubiquitin protein ligase activity	3	0.638298	0.0213801	RPL5, RPS7, RPL11	459	10	19734	12.898	1	0.636057	0.626852
INTERPRO	IPR011545:DEAD/DEAH_box_helicase_dom	6	1.2766	0.0218985	EIF4A2, DDX18, DHX30, DDX46, DHX9, DHX15	465	71	20607	3.74502	1	1	0.992
UP_KW_CELLULAR_COMPONENT	KW-0034~Amyloid	4	0.851064	0.0221797	TGFBI, LYZ, B2M, ITM2B	438	25	17942	6.55416	0.635534	0.0907351	0.0867024
GOTERM_MF_DIRECT	GO:0004859~phospholipase inhibitor activity	3	0.638298	0.0225563	ANXA3, ANXA4, ANXA5	462	10	19304	12.5351	1	0.34668	0.334912
UP_SEQ_FEATURE	CROSSLNK:Glycyl lysine isopeptide (Lys-Gly) (interchain with G-Cter in SUMO); alternate	5	1.06383	0.0227597	NOP58, NPM1, ZEB2, HDAC1, HDGF	446	50	20569	4.61188	1	1	0.995164
GOTERM_CC_DIRECT	GO:0005764~lysosome	14	2.97872	0.0230213	SCARB2, CD74, GRN, HEXB, CD1D, CST7, CTSS, SNX2, NAAA, PSAP, CAPN2, MFSD1, PLBD1, CTSD	467	311	20887	2.01339	0.999994	0.163041	0.144119
INTERPRO	IPR004038:Ribosomal_eL8/eL30/eS12/Gad45	3	0.638298	0.0243238	RPL7A, RPL30, RPS12	465	11	20607	12.0862	1	1	0.992
GOTERM_BP_DIRECT	GO:0006898~receptor-mediated endocytosis	6	1.2766	0.0245511	SCARB2, MARCO, SNX17, ITGB2, STAB1, CD14	459	71	19734	3.63325	1	0.712687	0.702373
GOTERM_BP_DIRECT	GO:0021762~substantia nigra development	5	1.06383	0.024954	YWHAQ, ATP5PB, BASP1, CALM2, COX6B1	459	48	19734	4.47849	1	0.712687	0.702373
GOTERM_BP_DIRECT	GO:0006913~nucleocytoplasmic transport	5	1.06383	0.024954	NPM1, SEC13, XPO1, NUP210, ANP32A	459	48	19734	4.47849	1	0.712687	0.702373
GOTERM_MF_DIRECT	GO:0044325~transmembrane transporter binding	9	1.91489	0.0250221	PYCARD, DIAPH1, YWHAQ, HTT, VDAC1, ATP1A1, CALM2, AP2M1, S100A10	462	147	19304	2.55818	1	0.376397	0.363619
GOTERM_CC_DIRECT	GO:0000932~P-body	7	1.48936	0.0256461	YTHDF2, HAX1, CSDE1, YBX1, EIF4E2, LSM3, ZFP36L1	467	101	20887	3.09982	0.999999	0.179176	0.158382
GOTERM_BP_DIRECT	GO:0019370~leukotriene biosynthetic process	3	0.638298	0.0257349	MGST3, ALOX5AP, MGST2	459	11	19734	11.7255	1	0.725317	0.71482
GOTERM_MF_DIRECT	GO:0003714~transcription corepressor activity	11	2.34043	0.0258498	TCERG1, BASP1, HDAC1, CTBP1, CREG1, HNRNPU, HDGF, ENO1, NOC2L, PFDN5, SAP30	462	205	19304	2.24204	1	0.380746	0.367821
GOTERM_CC_DIRECT	GO:0005770~late endosome	9	1.91489	0.0265361	CD74, GRN, PSAP, HTT, SDF4, LAMTOR2, CST7, VAMP5, CTSS	467	159	20887	2.53166	0.999999	0.182011	0.160887
GOTERM_CC_DIRECT	GO:0032587~ruffle membrane	7	1.48936	0.0267559	EEF1A1, FGR, DIAPH1, CFL1, RPS3, PLEKHO1, RAC1	467	102	20887	3.06943	0.999999	0.182011	0.160887
GOTERM_CC_DIRECT	GO:0005576~extracellular region	61	12.9787	0.0278914	FCN1, CSF3R, NRROS, HEXB, GMFG, OLA1, YBX1, SRP14, CTSS, PYCARD, FCGR3B, LGALS1, GM2A, FTH1, TMSB4X, PSMD2, RNPEP, PROK2, PSMD1, GYG1, B2M, CTSD, CD52, ANXA1, IL1R2, ANXA5, TNFRSF1B, ILF2, PSMA5, FGR, EEF1A1, VCAN, PLBD1, ALDOA, S100A8, GRN, PSMD14, NAXE, STXBP2, RETN, TXN, CREG1, PSAP, S100A12, IGFBP7, CD14, S100A11, S100A10, NDFIP1, GCA, IDH1, LYZ, PRDX6, MANF, ALPL, S100P, HDGF, TGFBI, CALM2, …	467	2101	20887	1.29856	1	0.184907	0.163448
GOTERM_CC_DIRECT	GO:0005884~actin filament	7	1.48936	0.0278971	DIAPH1, ANXA1, TPM3, RAC1, RCSD1, CORO1A, ACTG1	467	103	20887	3.03962	1	0.184907	0.163448
GOTERM_CC_DIRECT	GO:0005686~U2 snRNP	4	0.851064	0.0286817	DDX46, SNRPG, SNRPE, SF3B1	467	30	20887	5.96345	1	0.186336	0.164711
GOTERM_CC_DIRECT	GO:0045335~phagocytic vesicle	6	1.2766	0.0288335	VIM, SRGAP2, CORO1A, CTSS, ACTG1, APPL1	467	77	20887	3.48514	1	0.186336	0.164711
GOTERM_MF_DIRECT	GO:0001222~transcription corepressor binding	5	1.06383	0.0292248	HDAC1, CTBP1, ELOB, HDGF, ENO1	462	49	19304	4.26363	1	0.421672	0.407357
INTERPRO	IPR009000:Transl_B-barrel_sf	4	0.851064	0.0293632	EEF1A1, EIF5B, MRPL3, RPL35A	465	30	20607	5.90882	1	1	0.992
BIOCARTA	h_mta3Pathway:Downregulated of MTA-3 in ER-negative Breast Tumors	4	0.851064	0.0299929	HDAC1, ALDOA, CTSD, GAPDH	64	18	1623	5.63542	0.979087	1	1
GOTERM_BP_DIRECT	GO:0035455~response to interferon-alpha	3	0.638298	0.0304144	IFITM3, IFITM1, IFITM2	459	12	19734	10.7484	1	0.824653	0.812718
GOTERM_BP_DIRECT	GO:0035456~response to interferon-beta	3	0.638298	0.0304144	IFITM3, IFITM1, IFITM2	459	12	19734	10.7484	1	0.824653	0.812718
GOTERM_BP_DIRECT	GO:0006613~cotranslational protein targeting to membrane	3	0.638298	0.0304144	SEC61A1, SSR2, SRP14	459	12	19734	10.7484	1	0.824653	0.812718
UP_SEQ_FEATURE	CROSSLNK:Glycyl lysine isopeptide (Lys-Gly) (interchain with G-Cter in SUMO1)	6	1.2766	0.0311036	AIMP1, ANXA1, PRDX1, SCAMP3, SKP1, RPL19	446	81	20569	3.41621	1	1	0.995164
UP_SEQ_FEATURE	CROSSLNK:Glycyl lysine isopeptide (Gly-Lys) (interchain with K-? in acceptor proteins)	3	0.638298	0.0311145	UBC, RPS27A, UBA52	446	13	20569	10.6428	1	1	0.995164
KEGG_PATHWAY	hsa00510:N-Glycan biosynthesis	6	1.2766	0.0311206	DPM3, OSTC, RPN1, ALG3, STT3B, DDOST	296	53	8840	3.38093	0.999675	0.329359	0.308612
GOTERM_MF_DIRECT	GO:0008143~poly(A) binding	4	0.851064	0.0312238	KHDRBS1, HNRNPDL, HNRNPU, PABPC1	462	29	19304	5.76325	1	0.432847	0.418154
GOTERM_MF_DIRECT	GO:0035925~mRNA 3'-UTR AU-rich region binding	4	0.851064	0.0312238	HNRNPD, ZFP36L2, ZFP36L1, HNRNPA0	462	29	19304	5.76325	1	0.432847	0.418154
GOTERM_BP_DIRECT	GO:0051179~localization	4	0.851064	0.0317149	ANXA1, TGFBI, RAC1, SRRM1	459	30	19734	5.73246	1	0.849019	0.836731
GOTERM_MF_DIRECT	GO:0003954~NADH dehydrogenase activity	3	0.638298	0.0320595	MT-ND4, NDUFS2, MT-ND1	462	12	19304	10.4459	1	0.435886	0.421089
GOTERM_BP_DIRECT	GO:0001649~osteoblast differentiation	8	1.70213	0.0321057	RPS15, MEF2C, VCAN, DHX9, HNRNPU, ALPL, HSD17B4, HSPE1	459	130	19734	2.64575	1	0.849019	0.836731
UP_SEQ_FEATURE	DOMAIN:Helicase C-terminal	7	1.48936	0.032389	EIF4A2, DDX18, DHX30, DDX46, DHX9, DHX15, SMARCA5	446	110	20569	2.93483	1	1	0.995164
GOTERM_CC_DIRECT	GO:0016281~eukaryotic translation initiation factor 4F complex	3	0.638298	0.0329294	EIF4A2, EIF4E2, EIF4G1	467	13	20887	10.3214	1	0.209535	0.185217
UP_KW_PTM	KW-0702~S-nitrosylation	6	1.2766	0.0330057	HDAC1, ANXA5, VIM, TXN, GAPDH, S100A8	387	66	14252	3.3479	0.567887	0.122593	0.103732
GOTERM_CC_DIRECT	GO:0005789~endoplasmic reticulum membrane	37	7.87234	0.0332338	SCARB2, NRROS, MGST3, RPN1, MGST2, CD1D, AUP1, APH1A, SEC61A1, SERP1, LMAN2, UBC, RAC1, RPS27A, SEC31A, OST4, TMED9, SEC13, NUP210, ACSL1, SSR2, SSR3, ALG3, ORMDL1, PDIA6, DDOST, PYURF, SPCS3, DPM3, SPCS1, OSTC, ALOX5AP, PREB, CLPTM1L, STT3B, TKT, UBA52	467	1173	20887	1.41079	1	0.209535	0.185217
GOTERM_BP_DIRECT	GO:0051602~response to electrical stimulus	4	0.851064	0.0345252	MT-CO1, HNRNPD, CD14, SOD2	459	31	19734	5.54754	1	0.891001	0.878106
GOTERM_BP_DIRECT	GO:0019886~antigen processing and presentation of exogenous peptide antigen via MHC class II	4	0.851064	0.0345252	CD74, CTSD, B2M, CTSS	459	31	19734	5.54754	1	0.891001	0.878106
GOTERM_BP_DIRECT	GO:0006919~activation of cysteine-type endopeptidase activity involved in apoptotic process	6	1.2766	0.036649	PYCARD, RPS27, BCL2A1, HSPE1, S100A8, HSPD1	459	79	19734	3.26533	1	0.934551	0.921025
UP_SEQ_FEATURE	ZN_FING:C3H1-type 1	4	0.851064	0.0366777	MBNL1, ZFP36L2, ZC3H15, ZFP36L1	446	34	20569	5.42575	1	1	0.995164
UP_SEQ_FEATURE	ZN_FING:C3H1-type 2	4	0.851064	0.0366777	MBNL1, ZFP36L2, ZC3H15, ZFP36L1	446	34	20569	5.42575	1	1	0.995164
INTERPRO	IPR001650:Helicase_C-like	7	1.48936	0.0367782	EIF4A2, DDX18, DHX30, DDX46, DHX9, DHX15, SMARCA5	465	109	20607	2.84599	1	1	0.992
UP_KW_MOLECULAR_FUNCTION	KW-0251~Elongation factor	4	0.851064	0.0370437	EEF1A1, EEF1B2, EEF1D, ELOB	305	29	11889	5.3766	0.941049	0.347285	0.328763
GOTERM_CC_DIRECT	GO:0005777~peroxisome	7	1.48936	0.0381892	SCP2, IDH1, PMVK, HSD17B4, MPV17, VIM, TKT	467	111	20887	2.82055	1	0.237877	0.210271
KEGG_PATHWAY	hsa05134:Legionellosis	6	1.2766	0.0382486	PYCARD, EEF1A1, ARF1, ITGB2, CD14, HSPD1	296	56	8840	3.19981	0.99995	0.364045	0.341113
SMART	SM01182:EF-1_beta_acid	2	0.425532	0.0383475	EEF1B2, EEF1D	208	2	10692	51.4038	0.99925	0.783993	0.779732
SMART	SM01387:Ribosomal_S15	2	0.425532	0.0383475	MRPS15, RPS13	208	2	10692	51.4038	0.99925	0.783993	0.779732
SMART	SM00888:EF1_GNE	2	0.425532	0.0383475	EEF1B2, EEF1D	208	2	10692	51.4038	0.99925	0.783993	0.779732
KEGG_PATHWAY	hsa05152:Tuberculosis	12	2.55319	0.0384804	HSPA9, CD74, FCGR3A, FCGR3B, ITGB2, CD14, CTSD, CALM2, ATP6V0C, CORO1A, CTSS, HSPD1	296	180	8840	1.99099	0.999953	0.364045	0.341113
KEGG_PATHWAY	hsa01230:Biosynthesis of amino acids	7	1.48936	0.0386977	MAT2A, IDH1, PGK1, ENO1, ALDOA, TKT, GAPDH	296	75	8840	2.78739	0.999956	0.364045	0.341113
GOTERM_CC_DIRECT	GO:0009986~cell surface	23	4.89362	0.0393225	CD86, CD63, CD74, CSF1R, ANXA1, NRROS, ITGA4, ANXA4, ITGB2, HNRNPU, ENO1, CD1D, IQGAP2, HSPD1, HLA-E, AIMP1, ATP5IF1, ADAM15, LMAN2, CXCR2, VAMP5, AAMP, S100A10	467	657	20887	1.56575	1	0.24202	0.213933
GOTERM_BP_DIRECT	GO:0045727~positive regulation of translation	6	1.2766	0.0401555	RPL5, NPM1, SSB, RPS27, SERP1, HNRNPD	459	81	19734	3.1847	1	1	0.985988
GOTERM_MF_DIRECT	GO:0003746~translation elongation factor activity	4	0.851064	0.0402335	EEF1A1, EEF1B2, EEF1D, ELOB	462	32	19304	5.22294	1	0.5367	0.518481
GOTERM_BP_DIRECT	GO:1905907~negative regulation of amyloid fibril formation	3	0.638298	0.0406788	PFDN1, PFDN2, PFDN5	459	14	19734	9.21289	1	1	0.985988
GOTERM_BP_DIRECT	GO:0051014~actin filament severing	3	0.638298	0.0406788	CFL1, CAPG, SRGAP2	459	14	19734	9.21289	1	1	0.985988
INTERPRO	IPR014001:Helicase_ATP-bd	7	1.48936	0.041126	EIF4A2, DDX18, DHX30, DDX46, DHX9, DHX15, SMARCA5	465	112	20607	2.76976	1	1	0.992
GOTERM_CC_DIRECT	GO:0062023~collagen-containing extracellular matrix	16	3.40426	0.0412799	FCN1, ANXA1, ANXA4, ANXA5, CTSS, MARCO, VCAN, LGALS1, PSAP, ANXA6, IGFBP7, HDGF, TGFBI, CTSD, S100A8, S100A10	467	408	20887	1.75396	1	0.251079	0.22194
GOTERM_BP_DIRECT	GO:0061844~antimicrobial humoral immune response mediated by antimicrobial peptide	7	1.48936	0.0415882	RPL30, RPS19, S100A12, FAU, HMGN2, GAPDH, RPL39	459	109	19734	2.76105	1	1	0.985988
GOTERM_MF_DIRECT	GO:0005544~calcium-dependent phospholipid binding	5	1.06383	0.0421385	ANXA1, ANXA3, ANXA4, ANXA5, ANXA6	462	55	19304	3.7985	1	0.549156	0.530514
GOTERM_CC_DIRECT	GO:0012507~ER to Golgi transport vesicle membrane	5	1.06383	0.0425649	CD74, SEC13, B2M, SEC31A, HLA-E	467	59	20887	3.79033	1	0.255124	0.225516
UP_SEQ_FEATURE	MUTAGEN:S->A: Prevents phosphorylation in case of mitophagy. Impaired translocation of PRKN to mitochondria.	2	0.425532	0.042802	RPS27A, UBA52	446	2	20569	46.1188	1	1	0.995164
UP_SEQ_FEATURE	MUTAGEN:L->R: Complete loss of nonsense-mediated decay activity.	2	0.425532	0.042802	RBM8A, MAGOH	446	2	20569	46.1188	1	1	0.995164
UP_SEQ_FEATURE	DOMAIN:Translation elongation factor EF1B beta/delta subunit guanine nucleotide exchange	2	0.425532	0.042802	EEF1B2, EEF1D	446	2	20569	46.1188	1	1	0.995164
UP_SEQ_FEATURE	MUTAGEN:S->G: Phosphomimetic mutant that can recruit PRKN to mitochondria.	2	0.425532	0.042802	RPS27A, UBA52	446	2	20569	46.1188	1	1	0.995164
UP_SEQ_FEATURE	TRANSMEM:Helical; Name=VI	2	0.425532	0.042802	MT-CO1, MT-CO3	446	2	20569	46.1188	1	1	0.995164
UP_SEQ_FEATURE	REPEAT:PC 5	2	0.425532	0.042802	PSMD2, PSMD1	446	2	20569	46.1188	1	1	0.995164
UP_SEQ_FEATURE	TRANSMEM:Helical; Name=III	2	0.425532	0.042802	MT-CO1, MT-CO3	446	2	20569	46.1188	1	1	0.995164
UP_SEQ_FEATURE	TRANSMEM:Helical; Name=V	2	0.425532	0.042802	MT-CO1, MT-CO3	446	2	20569	46.1188	1	1	0.995164
UP_SEQ_FEATURE	TRANSMEM:Helical; Name=IV	2	0.425532	0.042802	MT-CO1, MT-CO3	446	2	20569	46.1188	1	1	0.995164
UP_SEQ_FEATURE	DOMAIN:Cytochrome oxidase subunit I profile	2	0.425532	0.042802	MT-CO1, MT-CYB	446	2	20569	46.1188	1	1	0.995164
UP_SEQ_FEATURE	REPEAT:PC 7	2	0.425532	0.042802	PSMD2, PSMD1	446	2	20569	46.1188	1	1	0.995164
UP_SEQ_FEATURE	TRANSMEM:Helical; Name=VII	2	0.425532	0.042802	MT-CO1, MT-CO3	446	2	20569	46.1188	1	1	0.995164
UP_SEQ_FEATURE	DOMAIN:Elongation factor 1 beta central acidic region eukaryote	2	0.425532	0.042802	EEF1B2, EEF1D	446	2	20569	46.1188	1	1	0.995164
UP_SEQ_FEATURE	REPEAT:PC 6	2	0.425532	0.042802	PSMD2, PSMD1	446	2	20569	46.1188	1	1	0.995164
GOTERM_MF_DIRECT	GO:0031386~protein tag activity	3	0.638298	0.0428419	UBC, RPS27A, UBA52	462	14	19304	8.95362	1	0.549156	0.530514
GOTERM_CC_DIRECT	GO:0005746~mitochondrial respirasome	3	0.638298	0.0430526	COX7A2L, UQCRC1, UQCRH	467	15	20887	8.94518	1	0.255124	0.225516
GOTERM_CC_DIRECT	GO:0005856~cytoskeleton	19	4.04255	0.0434254	CCT3, TPM3, CCDC69, BRK1, CORO1A, LRPPRC, ACTG1, FGR, HINT1, UBXN11, BASP1, TMSB4X, S100A12, VIM, RAC1, GAPDH, TMSB10, WASF2, S100A8	467	518	20887	1.64053	1	0.255124	0.225516
GOTERM_MF_DIRECT	GO:0038024~cargo receptor activity	4	0.851064	0.0434975	SCARB2, MARCO, TMED9, ITGB2	462	33	19304	5.06467	1	0.549156	0.530514
KEGG_PATHWAY	hsa00480:Glutathione metabolism	6	1.2766	0.0435117	MGST3, IDH1, MGST2, LAP3, PRDX6, SRM	296	58	8840	3.08947	0.999988	0.394713	0.36985
INTERPRO	IPR029064:Ribosomal_eL30-like_sf	3	0.638298	0.0437741	RPL7A, RPL30, RPS12	465	15	20607	8.86323	1	1	0.992
GOTERM_BP_DIRECT	GO:0030593~neutrophil chemotaxis	6	1.2766	0.0438589	CSF3R, ITGB2, CXCR2, S100A12, CKLF, S100A8	459	83	19734	3.10796	1	1	0.985988
GOTERM_CC_DIRECT	GO:0034515~proteasome storage granule	2	0.425532	0.0441243	PSMD2, PSMD1	467	2	20887	44.7259	1	0.256318	0.226571
INTERPRO	IPR018940:EF-1_beta_acid_region_euk	2	0.425532	0.0445273	EEF1B2, EEF1D	465	2	20607	44.3161	1	1	0.992
INTERPRO	IPR036219:eEF-1beta-like_sf	2	0.425532	0.0445273	EEF1B2, EEF1D	465	2	20607	44.3161	1	1	0.992
INTERPRO	IPR049720:EF1B_bsu/dsu	2	0.425532	0.0445273	EEF1B2, EEF1D	465	2	20607	44.3161	1	1	0.992
INTERPRO	IPR002015:Proteasome/cyclosome_rpt	2	0.425532	0.0445273	PSMD2, PSMD1	465	2	20607	44.3161	1	1	0.992
INTERPRO	IPR002392:ANX5	2	0.425532	0.0445273	ANXA4, ANXA5	465	2	20607	44.3161	1	1	0.992
INTERPRO	IPR022309:Ribosomal_Se8/biogenesis_NSA2	2	0.425532	0.0445273	NSA2, RPS8	465	2	20607	44.3161	1	1	0.992
INTERPRO	IPR000883:Cyt_C_Oxase_1	2	0.425532	0.0445273	MT-CO1, MT-CYB	465	2	20607	44.3161	1	1	0.992
INTERPRO	IPR023616:Cyt_c_oxase-like_su1_dom	2	0.425532	0.0445273	MT-CO1, MT-CYB	465	2	20607	44.3161	1	1	0.992
INTERPRO	IPR009018:Signal_recog_particle_SRP9/14	2	0.425532	0.0445273	SRP14, SRP9	465	2	20607	44.3161	1	1	0.992
INTERPRO	IPR027534:Ribosomal_P1/P2	2	0.425532	0.0445273	RPLP1, RPLP2	465	2	20607	44.3161	1	1	0.992
INTERPRO	IPR001326:Transl_elong_EF1B_B/D_CS	2	0.425532	0.0445273	EEF1B2, EEF1D	465	2	20607	44.3161	1	1	0.992
INTERPRO	IPR038716:P1/P2_N_sf	2	0.425532	0.0445273	RPLP1, RPLP2	465	2	20607	44.3161	1	1	0.992
INTERPRO	IPR014038:EF1B_bsu/dsu_GNE	2	0.425532	0.0445273	EEF1B2, EEF1D	465	2	20607	44.3161	1	1	0.992
INTERPRO	IPR036927:Cyt_c_oxase-like_su1_sf	2	0.425532	0.0445273	MT-CO1, MT-CYB	465	2	20607	44.3161	1	1	0.992
INTERPRO	IPR000589:Ribosomal_uS15	2	0.425532	0.0445273	MRPS15, RPS13	465	2	20607	44.3161	1	1	0.992
INTERPRO	IPR024332:MOZART2	2	0.425532	0.0445273	MZT2B, MZT2A	465	2	20607	44.3161	1	1	0.992
INTERPRO	IPR007635:Tis11B_N	2	0.425532	0.0445273	ZFP36L2, ZFP36L1	465	2	20607	44.3161	1	1	0.992
UP_SEQ_FEATURE	DOMAIN:Helicase ATP-binding	7	1.48936	0.0447875	EIF4A2, DDX18, DHX30, DDX46, DHX9, DHX15, SMARCA5	446	119	20569	2.71287	1	1	0.995164
GOTERM_CC_DIRECT	GO:0031090~organelle membrane	4	0.851064	0.0457702	SLC39A8, ATP1A1, VAMP5, ITM2B	467	36	20887	4.96955	1	0.262925	0.232411
GOTERM_BP_DIRECT	GO:1905551~negative regulation of protein localization to endoplasmic reticulum	2	0.425532	0.0458799	BTF3, NACA	459	2	19734	42.9935	1	1	0.985988
GOTERM_BP_DIRECT	GO:0071071~regulation of phospholipid biosynthetic process	2	0.425532	0.0458799	SCP2, IDH1	459	2	19734	42.9935	1	1	0.985988
GOTERM_BP_DIRECT	GO:1905663~positive regulation of telomerase RNA reverse transcriptase activity	2	0.425532	0.0458799	HNRNPA2B1, HNRNPD	459	2	19734	42.9935	1	1	0.985988
GOTERM_BP_DIRECT	GO:0034516~response to vitamin B6	2	0.425532	0.0458799	KYNU, ALPL	459	2	19734	42.9935	1	1	0.985988
GOTERM_BP_DIRECT	GO:0002182~cytoplasmic translational elongation	2	0.425532	0.0458799	EEF1D, RPLP2	459	2	19734	42.9935	1	1	0.985988
GOTERM_BP_DIRECT	GO:0036444~calcium import into the mitochondrion	3	0.638298	0.0462309	HSPA9, MCUB, VDAC1	459	15	19734	8.59869	1	1	0.985988
GOTERM_BP_DIRECT	GO:1900153~positive regulation of nuclear-transcribed mRNA catabolic process, deadenylation-dependent decay	3	0.638298	0.0462309	PABPC1, ZFP36L2, ZFP36L1	459	15	19734	8.59869	1	1	0.985988
SMART	SM00847:HA2	3	0.638298	0.0465696	DHX30, DHX9, DHX15	208	18	10692	8.56731	0.999845	0.856881	0.852224
GOTERM_BP_DIRECT	GO:0032212~positive regulation of telomere maintenance via telomerase	4	0.851064	0.0469994	CCT3, CCT7, CCT5, CCT4	459	35	19734	4.91354	1	1	0.985988
GOTERM_BP_DIRECT	GO:0032743~positive regulation of interleukin-2 production	4	0.851064	0.0469994	CD86, ANXA1, RPS3, CCR2	459	35	19734	4.91354	1	1	0.985988
GOTERM_BP_DIRECT	GO:0051085~chaperone cofactor-dependent protein refolding	4	0.851064	0.0469994	HSPA9, CD74, HSPE1, HSPD1	459	35	19734	4.91354	1	1	0.985988
GOTERM_MF_DIRECT	GO:0051920~peroxiredoxin activity	2	0.425532	0.047193	PARK7, PRDX6	462	2	19304	41.7835	1	0.573473	0.554006
GOTERM_MF_DIRECT	GO:0001069~regulatory region RNA binding	2	0.425532	0.047193	MBNL1, DHX9	462	2	19304	41.7835	1	0.573473	0.554006
UP_KW_BIOLOGICAL_PROCESS	KW-0324~Glycolysis	4	0.851064	0.0472269	PGK1, ENO1, ALDOA, GAPDH	260	36	11450	4.89316	0.99347	0.350828	0.323841
GOTERM_BP_DIRECT	GO:0032508~DNA duplex unwinding	5	1.06383	0.0479753	DHX30, ANXA1, DHX9, SUB1, G3BP1	459	59	19734	3.64351	1	1	0.985988
GOTERM_BP_DIRECT	GO:0006986~response to unfolded protein	5	1.06383	0.0479753	HSPA4, STT3B, HSPE1, HSPD1, MANF	459	59	19734	3.64351	1	1	0.985988
GOTERM_CC_DIRECT	GO:0005786~signal recognition particle, endoplasmic reticulum targeting	3	0.638298	0.048492	SRP72, SRP14, SRP9	467	16	20887	8.38611	1	0.273691	0.241928
INTERPRO	IPR000626:Ubiquitin-like_dom	5	1.06383	0.0484935	UBC, ELOB, FAU, RPS27A, UBA52	465	61	20607	3.63247	1	1	0.992
GOTERM_MF_DIRECT	GO:0000062~fatty-acyl-CoA binding	3	0.638298	0.0486681	HADHA, SCP2, DBI	462	15	19304	8.35671	1	0.573473	0.554006
GOTERM_MF_DIRECT	GO:0071933~Arp2/3 complex binding	3	0.638298	0.0486681	GMFG, IQGAP2, WASF2	462	15	19304	8.35671	1	0.573473	0.554006
GOTERM_CC_DIRECT	GO:0005635~nuclear envelope	10	2.12766	0.0487032	SEC13, HAX1, XPO1, NUP210, PARP1, MGST3, ALOX5AP, MGST2, RAC1, ATRAID	467	212	20887	2.10971	1	0.273691	0.241928
UP_SEQ_FEATURE	DOMAIN:Ubiquitin-like	5	1.06383	0.0497672	UBC, ELOB, FAU, RPS27A, UBA52	446	64	20569	3.60303	1	1	0.995164
GOTERM_BP_DIRECT	GO:0043542~endothelial cell migration	4	0.851064	0.0504196	ZEB2, ITGB2, S100A12, S100P	459	36	19734	4.77705	1	1	0.985988
GOTERM_CC_DIRECT	GO:0005759~mitochondrial matrix	16	3.40426	0.0509456	HSPA9, MRPS15, NAXE, ATP5PB, NDUFA10, PARK7, HSPE1, SOD2, LRPPRC, HSPD1, HAX1, BOLA3, RPS3, NDUFS2, GRSF1, AURKAIP1	467	421	20887	1.6998	1	0.282741	0.249928
GOTERM_MF_DIRECT	GO:0044877~protein-containing complex binding	14	2.97872	0.0512647	KHDRBS1, BRK1, HNRNPU, CAPG, PARK7, HADHA, ALOX5AP, NDUFAF2, RPS3, UQCRC1, CAPN2, RAC1, MT-CYB, APPL1	462	327	19304	1.7889	1	0.594166	0.573996
GOTERM_CC_DIRECT	GO:0031902~late endosome membrane	8	1.70213	0.0514074	VAMP8, SCARB2, IFITM3, CD63, IFITM2, ANXA6, LAMTOR2, B2M	467	150	20887	2.38538	1	0.282741	0.249928
GOTERM_CC_DIRECT	GO:0035580~specific granule lumen	5	1.06383	0.0520371	RETN, LYZ, CTSD, B2M, ILF2	467	63	20887	3.54968	1	0.283191	0.250326
UP_SEQ_FEATURE	DOMAIN:EF-hand 1	9	1.91489	0.0522983	GCA, CAPN2, EFCAB14, S100A12, SDF4, S100P, CALM2, S100A8, S100A11	446	188	20569	2.20782	1	1	0.995164
GOTERM_CC_DIRECT	GO:0035579~specific granule membrane	6	1.2766	0.0529626	VAMP8, ITGB2, UBR4, MCEMP1, LAMTOR2, TNFRSF1B	467	91	20887	2.94896	1	0.285226	0.252124
GOTERM_BP_DIRECT	GO:0048255~mRNA stabilization	4	0.851064	0.0539573	THRAP3, HNRNPU, YBX1, PABPC1	459	37	19734	4.64794	1	1	0.985988
GOTERM_BP_DIRECT	GO:0032481~positive regulation of type I interferon production	4	0.851064	0.0539573	TRAF3IP3, G3BP1, CD14, GAPDH	459	37	19734	4.64794	1	1	0.985988
GOTERM_CC_DIRECT	GO:0022624~proteasome accessory complex	3	0.638298	0.054165	PSMD14, PSMD2, PSMD1	467	17	20887	7.89281	1	0.288694	0.25519
BIOCARTA	h_glycolysisPathway:Glycolysis Pathway	3	0.638298	0.0545982	PGK1, ENO1, GAPDH	64	10	1623	7.60781	0.9992	1	1
GOTERM_MF_DIRECT	GO:0044548~S100 protein binding	3	0.638298	0.0547621	CACYBP, S100P, S100A11	462	16	19304	7.83442	1	0.624464	0.603266
INTERPRO	IPR011709:DEAD-box_helicase_OB_fold	3	0.638298	0.0550583	DHX30, DHX9, DHX15	465	17	20607	7.82049	1	1	0.992
SMART	SM00651:Sm	3	0.638298	0.0564005	SNRPG, SNRPE, LSM3	208	20	10692	7.71058	0.999977	0.873522	0.868775
SMART	SM00916:L51_S25_CI-B8	2	0.425532	0.0569688	MRPS25, NDUFA2	208	3	10692	34.2692	0.999979	0.873522	0.868775
GOTERM_MF_DIRECT	GO:0000049~tRNA binding	6	1.2766	0.0572515	AIMP1, EEF1A1, EIF5B, SSB, RPL35A, EIF2A	462	87	19304	2.88162	1	0.630008	0.608622
UP_SEQ_FEATURE	DOMAIN:EF-hand 2	9	1.91489	0.057588	GCA, CAPN2, EFCAB14, S100A12, SDF4, S100P, CALM2, S100A8, S100A11	446	192	20569	2.16182	1	1	0.995164
GOTERM_BP_DIRECT	GO:0050870~positive regulation of T cell activation	4	0.851064	0.0576107	PYCARD, B2M, HSPD1, CCR2	459	38	19734	4.52563	1	1	0.985988
GOTERM_MF_DIRECT	GO:0009055~electron transfer activity	5	1.06383	0.057793	AKR7A2, NDUFS6, NDUFS2, UQCR11, MT-CYB	462	61	19304	3.42488	1	0.630008	0.608622
GOTERM_MF_DIRECT	GO:0016887~ATP hydrolysis activity	17	3.61702	0.0579215	CCT3, HSPA9, EIF4A2, DDX18, DDX46, DHX9, SMARCA5, OLA1, ATP1A1, HSPD1, DHX30, G3BP1, DHX15, ALPL, CCT7, CCT5, CCT4	462	434	19304	1.63668	1	0.630008	0.608622
GOTERM_BP_DIRECT	GO:0055093~response to hyperoxia	3	0.638298	0.0580972	MT-ATP6, MT-CYB, SOD2	459	17	19734	7.58708	1	1	0.985988
UP_KW_DISEASE	KW-0622~Neuropathy	9	1.91489	0.0590993	MT-ATP6, HINT1, UQCRC1, MPV17, ATP1A1, COX6A1, LITAF, CCT5, TYMP	147	139	4817	2.12171	0.968955	0.421082	0.39892
GOTERM_MF_DIRECT	GO:0031072~heat shock protein binding	5	1.06383	0.060666	HSPA9, EEF1D, LMAN2, ITGB2, HTT	462	62	19304	3.36964	1	0.635339	0.613771
INTERPRO	IPR013766:Thioredoxin_domain	4	0.851064	0.0607107	PRDX1, TXN, PDIA6, PRDX6	465	40	20607	4.43161	1	1	0.992
INTERPRO	IPR007502:Helicase-assoc_dom	3	0.638298	0.0610411	DHX30, DHX9, DHX15	465	18	20607	7.38602	1	1	0.992
GOTERM_MF_DIRECT	GO:0045182~translation regulator activity	3	0.638298	0.0611076	RPS14, RPS9, RPL10	462	17	19304	7.37357	1	0.635339	0.613771
GOTERM_MF_DIRECT	GO:0043024~ribosomal small subunit binding	3	0.638298	0.0611076	NPM1, G3BP1, EIF1	462	17	19304	7.37357	1	0.635339	0.613771
INTERPRO	IPR012340:NA-bd_OB-fold	6	1.2766	0.0611877	AIMP1, RPS28, CSDE1, YBX1, RPL8, RPS23	465	94	20607	2.82869	1	1	0.992
GOTERM_BP_DIRECT	GO:0030097~hemopoiesis	5	1.06383	0.0613068	CSF1R, TTC7A, SOD2, ZFP36L2, CCR2	459	64	19734	3.35886	1	1	0.985988
GOTERM_BP_DIRECT	GO:0032757~positive regulation of interleukin-8 production	5	1.06383	0.0613068	PYCARD, FCN1, CD74, CD14, PARK7	459	64	19734	3.35886	1	1	0.985988
UP_KW_BIOLOGICAL_PROCESS	KW-0066~ATP synthesis	3	0.638298	0.0614795	MT-ATP6, ATP5MG, ATP5ME	260	18	11450	7.33974	0.998638	0.426258	0.393469
UP_SEQ_FEATURE	REGION:RNA-binding	3	0.638298	0.0626769	SRP72, LRPPRC, ZFP36L2	446	19	20569	7.28192	1	1	0.995164
GOTERM_BP_DIRECT	GO:0006935~chemotaxis	7	1.48936	0.0629852	CMTM7, CXCR2, FPR1, PROK2, RAC1, TYMP, CCR2	459	121	19734	2.48723	1	1	0.985988
UP_SEQ_FEATURE	DOMAIN:FF 5	2	0.425532	0.0635125	TCERG1, PRPF40A	446	3	20569	30.7459	1	1	0.995164
UP_SEQ_FEATURE	REPEAT:PC 4	2	0.425532	0.0635125	PSMD2, PSMD1	446	3	20569	30.7459	1	1	0.995164
UP_SEQ_FEATURE	REPEAT:PC 2	2	0.425532	0.0635125	PSMD2, PSMD1	446	3	20569	30.7459	1	1	0.995164
UP_SEQ_FEATURE	REPEAT:PC 3	2	0.425532	0.0635125	PSMD2, PSMD1	446	3	20569	30.7459	1	1	0.995164
UP_SEQ_FEATURE	DOMAIN:FF 6	2	0.425532	0.0635125	TCERG1, PRPF40A	446	3	20569	30.7459	1	1	0.995164
UP_SEQ_FEATURE	DOMAIN:FAS1	2	0.425532	0.0635125	STAB1, TGFBI	446	3	20569	30.7459	1	1	0.995164
UP_SEQ_FEATURE	DOMAIN:NADH:quinone oxidoreductase/Mrp antiporter membrane subunit	2	0.425532	0.0635125	MT-ND4, MT-ND2	446	3	20569	30.7459	1	1	0.995164
UP_SEQ_FEATURE	REGION:Involved in homodimerization	2	0.425532	0.0635125	KHDRBS1, CTNNA1	446	3	20569	30.7459	1	1	0.995164
UP_SEQ_FEATURE	REPEAT:PC 1	2	0.425532	0.0635125	PSMD2, PSMD1	446	3	20569	30.7459	1	1	0.995164
GOTERM_MF_DIRECT	GO:0019899~enzyme binding	15	3.19149	0.0638313	HSPA9, SCARB2, PARP1, HDAC1, PARK7, SOD2, HSPD1, APH1A, PYCARD, ATP5IF1, TMSB4X, ALOX5AP, RPS3, CAPN2, RAC1	462	372	19304	1.68482	1	0.654039	0.631837
GOTERM_BP_DIRECT	GO:0051560~mitochondrial calcium ion homeostasis	3	0.638298	0.064382	MCUB, ANXA6, IMMT	459	18	19734	7.16558	1	1	0.985988
GOTERM_BP_DIRECT	GO:0000027~ribosomal large subunit assembly	3	0.638298	0.064382	RPL5, RPL10, RPL11	459	18	19734	7.16558	1	1	0.985988
GOTERM_BP_DIRECT	GO:2000737~negative regulation of stem cell differentiation	3	0.638298	0.064382	YTHDF2, HNRNPU, ZFP36L2	459	18	19734	7.16558	1	1	0.985988
GOTERM_CC_DIRECT	GO:1990501~exon-exon junction subcomplex mago-y14	2	0.425532	0.0654525	RBM8A, MAGOH	467	3	20887	29.8173	1	0.345295	0.305222
BBID	73.Integrins_and_other_cell-surface_receptors	3	0.638298	0.0656607	CD63, FCGR3B, CD14	14	13	388	6.3956	0.775559	1	1
GOTERM_MF_DIRECT	GO:0003678~DNA helicase activity	4	0.851064	0.0657065	DHX30, DHX9, SUB1, G3BP1	462	39	19304	4.28549	1	0.663636	0.641108
INTERPRO	IPR014717:Transl_elong_EF1B/ribsomal_bS6	2	0.425532	0.0660434	EEF1B2, EEF1D	465	3	20607	29.5441	1	1	0.992
INTERPRO	IPR039543:POX18/NSL-TP1	2	0.425532	0.0660434	SCP2, HSD17B4	465	3	20607	29.5441	1	1	0.992
INTERPRO	IPR003213:Cyt_c_oxidase_su6B	2	0.425532	0.0660434	COA6, COX6B1	465	3	20607	29.5441	1	1	0.992
INTERPRO	IPR001446:5_LipOase_AP	2	0.425532	0.0660434	ALOX5AP, MGST2	465	3	20607	29.5441	1	1	0.992
INTERPRO	IPR038526:Ribosomal_eL22_sf	2	0.425532	0.0660434	RPL22, RPL22L1	465	3	20607	29.5441	1	1	0.992
INTERPRO	IPR018295:FLAP/GST2/LTC4S_CS	2	0.425532	0.0660434	ALOX5AP, MGST2	465	3	20607	29.5441	1	1	0.992
INTERPRO	IPR045877:ZFP36-like	2	0.425532	0.0660434	ZFP36L2, ZFP36L1	465	3	20607	29.5441	1	1	0.992
INTERPRO	IPR036549:Cyt_c_oxidase_su6B_sf	2	0.425532	0.0660434	COA6, COX6B1	465	3	20607	29.5441	1	1	0.992
INTERPRO	IPR002671:Ribosomal_eL22	2	0.425532	0.0660434	RPL22, RPL22L1	465	3	20607	29.5441	1	1	0.992
INTERPRO	IPR007741:Ribosomal_mL43/mS25/NADH_DH	2	0.425532	0.0660434	MRPS25, NDUFA2	465	3	20607	29.5441	1	1	0.992
INTERPRO	IPR001750:ND/Mrp_mem	2	0.425532	0.0660434	MT-ND4, MT-ND2	465	3	20607	29.5441	1	1	0.992
INTERPRO	IPR011331:Ribosomal_eL37/eL43	2	0.425532	0.0660434	RPL37A, RPL37	465	3	20607	29.5441	1	1	0.992
GOTERM_CC_DIRECT	GO:0071004~U2-type prespliceosome	3	0.638298	0.0661601	SNRPG, PRPF40A, SF3B1	467	19	20887	7.06199	1	0.345503	0.305406
GOTERM_BP_DIRECT	GO:0006886~intracellular protein transport	12	2.55319	0.0670149	HSPA9, CD74, NPM1, ARF1, SEC13, TMED9, SNX2, SNX17, STXBP2, ARL5A, AP2M1, SEC31A	459	283	19734	1.82304	1	1	0.985988
INTERPRO	IPR007593:CD225/Dispanin_fam	3	0.638298	0.0672337	IFITM3, IFITM1, IFITM2	465	19	20607	6.99728	1	1	0.992
GOTERM_BP_DIRECT	GO:0110099~negative regulation of calcium import into the mitochondrion	2	0.425532	0.068026	MCUB, VDAC1	459	3	19734	28.6623	1	1	0.985988
GOTERM_BP_DIRECT	GO:0045058~T cell selection	2	0.425532	0.068026	CD74, CD1D	459	3	19734	28.6623	1	1	0.985988
GOTERM_BP_DIRECT	GO:1990428~miRNA transport	2	0.425532	0.068026	HNRNPA2B1, YBX1	459	3	19734	28.6623	1	1	0.985988
GOTERM_BP_DIRECT	GO:1990145~maintenance of translational fidelity	2	0.425532	0.068026	RPS23, RPS12	459	3	19734	28.6623	1	1	0.985988
UP_SEQ_FEATURE	LIPID:N-myristoyl glycine	9	1.91489	0.0682422	FGR, DDX46, BASP1, RPS8, CCDC69, HTT, RPL15, ARL5A, PPM1G	446	199	20569	2.08578	1	1	0.995164
GOTERM_MF_DIRECT	GO:0051020~GTPase binding	4	0.851064	0.069827	AIMP1, PREB, ENO1, YBX1	462	40	19304	4.17835	1	0.668301	0.645614
GOTERM_MF_DIRECT	GO:0051059~NF-kappaB binding	4	0.851064	0.069827	NPM1, HDAC1, ANXA4, COMMD6	462	40	19304	4.17835	1	0.668301	0.645614
GOTERM_MF_DIRECT	GO:0047134~protein-disulfide reductase (NAD(P)H) activity	2	0.425532	0.0699494	PGK1, TXN	462	3	19304	27.8557	1	0.668301	0.645614
GOTERM_MF_DIRECT	GO:0062153~C5-methylcytidine-containing RNA reader activity	2	0.425532	0.0699494	YTHDF2, YBX1	462	3	19304	27.8557	1	0.668301	0.645614
GOTERM_BP_DIRECT	GO:0006879~intracellular iron ion homeostasis	5	1.06383	0.0701497	NDFIP1, BOLA3, FTH1, TTC7A, B2M	459	67	19734	3.20847	1	1	0.985988
GOTERM_BP_DIRECT	GO:0050684~regulation of mRNA processing	3	0.638298	0.0708826	RBM8A, DHX9, MAGOH	459	19	19734	6.78844	1	1	0.985988
UP_KW_MOLECULAR_FUNCTION	KW-0560~Oxidoreductase	23	4.89362	0.0715222	MT-ND4, MDH1, CTBP1, MGST3, IDH1, AKR1A1, MGST2, HSD17B4, MT-ND2, SOD2, COX6A1, PRDX6, MT-ND3, MT-ND1, HADHA, AKR7A2, ADI1, PRDX1, FTH1, DPYD, NDUFS2, MT-CYB, GAPDH	305	616	11889	1.45543	0.996173	0.560782	0.530874
KEGG_PATHWAY	hsa05131:Shigellosis	14	2.97872	0.0722092	CAST, ARF1, ACTG1, PYCARD, DIAPH1, UBC, CAPN2, VDAC1, CD14, RAC1, RPS27A, UBA52, WASF2, SKP1	296	249	8840	1.67915	1	0.626694	0.587217
GOTERM_CC_DIRECT	GO:0005839~proteasome core complex	3	0.638298	0.0724574	PSMA5, PSMB4, PSMB2	467	20	20887	6.70889	1	0.374605	0.33113
UP_SEQ_FEATURE	DOMAIN:Thioredoxin	4	0.851064	0.0732716	PRDX1, TXN, PDIA6, PRDX6	446	45	20569	4.09945	1	1	0.995164
INTERPRO	IPR001163:Sm_dom_euk/arc	3	0.638298	0.0736237	SNRPG, SNRPE, LSM3	465	20	20607	6.64742	1	1	0.992
KEGG_PATHWAY	hsa04142:Lysosome	9	1.91489	0.074019	SCARB2, CD63, GM2A, HEXB, PSAP, CTSD, LITAF, ATP6V0C, CTSS	296	132	8840	2.03624	1	0.626694	0.587217
GOTERM_MF_DIRECT	GO:0016491~oxidoreductase activity	7	1.48936	0.0746885	MT-ND4, ADI1, CTBP1, HSD17B4, MT-CYB, COX6A1, MT-ND1	462	123	19304	2.37793	1	0.696287	0.67265
UP_KW_MOLECULAR_FUNCTION	KW-0593~Phospholipase A2 inhibitor	2	0.425532	0.074771	ANXA1, ANXA3	305	3	11889	25.9869	0.997058	0.560782	0.530874
GOTERM_MF_DIRECT	GO:0003730~mRNA 3'-UTR binding	11	2.34043	0.0748483	RPL5, RPL41, HNRNPA3, RPS7, SERBP1, HNRNPA2B1, HNRNPU, PABPC1, TARDBP, LRPPRC, CCT5	462	248	19304	1.8533	1	0.696287	0.67265
SMART	SM00554:FAS1	2	0.425532	0.0752313	STAB1, TGFBI	208	4	10692	25.7019	0.999999	0.99541	0.99
SMART	SM00356:ZnF_C3H1	4	0.851064	0.0757377	MBNL1, ZFP36L2, ZC3H15, ZFP36L1	208	51	10692	4.03167	0.999999	0.99541	0.99
GOTERM_BP_DIRECT	GO:2000406~positive regulation of T cell migration	3	0.638298	0.0775856	PYCARD, ITGA4, CORO1A	459	20	19734	6.44902	1	1	0.985988
GOTERM_BP_DIRECT	GO:0034244~negative regulation of transcription elongation by RNA polymerase II	3	0.638298	0.0775856	TCERG1, PARP1, HNRNPU	459	20	19734	6.44902	1	1	0.985988
GOTERM_CC_DIRECT	GO:0000118~histone deacetylase complex	4	0.851064	0.0787385	HINT1, RBBP4, HDAC1, SAP30	467	45	20887	3.97564	1	0.403048	0.356272
KEGG_PATHWAY	hsa05416:Viral myocarditis	6	1.2766	0.0798814	CD86, ITGB2, RAC1, ACTG1, HLA-E, EIF4G1	296	69	8840	2.59694	1	0.654512	0.613283
GOTERM_CC_DIRECT	GO:0005938~cell cortex	8	1.70213	0.0809896	HAX1, NDFIP1, NCL, CD302, RAC1, ENO1, IQGAP2, CORO1A	467	167	20887	2.14256	1	0.410506	0.362865
UP_KW_BIOLOGICAL_PROCESS	KW-0145~Chemotaxis	6	1.2766	0.081423	CMTM7, CXCR2, FPR1, CKLF, S100A8, TYMP	260	102	11450	2.5905	0.999854	0.514395	0.474826
GOTERM_BP_DIRECT	GO:0045454~cell redox homeostasis	4	0.851064	0.0818507	BOLA3, PRDX1, TXN, PRDX6	459	44	19734	3.9085	1	1	0.985988
GOTERM_BP_DIRECT	GO:0048870~cell motility	4	0.851064	0.0818507	BRK1, RAC1, IER2, ACTG1	459	44	19734	3.9085	1	1	0.985988
GOTERM_CC_DIRECT	GO:0005771~multivesicular body	4	0.851064	0.0829007	CD63, CD74, CST7, TPT1	467	46	20887	3.88921	1	0.416113	0.367822
UP_KW_MOLECULAR_FUNCTION	KW-0347~Helicase	8	1.70213	0.0831529	EIF4A2, DDX18, DHX30, DDX46, DHX9, G3BP1, DHX15, SMARCA5	305	147	11889	2.12138	0.998513	0.566952	0.536714
GOTERM_BP_DIRECT	GO:0017148~negative regulation of translation	6	1.2766	0.0833514	NCL, SERBP1, RPS3, YBX1, EIF4E2, GAPDH	459	100	19734	2.57961	1	1	0.985988
GOTERM_BP_DIRECT	GO:0043123~positive regulation of canonical NF-kappaB signal transduction	10	2.12766	0.0834319	PYCARD, CD74, LGALS1, NDFIP1, PARP1, DHX15, S100A12, S100P, GAPDH, LITAF	459	227	19734	1.89399	1	1	0.985988
UP_SEQ_FEATURE	DOMAIN:FAS1 3	2	0.425532	0.0837759	STAB1, TGFBI	446	4	20569	23.0594	1	1	0.995164
UP_SEQ_FEATURE	MOTIF:Cx10C motif	2	0.425532	0.0837759	COA6, COX6B1	446	4	20569	23.0594	1	1	0.995164
UP_SEQ_FEATURE	DOMAIN:FAS1 2	2	0.425532	0.0837759	STAB1, TGFBI	446	4	20569	23.0594	1	1	0.995164
UP_SEQ_FEATURE	ACT_SITE:Cysteine sulfenic acid (-SOH) intermediate; for peroxidase activity	2	0.425532	0.0837759	PRDX1, PRDX6	446	4	20569	23.0594	1	1	0.995164
UP_SEQ_FEATURE	DOMAIN:FAS1 4	2	0.425532	0.0837759	STAB1, TGFBI	446	4	20569	23.0594	1	1	0.995164
UP_SEQ_FEATURE	DOMAIN:FAS1 1	2	0.425532	0.0837759	STAB1, TGFBI	446	4	20569	23.0594	1	1	0.995164
UP_SEQ_FEATURE	MOTIF:Cx9C motif	2	0.425532	0.0837759	COA6, COX6B1	446	4	20569	23.0594	1	1	0.995164
UP_KW_BIOLOGICAL_PROCESS	KW-0690~Ribosome biogenesis	6	1.2766	0.0840838	DHX30, NOP58, ZNF593, EBNA1BP2, NSA2, IMP4	260	103	11450	2.56535	0.999892	0.514395	0.474826
UP_KW_DISEASE	KW-0900~Congenital disorder of glycosylation	5	1.06383	0.0841741	DPM3, ALG3, SLC39A8, STT3B, DDOST	147	55	4817	2.97897	0.993342	0.533103	0.505045
GOTERM_BP_DIRECT	GO:0045088~regulation of innate immune response	3	0.638298	0.0844783	FGR, SAMHD1, APPL1	459	21	19734	6.14192	1	1	0.985988
GOTERM_BP_DIRECT	GO:1902455~negative regulation of stem cell population maintenance	3	0.638298	0.0844783	RBBP4, HDAC1, SAP30	459	21	19734	6.14192	1	1	0.985988
GOTERM_CC_DIRECT	GO:0070822~Sin3-type complex	3	0.638298	0.0855928	RBBP4, HDAC1, SAP30	467	22	20887	6.09899	1	0.421443	0.372533
GOTERM_CC_DIRECT	GO:0035145~exon-exon junction complex	3	0.638298	0.0855928	RBM8A, THRAP3, MAGOH	467	22	20887	6.09899	1	0.421443	0.372533
GOTERM_BP_DIRECT	GO:0071364~cellular response to epidermal growth factor stimulus	4	0.851064	0.0862569	EEF1A1, NCL, ZFP36L2, ZFP36L1	459	45	19734	3.82164	1	1	0.985988
GOTERM_BP_DIRECT	GO:0051603~proteolysis involved in protein catabolic process	4	0.851064	0.0862569	PSMB4, PSMB2, CAPN2, CTSS	459	45	19734	3.82164	1	1	0.985988
GOTERM_MF_DIRECT	GO:0015631~tubulin binding	5	1.06383	0.086278	RPS3, HDGF, CACYBP, TBCA, ALDOA	462	70	19304	2.98454	1	0.792189	0.765297
INTERPRO	IPR036378:FAS1_dom_sf	2	0.425532	0.087076	STAB1, TGFBI	465	4	20607	22.1581	1	1	0.992
INTERPRO	IPR048280:COX6B-like	2	0.425532	0.087076	COA6, COX6B1	465	4	20607	22.1581	1	1	0.992
INTERPRO	IPR000782:FAS1_domain	2	0.425532	0.087076	STAB1, TGFBI	465	4	20607	22.1581	1	1	0.992
INTERPRO	IPR012678:Ribosomal_uL23/eL15/eS24_sf	2	0.425532	0.087076	RPL15, RPS24	465	4	20607	22.1581	1	1	0.992
INTERPRO	IPR024706:Peroxiredoxin_AhpC-typ	2	0.425532	0.087076	PRDX1, PRDX6	465	4	20607	22.1581	1	1	0.992
GOTERM_MF_DIRECT	GO:0140693~molecular condensate scaffold activity	4	0.851064	0.0874216	G3BP1, HNRNPA2B1, TARDBP, NEAT1	462	44	19304	3.7985	1	0.792399	0.7655
KEGG_PATHWAY	hsa00730:Thiamine metabolism	3	0.638298	0.0875906	AK2, ALPL, ACP1	296	15	8840	5.97297	1	0.695251	0.651455
GOTERM_BP_DIRECT	GO:1903376~regulation of oxidative stress-induced neuron intrinsic apoptotic signaling pathway	2	0.425532	0.0896591	PARP1, PARK7	459	4	19734	21.4967	1	1	0.985988
GOTERM_BP_DIRECT	GO:0000957~mitochondrial RNA catabolic process	2	0.425532	0.0896591	GRSF1, LRPPRC	459	4	19734	21.4967	1	1	0.985988
GOTERM_BP_DIRECT	GO:0051651~maintenance of location in cell	2	0.425532	0.0896591	GM2A, HEXB	459	4	19734	21.4967	1	1	0.985988
GOTERM_BP_DIRECT	GO:1905521~regulation of macrophage migration	2	0.425532	0.0896591	CSF1R, CCR2	459	4	19734	21.4967	1	1	0.985988
GOTERM_BP_DIRECT	GO:0002724~regulation of T cell cytokine production	2	0.425532	0.0896591	TNFRSF1B, CCR2	459	4	19734	21.4967	1	1	0.985988
GOTERM_BP_DIRECT	GO:1901991~negative regulation of mitotic cell cycle phase transition	2	0.425532	0.0896591	ZFP36L2, ZFP36L1	459	4	19734	21.4967	1	1	0.985988
UP_KW_DOMAIN	KW-0676~Redox-active center	4	0.851064	0.0902043	PRDX1, TXN, PDIA6, PRDX6	294	53	14597	3.74714	0.914387	0.763694	0.763694
GOTERM_BP_DIRECT	GO:2000059~negative regulation of ubiquitin-dependent protein catabolic process	3	0.638298	0.0915481	RPL5, RPS7, RPL11	459	22	19734	5.86275	1	1	0.985988
GOTERM_BP_DIRECT	GO:0048025~negative regulation of mRNA splicing, via spliceosome	3	0.638298	0.0915481	HNRNPA2B1, SRSF7, SRSF10	459	22	19734	5.86275	1	1	0.985988
GOTERM_MF_DIRECT	GO:0036042~long-chain fatty acyl-CoA binding	2	0.425532	0.0921635	SCP2, DBI	462	4	19304	20.8918	1	0.804439	0.777131
GOTERM_MF_DIRECT	GO:0016531~copper chaperone activity	2	0.425532	0.0921635	COX17, ATOX1	462	4	19304	20.8918	1	0.804439	0.777131
GOTERM_MF_DIRECT	GO:0005048~signal sequence binding	2	0.425532	0.0921635	SEC61A1, AP2M1	462	4	19304	20.8918	1	0.804439	0.777131
GOTERM_CC_DIRECT	GO:0031901~early endosome membrane	9	1.91489	0.0927069	VAMP8, IFITM3, SNX2, ANXA1, RCC2, B2M, LITAF, APPL1, HLA-E	467	207	20887	1.9446	1	0.452165	0.399689
GOTERM_BP_DIRECT	GO:0098869~cellular oxidant detoxification	5	1.06383	0.0931485	MGST3, ALOX5AP, MGST2, PARK7, PRDX6	459	74	19734	2.90496	1	1	0.985988
INTERPRO	IPR001353:Proteasome_sua/b	3	0.638298	0.09386	PSMA5, PSMB4, PSMB2	465	23	20607	5.78036	1	1	0.992
INTERPRO	IPR010920:LSM_dom_sf	3	0.638298	0.09386	SNRPG, SNRPE, LSM3	465	23	20607	5.78036	1	1	0.992
INTERPRO	IPR002464:DNA/RNA_helicase_DEAH_CS	3	0.638298	0.09386	DHX30, DHX9, DHX15	465	23	20607	5.78036	1	1	0.992
GOTERM_BP_DIRECT	GO:0002548~monocyte chemotaxis	4	0.851064	0.0953619	ANXA1, RPS19, S100A12, CCR2	459	47	19734	3.65902	1	1	0.985988
UP_SEQ_FEATURE	REPEAT:WD	9	1.91489	0.0959495	SNRNP40, SEC13, RBBP4, EIF3I, PREB, AAMP, CORO1A, SEC31A, CIAO1	446	215	20569	1.93056	1	1	0.995164
GOTERM_MF_DIRECT	GO:0019955~cytokine binding	4	0.851064	0.0968507	CSF1R, CD74, CSF3R, PARK7	462	46	19304	3.63335	1	0.835042	0.806695
UP_SEQ_FEATURE	DOMAIN:RRM 3	4	0.851064	0.0980316	NCL, HNRNPR, PABPC1, GRSF1	446	51	20569	3.61716	1	1	0.995164
UP_KW_BIOLOGICAL_PROCESS	KW-0653~Protein transport	21	4.46809	0.0982779	BTF3, CD63, TMED9, ARF1, SEC13, NUP210, STXBP2, TOMM20, SCAMP3, VAMP8, SEC61A1, SNX2, XPO1, SERP1, SNX17, NACA, LMAN2, PREB, SFT2D2, AP2M1, SEC31A	260	648	11450	1.42717	0.999979	0.567828	0.524149
GOTERM_CC_DIRECT	GO:0015629~actin cytoskeleton	11	2.34043	0.0992463	FGR, HAX1, TPM3, DHX9, CFL1, CTNNA1, CAPG, ALDOA, IQGAP2, WASF2, ACTG1	467	281	20887	1.75084	1	0.479536	0.423884

## Sheet: late_blue_GO
Category	Term	Count	%	PValue	Genes	List Total	Pop Hits	Pop Total	Fold Enrichment	Bonferroni	Benjamini	FDR
GOTERM_CC_DIRECT	GO:0070062~extracellular exosome	86	42.3645	1.23075e-30	BTG2, ARF1, SERPINA1, RNH1, YWHAB, UBE2D3, BRK1, ICAM3, ACTB, LGALS3, TUBA1A, CAPZB, FTH1, ARHGDIB, COTL1, RAC2, TSPO, CD37, SH3BGRL3, TIMP1, PGLS, RAC1, CLIC1, B2M, GLUL, CTSD, SERPINB1, ANXA1, TPI1, GSTO1, RNASET2, PGAM1, RHOG, HLA-B, AKR1A1, HLA-C, TALDO1, RHOA, MYL6, NPC2, BLVRB, TAGLN2, ATP6V0D1, TKT, PFN1, ALDOA, ATP6V0C, GAPDH, VPS28, ARF5, FTL, CFD, CSTB, GRN, TWF2, GLRX, RETN, TXN, CORO1…	203	2258	20887	3.91881	4.31993e-28	4.31993e-28	3.81532e-28
GOTERM_MF_DIRECT	GO:0005515~protein binding	185	91.133	1.496e-19	FCN1, CDA, RNH1, MT-CO1, TMEM167A, UBE2D3, ICAM3, MT-ND2, SAT1, MT-ND3, ACTB, MT-ND1, PYCARD, LSM10, LGALS3, RGS2, ZFP36, CHCHD2, FCGRT, MPC2, FTH1, MAGOH, ARHGDIB, COTL1, AP1S2, B2M, JUNB, GLUL, IER2, NUP214, ATG3, WDR83OS, ATP6V0E1, HLA-B, HLA-C, TALDO1, CNPY3, SDHB, MYL6, TYROBP, MT-CO2, TAGLN2, CARD16, MT-CO3, PFN1, ATP6V0D1, EIF1B, VPS28, FTL, LRPAP1, FPR1, TWF2, TXN, CFP, ADIPOR1, OAZ1, COR…	199	12754	19304	1.40708	6.20842e-17	6.20842e-17	5.99898e-17
UP_KW_PTM	KW-0007~Acetylation	90	44.335	8.07982e-17	ARF1, RNH1, IFITM2, UBXN1, YWHAB, GMFG, BRK1, CLTA, ACTB, LIMD2, LGALS3, TUBA1A, SUMO1, CAPZB, GUK1, FTH1, TMSB4X, ARHGDIB, MAGOH, COTL1, RAC2, SH3BGRL3, PGLS, RAC1, JUNB, CLIC1, GLUL, IER2, NUP214, ATG3, WDR83OS, SERPINB1, ANXA1, TPI1, DYNLT1, GSTO1, PGAM1, AKR1A1, TALDO1, SDHB, MYL6, RER1, NPC2, NDUFS2, TAGLN2, TKT, PFN1, ALDOA, EIF4E2, GAPDH, EIF1B, VPS28, FTL, CSTB, CSTA, SF3B6, NDUFB3, TWF2,…	163	3511	14252	2.2413	2.44249e-15	1.85836e-15	1.85836e-15
UP_KW_DISEASE	KW-0429~Leber hereditary optic neuropathy	9	4.4335	4.38979e-13	MT-ATP6, MT-ND4, MT-ND5, MT-CO1, NDUFS2, MT-CO3, MT-CYB, MT-ND2, MT-ND1	61	13	4817	54.6696	1.62423e-11	1.62422e-11	1.44863e-11
GOTERM_CC_DIRECT	GO:0005829~cytosol	102	50.2463	2.80846e-12	CDA, RNH1, UBE2D3, SAT1, ACTB, PYCARD, LGALS3, RGS2, ZFP36, FTH1, MAGOH, ARHGDIB, COTL1, AP1S2, B2M, GLUL, NUP214, ATG3, TALDO1, MYL6, TAGLN2, CARD16, PFN1, VPS28, FTL, TXN, OAZ1, CORO1A, GABARAP, MYL12A, ANAPC11, MYL12B, SDCBP, PRDX5, SNX2, CAMTA1, TRAPPC1, ARPC5, PRDX6, RPS26, LSM6, ARPC2, ARPC3, ADI1, PPT1, CALM3, CALM2, ARF1, BTG2, UBXN1, YWHAB, BRK1, CLTA, ARRB2, LIMD2, SERP1, TUBA1A, CAPZB,…	203	5649	20887	1.85784	9.85755e-10	4.92884e-10	4.35311e-10
KEGG_PATHWAY	hsa00190:Oxidative phosphorylation	17	8.37438	1.96454e-10	ATP6V0B, MT-ND4, ATP6V0E1, MT-ND5, MT-CO1, NDUFB3, MT-ND2, SDHB, MT-ND3, MT-ND1, MT-ATP6, NDUFS2, MT-CO2, MT-CO3, MT-CYB, ATP6V0D1, ATP6V0C	134	138	8840	8.12676	4.7149e-08	4.7149e-08	4.04695e-08
GOTERM_CC_DIRECT	GO:1904813~ficolin-1-rich granule lumen	14	6.89655	2.60558e-10	CFD, FCN1, CSTB, CDA, SERPINA1, DYNLT1, PGAM1, GMFG, ARPC5, CST3, FTH1, COTL1, ALDOA, CTSD	203	125	20887	11.5239	9.14557e-08	3.04852e-08	2.69243e-08
KEGG_PATHWAY	hsa05415:Diabetic cardiomyopathy	19	9.35961	1.35916e-09	MT-ND4, MT-ND5, MT-CO1, NDUFB3, MT-ND2, SDHB, MT-ND3, MT-ND1, PPP1CA, MT-ATP6, MPC2, RAC2, NDUFS2, MT-CO2, MT-CO3, RAC1, MT-CYB, GAPDH, CTSD	134	205	8840	6.11431	3.26198e-07	1.63099e-07	1.39993e-07
GOTERM_CC_DIRECT	GO:0034774~secretory granule lumen	13	6.40394	1.37706e-09	CFD, FCN1, CSTB, CDA, SERPINB1, DYNLT1, PGAM1, GMFG, ARPC5, PYCARD, COTL1, ALDOA, S100A11	203	116	20887	11.531	4.83349e-07	1.20837e-07	1.06722e-07
UP_KW_BIOLOGICAL_PROCESS	KW-0249~Electron transport	13	6.40394	2.95023e-09	MT-ND4, MT-ND5, MT-CO1, NDUFB3, GLRX, TXN, MT-ND2, SDHB, MT-ND3, MT-ND1, NDUFS2, MT-CO2, MT-CYB	126	112	11450	10.5478	2.30118e-07	2.30118e-07	2.18317e-07
KEGG_PATHWAY	hsa05132:Salmonella infection	20	9.85222	5.5289e-09	ARF1, DYNLT1, RHOG, BRK1, ARPC5, FOS, TXN, MYL12A, RHOA, ACTB, STX10, MYL12B, PYCARD, TUBA1A, ARPC2, ARPC3, CD14, RAC1, PFN1, GAPDH	134	251	8840	5.25659	1.32693e-06	4.42312e-07	3.79651e-07
KEGG_PATHWAY	hsa05012:Parkinson disease	20	9.85222	1.94535e-08	MT-ND4, MT-ND5, MT-CO1, DUSP1, NDUFB3, TXN, MT-ND2, SDHB, MT-ND3, MT-ND1, MT-ATP6, PSMB6, TUBA1A, PSMB3, NDUFS2, MT-CO2, CALM3, MT-CO3, MT-CYB, CALM2	134	271	8840	4.86865	4.66883e-06	1.16721e-06	1.00186e-06
UP_KW_LIGAND	KW-0830~Ubiquinone	8	3.94089	1.97508e-08	MT-ND4, MT-ND5, MT-CO1, NDUFS2, MT-CYB, MT-ND2, MT-ND3, MT-ND1	64	35	6947	24.8107	5.13519e-07	5.1352e-07	5.1352e-07
UP_KW_BIOLOGICAL_PROCESS	KW-0679~Respiratory chain	10	4.92611	4.13534e-08	MT-ND4, MT-ND5, MT-CO1, NDUFB3, NDUFS2, MT-CO2, MT-CYB, MT-ND2, MT-ND3, MT-ND1	126	67	11450	13.5631	3.22556e-06	1.61278e-06	1.53008e-06
GOTERM_CC_DIRECT	GO:0030027~lamellipodium	14	6.89655	5.92882e-08	RNH1, TWF2, BRK1, ARPC5, AIF1, CORO1A, RHOA, ACTB, SNX2, CAPZB, ARPC2, ARPC3, RAC2, RAC1	203	195	20887	7.38709	2.081e-05	4.16204e-06	3.67587e-06
GOTERM_CC_DIRECT	GO:0030670~phagocytic vesicle membrane	10	4.92611	1.49703e-07	ATP6V0B, ATP6V0E1, HLA-B, RAC2, HLA-C, RAC1, ATP6V0D1, B2M, ATP6V0C, CORO1A	203	86	20887	11.9641	5.25445e-05	8.75765e-06	7.73467e-06
KEGG_PATHWAY	hsa05020:Prion disease	19	9.35961	1.60007e-07	EGR1, MT-ND4, MT-ND5, MT-CO1, NDUFB3, MT-ND2, SDHB, MT-ND3, MT-ND1, MT-ATP6, PSMB6, TUBA1A, PSMB3, RAC2, NDUFS2, MT-CO2, MT-CO3, RAC1, MT-CYB	134	278	8840	4.50875	3.8401e-05	7.68034e-06	6.59229e-06
GOTERM_CC_DIRECT	GO:0035578~azurophil granule lumen	10	4.92611	2.44749e-07	PYCARD, SDCBP, GRN, TRAPPC1, GCA, NPC2, RNASET2, RETN, PRDX6, FTL	203	91	20887	11.3068	8.59033e-05	1.1278e-05	9.96062e-06
KEGG_PATHWAY	hsa05208:Chemical carcinogenesis - reactive oxygen species	17	8.37438	2.4717e-07	MT-ND4, MT-ND5, MT-CO1, GSTO1, NDUFB3, AKR1A1, FOS, MT-ND2, SDHB, MT-ND3, MT-ND1, MT-ATP6, NDUFS2, MT-CO2, MT-CO3, RAC1, MT-CYB	134	226	8840	4.96236	5.93191e-05	9.8868e-06	8.48617e-06
GOTERM_MF_DIRECT	GO:0008137~NADH dehydrogenase (ubiquinone) activity	8	3.94089	2.53184e-07	MT-ND4, MT-ND5, MT-CO1, NDUFB3, NDUFS2, MT-ND2, MT-ND3, MT-ND1	199	43	19304	18.0474	0.000105066	5.25357e-05	5.07635e-05
GOTERM_CC_DIRECT	GO:0005925~focal adhesion	19	9.35961	2.57048e-07	ARF1, ANXA1, YWHAB, RHOG, ARPC5, RHOA, ACTB, TNFSF13B, SDCBP, PARVG, ARPC2, ARPC3, RAC2, VIM, RAC1, PFN1, ATP6V0C, B2M, CD99	203	435	20887	4.49412	9.02199e-05	1.1278e-05	9.96062e-06
GOTERM_BP_DIRECT	GO:0042776~proton motive force-driven mitochondrial ATP synthesis	9	4.4335	3.50358e-07	MT-ATP6, MT-ND4, MT-ND5, NDUFB3, NDUFS2, MT-ND2, SDHB, MT-ND3, MT-ND1	199	67	19734	13.3208	0.000468669	0.000468779	0.000460721
GOTERM_CC_DIRECT	GO:0010008~endosome membrane	15	7.38916	8.11099e-07	ATP6V0B, HLA-DRB5, ATP6V0E1, ANXA1, UBE2D3, HLA-B, SNX2, FCGRT, SNX17, CD14, ATP6V0D1, CTSD, ATP6V0C, ITM2B, VPS28	203	286	20887	5.39641	0.000284655	3.16328e-05	2.79378e-05
GOTERM_CC_DIRECT	GO:1904724~tertiary granule lumen	8	3.94089	1.10721e-06	CST3, CDA, CSTB, FTH1, ALDOA, CFP, CTSD, B2M	203	56	20887	14.6988	0.000388555	3.8863e-05	3.43235e-05
GOTERM_CC_DIRECT	GO:0031982~vesicle	12	5.91133	1.41801e-06	CST3, MYL6, ANXA1, TAGLN2, CALM3, TKT, GAPDH, CALM2, CLIC1, RHOA, ACTB, STX10	203	179	20887	6.89776	0.000497597	4.52473e-05	3.9962e-05
GOTERM_CC_DIRECT	GO:0005576~extracellular region	44	21.6749	1.60148e-06	CFD, FCN1, CSTB, LRPAP1, CDA, GRN, SERPINA1, GMFG, RETN, TXN, CFP, ASGR1, TNFSF13B, PYCARD, CST3, SDCBP, LGALS3, TMSB4X, SVBP, FTH1, COTL1, CD14, TIMP1, CTSD, B2M, S100A11, SRGN, SERPINB1, ANXA1, TRAPPC1, GCA, DYNLT1, PGAM1, RNASET2, ARPC5, PRDX6, NPC2, PPT1, TAGLN2, CALM3, ALDOA, CALM2, ITM2B, FTL	203	2101	20887	2.1548	0.000561961	4.68432e-05	4.13715e-05
UP_KW_CELLULAR_COMPONENT	KW-0963~Cytoplasm	93	45.8128	2.06323e-06	RNH1, UBXN1, YWHAB, BRK1, CLTA, ARRB2, SAT1, ACTB, LIMD2, PYCARD, LGALS3, RGS2, ZFP36, TUBA1A, SUMO1, CAPZB, GUK1, FTH1, TMSB4X, ARHGDIB, MAGOH, COTL1, RAC2, SH3BGRL3, PGLS, RAC1, CLIC1, GLUL, GPSM3, IER2, ATG3, SERPINB1, ANXA1, TPI1, DYNLT1, GSTO1, IFNGR2, TSC22D3, AKR1A1, TALDO1, FOS, RHOA, BLVRB, CARD16, PFN1, ALDOA, EIF4E2, GAPDH, ARF5, CSTB, CSTA, TWF2, GLRX, RNF7, TXN, CORO1A, AIF1, PSMB10,…	190	5805	17942	1.51286	7.83998e-05	7.84028e-05	5.77705e-05
KEGG_PATHWAY	hsa05014:Amyotrophic lateral sclerosis	20	9.85222	2.56803e-06	NUP214, MT-ND4, MT-ND5, MT-CO1, NDUFB3, MT-ND2, SDHB, MT-ND3, ACTB, MT-ND1, MT-ATP6, PSMB6, TUBA1A, PSMB3, NDUFS2, MT-CO2, MT-CO3, RAC1, PFN1, MT-CYB	134	371	8840	3.55634	0.000616139	8.80469e-05	7.55736e-05
GOTERM_CC_DIRECT	GO:0005737~cytoplasm	87	42.8571	2.84663e-06	BTG2, ARF1, RNH1, UBXN1, YWHAB, ARRB2, ACTB, TNFSF13B, PYCARD, LGALS3, RGS2, ZFP36, TUBA1A, FTH1, TMSB4X, ARHGDIB, SH3BGRL3, RAC1, CLIC1, GLUL, GPSM3, IER2, ATG3, ANXA1, DYNLT1, DUSP1, GSTO1, PGAM1, TALDO1, RER1, BLVRB, CARD16, PFN1, EIF4E2, GAPDH, VPS28, ARF5, FTL, CSTB, CSTA, FPR1, TWF2, RNF7, TXN, HSD17B11, CORO1A, AIF1, OAZ1, MYL12A, PSMB10, MYL12B, PSMB6, CST3, SDCBP, SH3BGRL, PRDX5, SNX2, P…	203	5754	20887	1.55571	0.00099867	7.68591e-05	6.78812e-05
GOTERM_BP_DIRECT	GO:0009060~aerobic respiration	8	3.94089	5.31881e-06	MT-ND4, MT-ND5, NDUFB3, NDUFS2, MT-ND2, SDHB, MT-ND3, MT-ND1	199	68	19734	11.6666	0.00709133	0.00282884	0.00278021
UP_KW_DISEASE	KW-1274~Primary mitochondrial disease	13	6.40394	5.60415e-06	MT-ND4, MT-ND5, MT-CO1, NDUFB3, MT-ND2, SDHB, MT-ND3, MT-ND1, MT-ATP6, NDUFS2, MT-CO2, MT-CO3, MT-CYB	61	204	4817	5.03222	0.000207333	0.000103677	9.24685e-05
GOTERM_CC_DIRECT	GO:0070469~respirasome	5	2.46305	5.67061e-06	MT-ND5, MT-CO1, MT-CO2, MT-CYB, MT-ND3	203	13	20887	39.5737	0.00198841	0.00014217	0.000125564
GOTERM_BP_DIRECT	GO:0006120~mitochondrial electron transport, NADH to ubiquinone	7	3.44828	6.34269e-06	MT-ND4, MT-ND5, NDUFB3, NDUFS2, MT-ND2, MT-ND3, MT-ND1	199	46	19734	15.0905	0.00845064	0.00282884	0.00278021
GOTERM_CC_DIRECT	GO:0030667~secretory granule membrane	9	4.4335	6.71317e-06	LGALS3, TYROBP, HLA-B, FPR1, RHOG, HLA-C, CD14, RAC1, RHOA	203	102	20887	9.07867	0.00235356	0.000157088	0.000138739
GOTERM_CC_DIRECT	GO:0005765~lysosomal membrane	16	7.88177	9.50805e-06	GRN, ATP6V0B, HLA-DRB5, ATP6V0E1, IFITM2, HLA-B, TMEM59, PPT1, AP1S2, LAMTOR1, CD68, ATP6V0D1, CTSD, ATP6V0C, B2M, LAMTOR5	203	403	20887	4.08503	0.00333178	0.000208583	0.000184219
GOTERM_BP_DIRECT	GO:0015990~electron transport coupled proton transport	4	1.97044	9.80274e-06	MT-ND4, MT-ND5, MT-CO1, MT-CYB	199	5	19734	79.3327	0.0130305	0.00327902	0.00322265
GOTERM_CC_DIRECT	GO:0005856~cytoskeleton	18	8.867	1.24549e-05	RHOG, BRK1, CORO1A, RHOA, GABARAP, ACTB, SDCBP, CAPZB, PARVG, TMSB4X, SVBP, ARHGDIB, RAC2, VIM, RAC1, PFN1, GAPDH, MSRB1	203	518	20887	3.57538	0.00436216	0.000257157	0.000227119
UP_KW_MOLECULAR_FUNCTION	KW-1278~Translocase	9	4.4335	1.25936e-05	MT-ND4, MT-ND5, MT-CO1, NDUFS2, MT-CO2, MT-CO3, MT-ND2, MT-ND3, MT-ND1	124	105	11889	8.2182	0.000692414	0.000692649	0.000654869
KEGG_PATHWAY	hsa05016:Huntington disease	17	8.37438	1.61133e-05	MT-ND4, MT-ND5, MT-CO1, NDUFB3, CLTA, MT-ND2, SDHB, MT-ND3, MT-ND1, MT-ATP6, PSMB6, TUBA1A, PSMB3, NDUFS2, MT-CO2, MT-CO3, MT-CYB	134	311	8840	3.60609	0.00385975	0.000483398	0.000414917
UP_KW_CELLULAR_COMPONENT	KW-0999~Mitochondrion inner membrane	15	7.38916	2.00414e-05	MT-ND4, MT-ND5, MT-CO1, NDUFB3, MT-ND2, SDHB, MT-ND3, MT-ND1, MT-ATP6, MPC2, NDUFS2, MT-CO2, MT-CO3, MT-CYB, RAB5IF	190	348	17942	4.07033	0.000761292	0.000380787	0.00028058
KEGG_PATHWAY	hsa05010:Alzheimer disease	19	9.35961	2.0884e-05	MT-ND4, MT-ND5, MT-CO1, NDUFB3, MT-ND2, SDHB, MT-ND3, MT-ND1, MT-ATP6, PSMB6, TUBA1A, PSMB3, NDUFS2, MT-CO2, CALM3, MT-CO3, MT-CYB, GAPDH, CALM2	134	391	8840	3.20571	0.00499968	0.000548649	0.000470924
KEGG_PATHWAY	hsa04145:Phagosome	12	5.91133	2.28604e-05	ATP6V0B, HLA-DRB5, ATP6V0E1, TUBA1A, HLA-B, HLA-C, CD14, RAC1, ATP6V0D1, ATP6V0C, CORO1A, ACTB	134	157	8840	5.0423	0.00547153	0.000548649	0.000470924
GOTERM_CC_DIRECT	GO:0101003~ficolin-1-rich granule membrane	7	3.44828	2.70923e-05	LGALS3, FCER1G, FPR1, RAC1, LAMTOR1, ATP6V0C, RHOA	203	61	20887	11.8072	0.00946444	0.000528299	0.000466589
UP_KW_CELLULAR_COMPONENT	KW-0458~Lysosome	16	7.88177	4.05642e-05	SRGN, SERPINB1, GRN, HLA-DRB5, IFITM2, RNASET2, HLA-B, PRDX6, TMEM59, NPC2, PPT1, LAMTOR1, CD68, ATP6V0D1, CTSD, LAMTOR5	190	420	17942	3.59739	0.00154028	0.000513813	0.000378599
INTERPRO	IPR036249:Thioredoxin-like_sf	9	4.4335	4.83814e-05	PRDX5, SH3BGRL, GSTO1, SH3BGRL3, GLRX, SELENOT, TXN, PRDX6, CLIC1	203	132	20607	6.92129	0.0271542	0.027529	0.0272871
KEGG_PATHWAY	hsa05418:Fluid shear stress and atherosclerosis	11	5.41872	4.91863e-05	SUMO1, DUSP1, GSTO1, RAC2, CALM3, FOS, RAC1, TXN, CALM2, RHOA, ACTB	134	141	8840	5.14661	0.0117356	0.00100424	0.000861975
KEGG_PATHWAY	hsa04714:Thermogenesis	14	6.89655	5.02122e-05	MT-ND4, MT-ND5, MT-CO1, NDUFB3, MT-ND2, SDHB, MT-ND3, ACTB, MT-ND1, MT-ATP6, NDUFS2, MT-CO2, MT-CO3, MT-CYB	134	235	8840	3.93014	0.0119789	0.00100424	0.000861975
UP_KW_BIOLOGICAL_PROCESS	KW-0945~Host-virus interaction	21	10.3448	5.41696e-05	NUP214, UBXN1, DYNLT1, YWHAB, HLA-B, HLA-C, SDHB, PSMB8, PSMB10, RHOA, ASGR1, PPP1CA, PSMB6, ZFP36, SYNGR2, SUMO1, PSMB3, CALM3, VIM, CALM2, ATP6V0C	126	690	11450	2.7657	0.00421643	0.00140841	0.00133618
UP_KW_MOLECULAR_FUNCTION	KW-0560~Oxidoreductase	19	9.35961	6.04107e-05	MT-ND4, MT-ND5, GSTO1, AKR1A1, HSD17B11, MT-ND2, PRDX6, SDHB, MT-ND3, MT-ND1, PRDX5, ADI1, FTH1, BLVRB, NDUFS2, SELENOT, MT-CYB, GAPDH, MSRB1	124	616	11889	2.95731	0.00331717	0.00166129	0.00157068
GOTERM_CC_DIRECT	GO:0005884~actin filament	8	3.94089	6.4497e-05	ANXA1, TWF2, RAC2, COTL1, RAC1, AIF1, CORO1A, ACTB	203	103	20887	7.99158	0.0223848	0.0011915	0.00105232
KEGG_PATHWAY	hsa05152:Tuberculosis	12	5.91133	8.03851e-05	ATP6V0B, HLA-DRB5, FCER1G, IFNGR2, CALM3, CD14, ATP6V0D1, CALM2, CTSD, ATP6V0C, CORO1A, RHOA	134	180	8840	4.39801	0.0191083	0.00148403	0.0012738
GOTERM_BP_DIRECT	GO:0030036~actin cytoskeleton organization	11	5.41872	9.8261e-05	SDCBP, TYROBP, ANXA1, CAPZB, PARVG, RHOG, RAC1, ARPC5, PFN1, CORO1A, RHOA	199	226	19734	4.82666	0.123203	0.0262946	0.0258426
UP_SEQ_FEATURE	UNSURE:I or L	4	1.97044	0.000100306	MT-CO1, MT-CO3, MT-ND2, MT-ND1	199	10	20569	41.3447	0.0909866	0.0651162	0.0644999
GOTERM_CC_DIRECT	GO:0033179~proton-transporting V-type ATPase, V0 domain	4	1.97044	0.000101723	ATP6V0B, ATP6V0E1, ATP6V0D1, ATP6V0C	203	10	20887	41.1567	0.0350765	0.00178523	0.0015767
UP_SEQ_FEATURE	UNSURE:D or N	4	1.97044	0.000136943	MT-ND5, MT-CO1, HLA-B, MT-CO2	199	11	20569	37.5861	0.122116	0.0651162	0.0644999
INTERPRO	IPR023333:Proteasome_suB-type	4	1.97044	0.000144498	PSMB6, PSMB3, PSMB8, PSMB10	203	11	20607	36.9136	0.0789355	0.0362781	0.0359594
GOTERM_CC_DIRECT	GO:0016020~membrane	73	35.9606	0.000158909	MT-ND5, YWHAB, ICAM3, CLTA, MT-ND3, ASGR1, ACTB, TNFSF13B, MT-ND1, MT-ATP6, LGALS3, GLIPR1, CAPZB, FCGRT, FTH1, ARHGDIB, TSPO, CD37, RAC1, CLIC1, B2M, ATP6V0B, SERPINB1, IFNGR2, PGAM1, HLA-B, HLA-C, C1ORF43, C1ORF162, RHOA, MS4A6A, MYL6, TYROBP, RER1, TMEM219, MT-CO2, MT-CO3, ATP6V0D1, PFN1, ALDOA, ATP6V0C, GAPDH, FTL, GRN, RGS19, FPR1, ADIPOR1, CORO1A, GABARAP, STX10, SDCBP, SYNGR2, SNX2, GNG5, …	203	5048	20887	1.48793	0.0542542	0.00265605	0.0023458
KEGG_PATHWAY	hsa04142:Lysosome	10	4.92611	0.000160265	ATP6V0B, NPC2, PPT1, AP1S2, CLTA, AP3S1, CD68, ATP6V0D1, CTSD, ATP6V0C	134	132	8840	4.99774	0.0377363	0.00258256	0.00221669
KEGG_PATHWAY	hsa05100:Bacterial invasion of epithelial cells	8	3.94089	0.00016191	ARPC2, ARPC3, RHOG, CLTA, RAC1, ARPC5, RHOA, ACTB	134	78	8840	6.76617	0.0381161	0.00258256	0.00221669
KEGG_PATHWAY	hsa04810:Regulation of actin cytoskeleton	13	6.40394	0.00017217	BRK1, ARPC5, MYL12A, RHOA, ACTB, MYL12B, PPP1CA, ARPC2, ARPC3, TMSB4X, RAC2, RAC1, PFN1	134	230	8840	3.72875	0.0404822	0.00258256	0.00221669
GOTERM_BP_DIRECT	GO:0007015~actin filament organization	9	4.4335	0.000182246	TMSB4X, RHOG, RAC2, BRK1, TAGLN2, RAC1, ALDOA, CORO1A, RHOA	199	156	19734	5.72111	0.216408	0.0406408	0.0399422
GOTERM_CC_DIRECT	GO:0019774~proteasome core complex, beta-subunit complex	4	1.97044	0.000183844	PSMB6, PSMB3, PSMB8, PSMB10	203	12	20887	34.2972	0.062497	0.00293315	0.00259053
INTERPRO	IPR016050:Proteasome_bsu_CS	4	1.97044	0.000191273	PSMB6, PSMB3, PSMB8, PSMB10	203	12	20607	33.8374	0.10313	0.0362781	0.0359594
UP_KW_BIOLOGICAL_PROCESS	KW-0813~Transport	41	20.197	0.000201367	ARF1, MT-ND4, MT-ND5, MT-CO1, NDUFB3, GLRX, ARRB2, TXN, MT-ND2, OAZ1, MT-ND3, GABARAP, STX10, MT-ND1, MT-ATP6, ZFP36, SERP1, SNX2, MPC2, MAGOH, AP1S2, TSPO, AP3S1, CLIC1, NUP214, ATG3, ATP6V0B, PRELID1, ATP6V0E1, TRAPPC1, DYNLT1, SDHB, NPC2, SNX17, NDUFS2, MT-CO2, ATP6V0D1, MT-CYB, ATP6V0C, VPS28, ARF5	126	2124	11450	1.75414	0.0155855	0.00355112	0.00336901
GOTERM_MF_DIRECT	GO:0003954~NADH dehydrogenase activity	4	1.97044	0.000218405	MT-ND4, MT-ND5, NDUFS2, MT-ND1	199	12	19304	32.335	0.0866607	0.0302126	0.0291934
GOTERM_BP_DIRECT	GO:0010592~positive regulation of lamellipodium assembly	5	2.46305	0.000219623	ARPC2, TWF2, RAC2, BRK1, RAC1	199	30	19734	16.5276	0.25464	0.0419794	0.0412578
KEGG_PATHWAY	hsa05135:Yersinia infection	10	4.92611	0.000224399	PYCARD, ARPC2, ARPC3, RHOG, RAC2, FOS, RAC1, ARPC5, RHOA, ACTB	134	138	8840	4.78045	0.0524369	0.00311138	0.0026706
UP_KW_BIOLOGICAL_PROCESS	KW-0399~Innate immunity	15	7.38916	0.000227636	CFD, FCN1, ANXA1, IFITM2, FCER1G, RNASET2, HLA-B, HLA-C, CNPY3, CFP, PYCARD, LGALS3, CD14, GAPDH, MSRB1	126	427	11450	3.19226	0.0176009	0.00355112	0.00336901
KEGG_PATHWAY	hsa05130:Pathogenic Escherichia coli infection	12	5.91133	0.000233353	PYCARD, ARF1, TUBA1A, ARPC2, ARPC3, BRK1, FOS, RAC1, ARPC5, GAPDH, RHOA, ACTB	134	203	8840	3.89971	0.0544716	0.00311138	0.0026706
GOTERM_CC_DIRECT	GO:0005903~brush border	6	2.95567	0.00024335	MYL6, RGS19, CAPZB, CLIC1, ACTB, MYL12B	203	58	20887	10.644	0.081879	0.00371373	0.00327993
UP_SEQ_FEATURE	DOMAIN:NADH:quinone oxidoreductase/Mrp antiporter membrane subunit	3	1.47783	0.00027484	MT-ND4, MT-ND5, MT-ND2	199	3	20569	103.362	0.230034	0.0788546	0.0781084
INTERPRO	IPR001750:ND/Mrp_mem	3	1.47783	0.000284997	MT-ND4, MT-ND5, MT-ND2	203	3	20607	101.512	0.149717	0.0405409	0.0401846
KEGG_PATHWAY	hsa05022:Pathways of neurodegeneration - multiple diseases	19	9.35961	0.000313142	MT-ND4, MT-ND5, MT-CO1, NDUFB3, MT-ND2, SDHB, MT-ND3, MT-ND1, MT-ATP6, PSMB6, TUBA1A, PSMB3, NDUFS2, MT-CO2, CALM3, MT-CO3, RAC1, MT-CYB, CALM2	134	483	8840	2.5951	0.0724104	0.00395548	0.00339512
KEGG_PATHWAY	hsa05131:Shigellosis	13	6.40394	0.000358231	ARF1, UBE2D3, ARPC5, MYL12A, RHOA, ACTB, MYL12B, PYCARD, ARPC2, ARPC3, CD14, RAC1, PFN1	134	249	8840	3.44422	0.0823974	0.00429877	0.00368978
GOTERM_CC_DIRECT	GO:0005743~mitochondrial inner membrane	15	7.38916	0.000390666	MT-ND4, MT-ND5, MT-CO1, NDUFB3, MT-ND2, SDHB, MT-ND3, MT-ND1, MT-ATP6, LGALS3, MPC2, NDUFS2, MT-CO2, MT-CO3, MT-CYB	203	501	20887	3.08059	0.128161	0.00571348	0.0050461
KEGG_PATHWAY	hsa04144:Endocytosis	13	6.40394	0.000399366	ARF1, HLA-B, HLA-C, CLTA, ARPC5, ARRB2, RHOA, SNX2, CAPZB, ARPC2, ARPC3, VPS28, ARF5	134	252	8840	3.40322	0.0914152	0.00456419	0.00391759
GOTERM_CC_DIRECT	GO:0015629~actin cytoskeleton	11	5.41872	0.000426172	CAPZB, PARVG, ARPC2, ARPC3, TAGLN2, ARPC5, ALDOA, GABARAP, ACTB, MSRB1, LIMD2	203	281	20887	4.02779	0.138963	0.00598345	0.00528453
GOTERM_BP_DIRECT	GO:0001666~response to hypoxia	9	4.4335	0.000428162	EGR1, MT-ND4, MT-ND5, MT-CO1, AGTRAP, MT-CO2, MT-CYB, MT-ND2, MT-ND1	199	177	19734	5.04233	0.436171	0.0716101	0.0703791
GOTERM_CC_DIRECT	GO:0005783~endoplasmic reticulum	25	12.3153	0.000499366	LRPAP1, GRN, SERPINA1, UBXN1, HSD17B11, PYCARD, CST3, SERP1, TSPO, RABAC1, GLUL, CLIC1, B2M, TRAPPC1, TMEM50A, CNBP, IFNGR2, HLA-B, HLA-C, FOS, RER1, REEP5, NPC2, SELENOT, PLP2	203	1185	20887	2.17071	0.160813	0.00665672	0.00587915
GOTERM_CC_DIRECT	GO:0031093~platelet alpha granule lumen	6	2.95567	0.000512055	SRGN, CFD, SERPINA1, TMSB4X, TIMP1, ALDOA	203	68	20887	9.07867	0.164544	0.00665672	0.00587915
UP_KW_DISEASE	KW-1008~Amyloidosis	5	2.46305	0.000532399	CST3, MT-ND2, B2M, ITM2B, MT-ND1	61	31	4817	12.7366	0.0195111	0.00656625	0.00585638
GOTERM_CC_DIRECT	GO:0005615~extracellular space	36	17.734	0.000546123	FCN1, CSTB, CSTA, GRN, SERPINA1, RETN, CFP, ACTB, TNFSF13B, CST3, SDCBP, LGALS3, GLIPR1, PRDX5, SH3BGRL, FCGRT, DDT, CD14, TIMP1, CTSD, CLIC1, B2M, S100A11, CMTM7, SRGN, SERPINB1, ANXA1, TPI1, RNASET2, AKR1A1, HLA-B, HLA-C, PRDX6, NPC2, ALDOA, ITM2B	203	2033	20887	1.82199	0.17448	0.00684604	0.00604636
UP_SEQ_FEATURE	TRANSMEM:Helical; Name=I	3	1.47783	0.00054619	MT-CO1, MT-CO2, MT-CO3	199	4	20569	77.5214	0.405223	0.0788546	0.0781084
UP_SEQ_FEATURE	CARBOHYD:(Microbial infection) O-alpha-linked (GlcNAc) threonine; by C.novyi toxin TcdA; alternate	3	1.47783	0.00054619	RHOG, RAC1, RHOA	199	4	20569	77.5214	0.405223	0.0788546	0.0781084
UP_SEQ_FEATURE	TRANSMEM:Helical; Name=II	3	1.47783	0.00054619	MT-CO1, MT-CO2, MT-CO3	199	4	20569	77.5214	0.405223	0.0788546	0.0781084
GOTERM_BP_DIRECT	GO:0032981~mitochondrial respiratory chain complex I assembly	6	2.95567	0.000563879	MT-ND4, MT-ND5, NDUFB3, NDUFS2, MT-ND2, MT-ND1	199	67	19734	8.88052	0.529841	0.0838301	0.082389
UP_SEQ_FEATURE	DOMAIN:Ig-like C1-type	5	2.46305	0.000580423	HLA-DRB5, FCGRT, HLA-B, HLA-C, B2M	199	40	20569	12.9202	0.424285	0.0788546	0.0781084
KEGG_PATHWAY	hsa04932:Non-alcoholic fatty liver disease	10	4.92611	0.00058244	MT-CO1, NDUFB3, NDUFS2, MT-CO2, FOS, MT-CO3, RAC1, ADIPOR1, MT-CYB, SDHB	134	157	8840	4.20192	0.130491	0.00635389	0.00545375
GOTERM_MF_DIRECT	GO:0004129~cytochrome-c oxidase activity	4	1.97044	0.000650007	MT-CO1, MT-CO2, MT-CO3, MT-CYB	199	17	19304	22.8247	0.236499	0.0542768	0.0524458
GOTERM_CC_DIRECT	GO:0031902~late endosome membrane	8	3.94089	0.000654189	TMEM59, HLA-DRB5, IFITM2, LAMTOR1, CD68, B2M, VPS28, LAMTOR5	203	150	20887	5.48755	0.205224	0.00791795	0.00699306
GOTERM_BP_DIRECT	GO:0030833~regulation of actin filament polymerization	5	2.46305	0.00067727	ARPC3, COTL1, ARPC5, PFN1, CORO1A	199	40	19734	12.3957	0.596062	0.0906188	0.089061
GOTERM_MF_DIRECT	GO:0051020~GTPase binding	5	2.46305	0.000735028	CLTA, LAMTOR1, RABAC1, MYL12A, MYL12B	199	40	19304	12.1256	0.262986	0.0542768	0.0524458
BIOCARTA	h_cdc42racPathway:Role of PI3K subunit p85 in regulation of Actin Organization and Cell Migration	5	2.46305	0.000736781	ARPC2, ARPC3, RAC1, ARPC5, RHOA	46	16	1623	11.0258	0.0812682	0.0847298	0.083993
UP_SEQ_FEATURE	DOMAIN:Immunoglobulin C1-set	4	1.97044	0.000759818	HLA-DRB5, HLA-B, HLA-C, B2M	199	19	20569	21.7604	0.514639	0.0903234	0.0894686
GOTERM_MF_DIRECT	GO:0051015~actin filament binding	10	4.92611	0.000784725	CAPZB, ARPC2, ARPC3, TWF2, COTL1, TAGLN2, ARPC5, AIF1, CORO1A, LIMD2	199	237	19304	4.09304	0.278042	0.0542768	0.0524458
UP_KW_MOLECULAR_FUNCTION	KW-0009~Actin-binding	11	5.41872	0.000801721	CAPZB, PARVG, ARPC2, ARPC3, TMSB4X, TWF2, COTL1, ARPC5, PFN1, AIF1, CORO1A	124	288	11889	3.66205	0.0431535	0.0146982	0.0138965
KEGG_PATHWAY	hsa01230:Biosynthesis of amino acids	7	3.44828	0.000891541	TPI1, PGAM1, TALDO1, ALDOA, TKT, GLUL, GAPDH	134	75	8840	6.15721	0.192704	0.00930304	0.00798511
GOTERM_CC_DIRECT	GO:0005839~proteasome core complex	4	1.97044	0.000899815	PSMB6, PSMB3, PSMB8, PSMB10	203	20	20887	20.5783	0.270924	0.0105278	0.00929808
UP_KW_DISEASE	KW-0867~MELAS syndrome	3	1.47783	0.00090093	MT-ND4, MT-ND5, MT-ND1	61	4	4817	59.2254	0.0327995	0.0083336	0.00743267
GOTERM_CC_DIRECT	GO:0005764~lysosome	11	5.41872	0.000934333	TMEM59, GRN, SNX2, NPC2, RNASET2, PPT1, LAMTOR1, CD68, CTSD, GABARAP, LAMTOR5	203	311	20887	3.63925	0.279712	0.0105791	0.00934333
KEGG_PATHWAY	hsa05110:Vibrio cholerae infection	6	2.95567	0.000964192	ATP6V0B, ARF1, ATP6V0E1, ATP6V0D1, ATP6V0C, ACTB	134	51	8840	7.76119	0.206671	0.00964192	0.00827598
GOTERM_BP_DIRECT	GO:2000406~positive regulation of T cell migration	4	1.97044	0.000999974	PYCARD, AIF1, CORO1A, RHOA	199	20	19734	19.8332	0.737797	0.121633	0.119542
GOTERM_CC_DIRECT	GO:0005794~Golgi apparatus	23	11.33	0.00101625	SRGN, LRPAP1, GRN, RGS19, SERPINA1, TRAPPC1, DYNLT1, TMEM167A, HLA-B, HLA-C, AGTRAP, C1ORF43, CST3, RER1, SNX17, PPT1, AP1S2, CD14, AP3S1, RABAC1, B2M, ITM2B, ARF5	203	1100	20887	2.15137	0.300147	0.011147	0.00984492
KEGG_PATHWAY	hsa04530:Tight junction	10	4.92611	0.00103008	MYL6, TUBA1A, ARPC2, ARPC3, RAC1, ARPC5, MYL12A, RHOA, ACTB, MYL12B	134	170	8840	3.8806	0.219129	0.00988873	0.00848783
UP_KW_DOMAIN	KW-0676~Redox-active center	5	2.46305	0.00108512	PRDX5, GLRX, SELENOT, TXN, PRDX6	126	53	14597	10.9292	0.0182878	0.0184471	0.0184471
GOTERM_BP_DIRECT	GO:0007163~establishment or maintenance of cell polarity	5	2.46305	0.00125155	PARVG, RHOG, RAC2, RAC1, ACTB	199	47	19734	10.5496	0.812808	0.139547	0.137149
SMART	SM00054:EFh	7	3.44828	0.00132262	MYL6, GCA, CALM3, CALM2, MYL12A, S100A11, MYL12B	88	149	10692	5.70805	0.098083	0.0892384	0.0892384
UP_SEQ_FEATURE	CARBOHYD:O-linked (GlcNAc) tyrosine; by Photorhabdus PAU_02230	3	1.47783	0.00134821	RAC2, RAC1, RHOA	199	6	20569	51.6809	0.7228	0.142461	0.141113
KEGG_PATHWAY	hsa05170:Human immunodeficiency virus 1 infection	11	5.41872	0.00136569	GNG5, HLA-B, RAC2, AP1S2, HLA-C, CALM3, RNF7, FOS, RAC1, CALM2, B2M	134	213	8840	3.40691	0.27963	0.0126064	0.0108205
INTERPRO	IPR001353:Proteasome_sua/b	4	1.97044	0.00142213	PSMB6, PSMB3, PSMB8, PSMB10	203	23	20607	17.6543	0.55504	0.158015	0.156626
GOTERM_MF_DIRECT	GO:0031625~ubiquitin protein ligase binding	11	5.41872	0.00144207	UBXN1, TPI1, UBE2B, SUMO1, UBE2D3, NDUFS2, ARRB2, EIF4E2, PRDX6, ATP6V0C, GABARAP	199	311	19304	3.43105	0.450579	0.0805343	0.0778175
GOTERM_BP_DIRECT	GO:0042773~ATP synthesis coupled electron transport	3	1.47783	0.00146314	MT-ND4, MT-ND5, MT-CO2	199	6	19734	49.5829	0.859017	0.145217	0.142721
GOTERM_BP_DIRECT	GO:0007035~vacuolar acidification	4	1.97044	0.00151946	ATP6V0B, ATP6V0E1, ATP6V0D1, ATP6V0C	199	23	19734	17.2462	0.869266	0.145217	0.142721
GOTERM_CC_DIRECT	GO:0000139~Golgi membrane	17	8.37438	0.00153309	ATP6V0B, HLA-DRB5, ARF1, TMEM167A, IFNGR2, HLA-B, HLA-C, AGTRAP, GABARAP, STX10, PYCARD, TMEM59, RER1, AP1S2, ATP6V0C, B2M, ITM2B	203	710	20887	2.4636	0.416393	0.0163065	0.0144018
UP_KW_DISEASE	KW-0431~Leigh syndrome	4	1.97044	0.00154496	MT-ATP6, MT-ND5, MT-ND2, MT-ND3	61	19	4817	16.6247	0.0556022	0.0114327	0.0101968
GOTERM_MF_DIRECT	GO:0005102~signaling receptor binding	12	5.91133	0.00155247	FCN1, LRPAP1, PRDX5, TYROBP, ANXA1, SNX17, HLA-B, HLA-C, ICAM3, CNPY3, ARRB2, TNFSF13B	199	369	19304	3.15463	0.475219	0.0805343	0.0778175
GOTERM_BP_DIRECT	GO:0007042~lysosomal lumen acidification	4	1.97044	0.00172378	GRN, ATP6V0B, PPT1, ATP6V0C	199	24	19734	16.5276	0.900581	0.153761	0.151118
KEGG_PATHWAY	hsa01200:Carbon metabolism	8	3.94089	0.00178264	TPI1, PGAM1, TALDO1, PGLS, ALDOA, TKT, GAPDH, SDHB	134	116	8840	4.54967	0.348329	0.0158457	0.0136009
INTERPRO	IPR003578:Small_GTPase_Rho	4	1.97044	0.00182051	RHOG, RAC2, RAC1, RHOA	203	25	20607	16.242	0.645418	0.158015	0.156626
INTERPRO	IPR000243:Pept_T1A_subB	3	1.47783	0.00194394	PSMB6, PSMB8, PSMB10	203	7	20607	43.5053	0.66951	0.158015	0.156626
GOTERM_BP_DIRECT	GO:0016601~Rac protein signal transduction	4	1.97044	0.00194446	RHOG, BRK1, RAC1, AIF1	199	25	19734	15.8665	0.92604	0.162606	0.159811
GOTERM_CC_DIRECT	GO:0005751~mitochondrial respiratory chain complex IV	4	1.97044	0.00196651	MT-CO1, MT-CO2, MT-CO3, MT-CYB	203	26	20887	15.8295	0.498888	0.0197213	0.0174177
GOTERM_CC_DIRECT	GO:0042613~MHC class II protein complex	4	1.97044	0.00196651	HLA-DRB5, HLA-B, HLA-C, B2M	203	26	20887	15.8295	0.498888	0.0197213	0.0174177
GOTERM_MF_DIRECT	GO:0046961~proton-transporting ATPase activity, rotational mechanism	4	1.97044	0.00206981	ATP6V0B, ATP6V0E1, ATP6V0D1, ATP6V0C	199	25	19304	15.5208	0.57678	0.0954413	0.0922216
UP_KW_LIGAND	KW-0520~NAD	8	3.94089	0.00214322	MT-ND4, MT-ND5, MT-CO1, NDUFS2, MT-ND2, GAPDH, MT-ND3, MT-ND1	64	201	6947	4.32027	0.0542561	0.0278619	0.0278619
UP_SEQ_FEATURE	CROSSLNK:Glycyl lysine isopeptide (Lys-Gly) (interchain with G-Cter in SUMO2); alternate	11	5.41872	0.00215247	ANXA1, SUMO1, YWHAB, SF3B6, TMSB4X, CALM3, VIM, PFN1, ALDOA, CALM2, JUNB	199	350	20569	3.24851	0.871163	0.186386	0.184623
GOTERM_BP_DIRECT	GO:0006123~mitochondrial electron transport, cytochrome c to oxygen	4	1.97044	0.00218196	MT-CO1, MT-CO2, MT-CO3, MT-CYB	199	26	19734	15.2563	0.946209	0.164363	0.161537
UP_KW_MOLECULAR_FUNCTION	KW-0646~Protease inhibitor	7	3.44828	0.00219208	CST3, CSTB, CSTA, SERPINB1, SERPINA1, CARD16, TIMP1	124	129	11889	5.20274	0.113697	0.0259743	0.0245575
UP_SEQ_FEATURE	PROPEP:Removed in mature form	10	4.92611	0.00233698	PSMB6, GNG5, RHOG, RAC2, CD14, RAC1, PSMB8, PSMB10, RHOA, GABARAP	199	296	20569	3.49195	0.89194	0.186386	0.184623
UP_SEQ_FEATURE	DOMAIN:EF-hand 1	8	3.94089	0.00235188	MYL6, GCA, CALM3, CALM2, AIF1, MYL12A, S100A11, MYL12B	199	188	20569	4.39837	0.893464	0.186386	0.184623
UP_KW_MOLECULAR_FUNCTION	KW-0789~Thiol protease inhibitor	4	1.97044	0.0023613	CST3, CSTB, CSTA, CARD16	124	26	11889	14.7506	0.121927	0.0259743	0.0245575
GOTERM_MF_DIRECT	GO:0045296~cadherin binding	11	5.41872	0.00248161	RPS26, PSMB6, SNX2, CAPZB, YWHAB, TWF2, TAGLN2, PFN1, ALDOA, PRDX6, CLIC1	199	335	19304	3.18524	0.643403	0.102987	0.0995126
GOTERM_CC_DIRECT	GO:0035577~azurophil granule membrane	5	2.46305	0.00255116	GLIPR1, FPR1, LAMTOR1, CD68, ATP6V0C	203	59	20887	8.71963	0.592046	0.0248738	0.0219683
GOTERM_BP_DIRECT	GO:0016241~regulation of macroautophagy	5	2.46305	0.00256415	ATP6V0B, ATP6V0E1, ATP6V0D1, GAPDH, ATP6V0C	199	57	19734	8.69876	0.967782	0.164363	0.161537
GOTERM_BP_DIRECT	GO:0010466~negative regulation of peptidase activity	3	1.47783	0.00269527	CST3, CSTB, CSTA	199	8	19734	37.1872	0.972979	0.164363	0.161537
GOTERM_BP_DIRECT	GO:0008360~regulation of cell shape	7	3.44828	0.00271815	ANXA1, RHOG, RAC2, RAC1, ALDOA, CORO1A, MYL12B	199	138	19734	5.03015	0.973796	0.164363	0.161537
GOTERM_BP_DIRECT	GO:0031397~negative regulation of protein ubiquitination	5	2.46305	0.00273278	UBXN1, SVBP, TSPO, ARRB2, VPS28	199	58	19734	8.54878	0.974305	0.164363	0.161537
GOTERM_BP_DIRECT	GO:1902600~proton transmembrane transport	7	3.44828	0.00281756	MT-ATP6, ATP6V0B, ATP6V0E1, MT-CO2, MT-CO3, ATP6V0D1, ATP6V0C	199	139	19734	4.99396	0.977068	0.164363	0.161537
GOTERM_BP_DIRECT	GO:0032956~regulation of actin cytoskeleton organization	6	2.95567	0.00282537	TWF2, RHOG, RAC2, RAC1, CORO1A, RHOA	199	96	19734	6.19786	0.977307	0.164363	0.161537
KEGG_PATHWAY	hsa05323:Rheumatoid arthritis	7	3.44828	0.00285844	ATP6V0B, HLA-DRB5, ATP6V0E1, FOS, ATP6V0D1, ATP6V0C, TNFSF13B	134	94	8840	4.91267	0.496921	0.0245009	0.02103
UP_SEQ_FEATURE	DOMAIN:EF-hand 3	6	2.95567	0.00307847	MYL6, GCA, CALM3, CALM2, MYL12A, MYL12B	199	102	20569	6.08011	0.946717	0.208335	0.206363
UP_SEQ_FEATURE	SITE:Reactive site	3	1.47783	0.00317466	CST3, CSTB, CSTA	199	9	20569	34.4539	0.951389	0.208335	0.206363
SMART	SM00407:IGc1	5	2.46305	0.00320333	HLA-DRB5, FCGRT, HLA-B, HLA-C, B2M	88	75	10692	8.1	0.221402	0.0892384	0.0892384
GOTERM_CC_DIRECT	GO:0042612~MHC class I protein complex	3	1.47783	0.00320401	HLA-B, HLA-C, B2M	203	9	20887	34.2972	0.675805	0.0303948	0.0268444
GOTERM_BP_DIRECT	GO:0071222~cellular response to lipopolysaccharide	8	3.94089	0.00321806	PYCARD, ZFP36, TSPO, CARD16, CD14, VIM, CD68, RHOA	199	191	19734	4.15354	0.986603	0.179407	0.176323
GOTERM_MF_DIRECT	GO:0042802~identical protein binding	31	15.2709	0.00324544	CDA, SERPINA1, YWHAB, BRK1, ADIPOR1, SAT1, ASGR1, ACTB, PYCARD, CST3, SDCBP, PRDX5, TUBA1A, SNX2, MPC2, FTH1, RABAC1, GLUL, B2M, FCER1G, DYNLT1, HSBP1, AGTRAP, FOS, PRDX6, TYROBP, VIM, CARD16, ALDOA, GAPDH, FTL	199	1737	19304	1.73124	0.740513	0.114727	0.110857
INTERPRO	IPR018073:Prot_inh_cystat_CS	3	1.47783	0.00328967	CST3, CSTB, CSTA	203	9	20607	33.8374	0.846631	0.233978	0.231921
UP_SEQ_FEATURE	DOMAIN:EF-hand	8	3.94089	0.00331132	MYL6, GCA, CALM3, CALM2, AIF1, MYL12A, S100A11, MYL12B	199	200	20569	4.13447	0.957331	0.208335	0.206363
UP_KW_BIOLOGICAL_PROCESS	KW-0375~Hydrogen ion transport	5	2.46305	0.00342162	MT-ATP6, ATP6V0B, ATP6V0E1, ATP6V0D1, ATP6V0C	126	57	11450	7.97132	0.23459	0.044481	0.0422
SMART	SM00102:ADF	3	1.47783	0.00343225	GMFG, TWF2, COTL1	88	11	10692	33.1364	0.235227	0.0892384	0.0892384
GOTERM_MF_DIRECT	GO:0003785~actin monomer binding	4	1.97044	0.00351887	TMSB4X, TWF2, PFN1, CORO1A	199	30	19304	12.934	0.768438	0.114727	0.110857
GOTERM_MF_DIRECT	GO:0004298~threonine-type endopeptidase activity	3	1.47783	0.00359387	PSMB6, PSMB8, PSMB10	199	9	19304	32.335	0.775559	0.114727	0.110857
GOTERM_BP_DIRECT	GO:0019886~antigen processing and presentation of exogenous peptide antigen via MHC class II	4	1.97044	0.00363612	HLA-DRB5, FCER1G, CTSD, B2M	199	31	19734	12.7956	0.992357	0.189576	0.186317
UP_KW_MOLECULAR_FUNCTION	KW-0888~Threonine protease	3	1.47783	0.0036447	PSMB6, PSMB8, PSMB10	124	9	11889	31.9597	0.181944	0.0334098	0.0315874
KEGG_PATHWAY	hsa05416:Viral myocarditis	6	2.95567	0.00371952	HLA-DRB5, HLA-B, RAC2, HLA-C, RAC1, ACTB	134	69	8840	5.73653	0.591126	0.0307822	0.0264214
GOTERM_BP_DIRECT	GO:0043161~proteasome-mediated ubiquitin-dependent protein catabolic process	9	4.4335	0.00374274	PSMB6, SH3BGRL, UBXN1, UBE2B, PSMB3, UBE2D3, ARRB2, PSMB8, PSMB10	199	249	19734	3.58431	0.993377	0.189576	0.186317
UP_KW_CELLULAR_COMPONENT	KW-0490~MHC I	3	1.47783	0.00378494	HLA-B, HLA-C, B2M	190	9	17942	31.4772	0.134199	0.0323965	0.0238711
GOTERM_BP_DIRECT	GO:0071346~cellular response to type II interferon	6	2.95567	0.00382552	CALM3, CARD16, VIM, GAPDH, CALM2, AIF1	199	103	19734	5.77665	0.994074	0.189576	0.186317
GOTERM_CC_DIRECT	GO:0016460~myosin II complex	4	1.97044	0.00392691	MYL6, CALM3, CALM2, MYL12B	203	33	20887	12.4717	0.748688	0.0358162	0.0316325
UP_SEQ_FEATURE	MOTIF:Secondary area of contact	3	1.47783	0.00394325	CST3, CSTB, CSTA	199	10	20569	31.0085	0.976657	0.208335	0.206363
UP_SEQ_FEATURE	DOMAIN:Cystatin	3	1.47783	0.00394325	CST3, CSTB, CSTA	199	10	20569	31.0085	0.976657	0.208335	0.206363
UP_SEQ_FEATURE	REGION:Alpha-3	3	1.47783	0.00394325	FCGRT, HLA-B, HLA-C	199	10	20569	31.0085	0.976657	0.208335	0.206363
GOTERM_CC_DIRECT	GO:0000220~vacuolar proton-transporting V-type ATPase, V0 domain	3	1.47783	0.00397958	ATP6V0B, ATP6V0D1, ATP6V0C	203	10	20887	30.8675	0.753309	0.0358162	0.0316325
UP_KW_CELLULAR_COMPONENT	KW-0333~Golgi apparatus	21	10.3448	0.0042627	SRGN, LRPAP1, HLA-DRB5, ARF1, TRAPPC1, DYNLT1, TMEM167A, IFNGR2, AGTRAP, C1ORF43, GABARAP, STX10, PYCARD, TMEM59, RER1, AP1S2, CD14, AP3S1, RABAC1, ITM2B, ARF5	190	996	17942	1.99103	0.149838	0.0323965	0.0238711
GOTERM_BP_DIRECT	GO:0060316~positive regulation of ryanodine-sensitive calcium-release channel activity	3	1.47783	0.00427481	GSTO1, CALM3, CALM2	199	10	19734	29.7497	0.996759	0.204275	0.200763
GOTERM_BP_DIRECT	GO:0045471~response to ethanol	6	2.95567	0.00467994	MT-ND4, RGS2, RGS19, FOS, CD14, MT-CYB	199	108	19734	5.50921	0.99812	0.215923	0.212211
BIOCARTA	h_salmonellaPathway:How does salmonella hijack a cell	4	1.97044	0.00469246	ARPC2, ARPC3, RAC1, ARPC5	46	13	1623	10.8562	0.417778	0.269816	0.26747
INTERPRO	IPR003006:Ig/MHC_CS	5	2.46305	0.00471476	HLA-DRB5, FCGRT, HLA-B, HLA-C, B2M	203	69	20607	7.35596	0.932054	0.282305	0.279824
UP_SEQ_FEATURE	DOMAIN:ADF-H	3	1.47783	0.0047891	GMFG, TWF2, COTL1	199	11	20569	28.1896	0.989594	0.239707	0.237438
GOTERM_CC_DIRECT	GO:0045277~respiratory chain complex IV	3	1.47783	0.00483307	MT-CO1, MT-CO2, MT-CO3	203	11	20887	28.0614	0.817411	0.0424101	0.0374563
INTERPRO	IPR002108:ADF-H	3	1.47783	0.00496142	GMFG, TWF2, COTL1	203	11	20607	27.6852	0.940992	0.282305	0.279824
GOTERM_CC_DIRECT	GO:0031966~mitochondrial membrane	7	3.44828	0.00514261	MT-ND4, MT-CO1, MT-CO2, MT-CO3, SDHB, MT-ND3, MT-ND1	203	163	20887	4.41866	0.836299	0.0435502	0.0384632
GOTERM_BP_DIRECT	GO:0010591~regulation of lamellipodium assembly	3	1.47783	0.00519039	CAPZB, TWF2, RAC1	199	11	19734	27.0452	0.999054	0.217023	0.213292
GOTERM_BP_DIRECT	GO:0060315~negative regulation of ryanodine-sensitive calcium-release channel activity	3	1.47783	0.00519039	GSTO1, CALM3, CALM2	199	11	19734	27.0452	0.999054	0.217023	0.213292
GOTERM_BP_DIRECT	GO:0030865~cortical cytoskeleton organization	3	1.47783	0.00519039	RHOG, RAC2, RAC1	199	11	19734	27.0452	0.999054	0.217023	0.213292
GOTERM_MF_DIRECT	GO:0019899~enzyme binding	11	5.41872	0.00520068	PYCARD, ATG3, EGR1, ZFP36, SUMO1, NPC2, YWHAB, TMSB4X, COTL1, RAC1, ARRB2	199	372	19304	2.86843	0.885125	0.15345	0.148273
GOTERM_CC_DIRECT	GO:0005886~plasma membrane	72	35.468	0.00521114	FCN1, ARF1, RNH1, IFITM2, UBE2D3, ICAM3, CLTA, ARRB2, ASGR1, ACTB, LIMD2, TNFSF13B, LGALS3, GLIPR1, RGS2, TUBA1A, SUMO1, RAC2, CD37, RAC1, CLIC1, B2M, GLUL, GPSM3, ATP6V0B, FCER1G, ANXA1, IFNGR2, RHOG, HLA-B, HLA-C, AGTRAP, SDHB, RHOA, MS4A6A, TYROBP, RER1, BLVRB, TMEM219, CARD16, ATP6V0C, GAPDH, VPS28, ARF5, LRPAP1, GRN, RGS19, FPR1, ADIPOR1, CORO1A, GABARAP, CST3, SDCBP, SH3BGRL, GNG5, CD14, RA…	203	5592	20887	1.32478	0.84021	0.0435502	0.0384632
GOTERM_BP_DIRECT	GO:0006909~phagocytosis	5	2.46305	0.00565852	ANXA1, ICAM3, C1ORF43, CD14, CORO1A	199	71	19734	6.98351	0.999496	0.229427	0.225484
GOTERM_MF_DIRECT	GO:0005200~structural constituent of cytoskeleton	6	2.95567	0.00575488	TUBA1A, ARPC2, ARPC3, VIM, ARPC5, ACTB	199	111	19304	5.24351	0.908843	0.15345	0.148273
GOTERM_MF_DIRECT	GO:0004869~cysteine-type endopeptidase inhibitor activity	4	1.97044	0.00591613	CST3, CSTB, CSTA, CARD16	199	36	19304	10.7783	0.914777	0.15345	0.148273
KEGG_PATHWAY	hsa05133:Pertussis	6	2.95567	0.00627693	PYCARD, CALM3, FOS, CD14, CALM2, RHOA	134	78	8840	5.07463	0.779357	0.0502154	0.0431016
UP_KW_BIOLOGICAL_PROCESS	KW-0324~Glycolysis	4	1.97044	0.00697427	TPI1, PGAM1, ALDOA, GAPDH	126	36	11450	10.097	0.420679	0.0777133	0.073728
KEGG_PATHWAY	hsa04723:Retrograde endocannabinoid signaling	8	3.94089	0.00713289	MT-ND4, MT-ND5, GNG5, NDUFB3, NDUFS2, MT-ND2, MT-ND3, MT-ND1	134	149	8840	3.54202	0.82058	0.0552224	0.0473992
INTERPRO	IPR003597:Ig_C1-set	5	2.46305	0.00726793	HLA-DRB5, FCGRT, HLA-B, HLA-C, B2M	203	78	20607	6.5072	0.984244	0.375799	0.372496
SMART	SM00043:CY	3	1.47783	0.00729344	CST3, CSTB, CSTA	88	16	10692	22.7812	0.435024	0.123313	0.123313
GOTERM_MF_DIRECT	GO:0004175~endopeptidase activity	5	2.46305	0.00740386	PSMB6, TMEM59, CARD16, PSMB8, PSMB10	199	75	19304	6.467	0.954226	0.171067	0.165296
GOTERM_MF_DIRECT	GO:0002020~protease binding	6	2.95567	0.00741978	PYCARD, CST3, CSTB, CSTA, SERPINA1, TIMP1	199	118	19304	4.93246	0.954529	0.171067	0.165296
GOTERM_BP_DIRECT	GO:0045333~cellular respiration	4	1.97044	0.00748216	MT-CO1, MT-CO2, MT-CO3, MT-CYB	199	40	19734	9.91658	0.999957	0.294445	0.289383
GOTERM_CC_DIRECT	GO:0005885~Arp2/3 protein complex	3	1.47783	0.00784552	ARPC2, ARPC3, ARPC5	203	14	20887	22.0482	0.937001	0.0640413	0.0565607
GOTERM_BP_DIRECT	GO:0006886~intracellular protein transport	9	4.4335	0.00794899	ARF1, SNX2, TUBA1A, SNX17, AP1S2, CLTA, AP3S1, ARF5, STX10	199	283	19734	3.15368	0.999977	0.294785	0.289718
KEGG_PATHWAY	hsa04670:Leukocyte transendothelial migration	7	3.44828	0.00797281	RAC2, RAC1, MYL12A, RHOA, CD99, ACTB, MYL12B	134	116	8840	3.98096	0.853561	0.0597961	0.051325
GOTERM_BP_DIRECT	GO:0030041~actin filament polymerization	4	1.97044	0.00801407	ARPC2, RAC1, AIF1, MSRB1	199	41	19734	9.67472	0.999979	0.294785	0.289718
GOTERM_BP_DIRECT	GO:0016192~vesicle-mediated transport	8	3.94089	0.00815175	ARF1, TRAPPC1, SNX17, AP1S2, CLTA, AP3S1, RABAC1, ARF5	199	227	19734	3.49483	0.999982	0.294785	0.289718
UP_KW_BIOLOGICAL_PROCESS	KW-0391~Immunity	20	9.85222	0.00817059	CFD, FCN1, HLA-DRB5, ANXA1, IFITM2, FCER1G, RNASET2, HLA-B, HLA-C, CNPY3, CFP, PSMB8, TNFSF13B, PYCARD, LGALS3, TYROBP, CD14, GAPDH, B2M, MSRB1	126	963	11450	1.88729	0.472667	0.0796632	0.0755779
INTERPRO	IPR002048:EF_hand_dom	8	3.94089	0.00821037	MYL6, GCA, CALM3, CALM2, AIF1, MYL12A, S100A11, MYL12B	203	233	20607	3.4854	0.990822	0.375799	0.372496
KEGG_PATHWAY	hsa04921:Oxytocin signaling pathway	8	3.94089	0.0084907	MYL6, RGS2, CALM3, FOS, CALM2, RHOA, ACTB, PPP1CA	134	154	8840	3.42702	0.87081	0.0617505	0.0530025
INTERPRO	IPR029055:Ntn_hydrolases_N	4	1.97044	0.00858591	PSMB6, PSMB3, PSMB8, PSMB10	203	43	20607	9.44301	0.992601	0.375799	0.372496
GOTERM_MF_DIRECT	GO:0016491~oxidoreductase activity	6	2.95567	0.00879705	MT-ND4, MT-ND5, GSTO1, ADI1, MT-CYB, MT-ND1	199	123	19304	4.73195	0.974445	0.192146	0.185664
SMART	SM00921:MHC_II_beta	3	1.47783	0.00920166	HLA-DRB5, HLA-B, HLA-C	88	18	10692	20.25	0.51376	0.123313	0.123313
GOTERM_CC_DIRECT	GO:0005739~mitochondrion	25	12.3153	0.00926863	MT-ND4, MT-ND5, GLRX, TXN, MT-ND2, MT-ND3, MT-ND1, MT-ATP6, PYCARD, PSMB6, CHCHD2, PRDX5, RGS2, MPC2, TSPO, GLUL, CLIC1, PRELID1, C1ORF43, PRDX6, SDHB, NDUFS2, MT-CO2, MT-CO3, MT-CYB	203	1485	20887	1.73218	0.961935	0.0739384	0.0653017
KEGG_PATHWAY	hsa05167:Kaposi sarcoma-associated herpesvirus infection	9	4.4335	0.0093681	ATG3, ZFP36, GNG5, HLA-B, HLA-C, CALM3, FOS, RAC1, CALM2	134	196	8840	3.02924	0.895539	0.0661278	0.0567597
SMART	SM00175:RAB	6	2.95567	0.0094856	ARF1, RHOG, RAC2, RAC1, RHOA, ARF5	88	159	10692	4.58491	0.52451	0.123313	0.123313
GOTERM_CC_DIRECT	GO:0031410~cytoplasmic vesicle	9	4.4335	0.00968309	PRDX5, SNX17, ARHGDIB, RHOG, RAC2, CLTA, RAC1, ARRB2, GABARAP	203	304	20887	3.04613	0.967134	0.0755281	0.0667057
GOTERM_BP_DIRECT	GO:0045454~cell redox homeostasis	4	1.97044	0.00974096	PRDX5, SELENOT, TXN, PRDX6	199	44	19734	9.01508	0.999998	0.33419	0.328445
GOTERM_BP_DIRECT	GO:0048870~cell motility	4	1.97044	0.00974096	BRK1, RAC1, IER2, ACTB	199	44	19734	9.01508	0.999998	0.33419	0.328445
UP_SEQ_FEATURE	REGION:Alpha-2	3	1.47783	0.0101239	FCGRT, HLA-B, HLA-C	199	16	20569	19.3803	0.999937	0.45847	0.454131
UP_SEQ_FEATURE	REGION:Alpha-1	3	1.47783	0.0101239	FCGRT, HLA-B, HLA-C	199	16	20569	19.3803	0.999937	0.45847	0.454131
GOTERM_BP_DIRECT	GO:0051603~proteolysis involved in protein catabolic process	4	1.97044	0.0103609	PSMB6, PSMB3, PSMB8, PSMB10	199	45	19734	8.81474	0.999999	0.338119	0.332307
GOTERM_BP_DIRECT	GO:0019882~antigen processing and presentation	4	1.97044	0.0103609	HLA-DRB5, HLA-B, HLA-C, PSMB8	199	45	19734	8.81474	0.999999	0.338119	0.332307
UP_KW_CELLULAR_COMPONENT	KW-0256~Endoplasmic reticulum	25	12.3153	0.0104324	LRPAP1, SERPINA1, HSD17B11, PYCARD, SDCBP, SERP1, GLUL, CLIC1, SEC11A, RAB5IF, WDR83OS, HLA-DRB5, TRAPPC1, CNBP, IFNGR2, RNASET2, HLA-B, HLA-C, AGTRAP, CNPY3, FOS, RPS26, REEP5, NPC2, SELENOT	190	1380	17942	1.71072	0.328682	0.0660717	0.0486844
UP_SEQ_FEATURE	DOMAIN:EF-hand 2	7	3.44828	0.0108903	MYL6, GCA, CALM3, CALM2, MYL12A, S100A11, MYL12B	199	192	20569	3.7684	0.99997	0.470756	0.466301
UP_KW_DISEASE	KW-0525~Neuronal ceroid lipofuscinosis	3	1.47783	0.0108964	GRN, PPT1, CTSD	61	13	4817	18.2232	0.333276	0.0671945	0.0599303
GOTERM_BP_DIRECT	GO:0030031~cell projection assembly	3	1.47783	0.0109577	PARVG, RAC2, RAC1	199	16	19734	18.5936	1	0.340962	0.335101
GOTERM_BP_DIRECT	GO:0042129~regulation of T cell proliferation	3	1.47783	0.0109577	LGALS3, RAC2, RAC1	199	16	19734	18.5936	1	0.340962	0.335101
INTERPRO	IPR011162:MHC_I/II-like_Ag-recog	4	1.97044	0.010964	HLA-DRB5, FCGRT, HLA-B, HLA-C	203	47	20607	8.63935	0.998113	0.445607	0.441692
KEGG_PATHWAY	hsa00030:Pentose phosphate pathway	4	1.97044	0.0110037	TALDO1, PGLS, ALDOA, TKT	134	31	8840	8.51228	0.929737	0.0754536	0.0647644
GOTERM_CC_DIRECT	GO:0030017~sarcomere	4	1.97044	0.0111993	ARF1, CAPZB, CALM3, CALM2	203	48	20887	8.5743	0.980806	0.0854558	0.0754738
GOTERM_MF_DIRECT	GO:0003924~GTPase activity	10	4.92611	0.0113963	ARF1, RGS2, RGS19, GNG5, ARHGDIB, RHOG, RAC2, RAC1, RHOA, ARF5	199	356	19304	2.72486	0.991405	0.225834	0.218216
GOTERM_MF_DIRECT	GO:0030414~peptidase inhibitor activity	3	1.47783	0.0114278	CST3, SERPINB1, TIMP1	199	16	19304	18.1884	0.991518	0.225834	0.218216
BIOCARTA	h_rhoPathway:Rho cell motility signaling pathway	5	2.46305	0.011731	ARPC2, ARPC3, ARPC5, PFN1, RHOA	46	33	1623	5.34585	0.742579	0.349283	0.346246
BIOCARTA	h_mta3Pathway:Downregulated of MTA-3 in ER-negative Breast Tumors	4	1.97044	0.012149	TUBA1A, ALDOA, GAPDH, CTSD	46	18	1623	7.84058	0.754802	0.349283	0.346246
GOTERM_BP_DIRECT	GO:0043652~engulfment of apoptotic cell	3	1.47783	0.0123374	RHOG, RAC2, RAC1	199	17	19734	17.4999	1	0.367376	0.361061
GOTERM_BP_DIRECT	GO:0021762~substantia nigra development	4	1.97044	0.0123557	CALM3, CALM2, RHOA, ACTB	199	48	19734	8.26382	1	0.367376	0.361061
KEGG_PATHWAY	hsa04520:Adherens junction	6	2.95567	0.0129345	RAC2, RAC1, MYL12A, RHOA, ACTB, MYL12B	134	93	8840	4.25614	0.956043	0.0862301	0.0740142
GOTERM_BP_DIRECT	GO:0006096~glycolytic process	4	1.97044	0.013066	TPI1, PGAM1, ALDOA, GAPDH	199	49	19734	8.09517	1	0.371965	0.365571
GOTERM_BP_DIRECT	GO:0070527~platelet aggregation	4	1.97044	0.013066	CLIC1, MYL12A, ACTB, MYL12B	199	49	19734	8.09517	1	0.371965	0.365571
INTERPRO	IPR000010:Cystatin_dom	3	1.47783	0.0131943	CST3, CSTB, CSTA	203	18	20607	16.9187	0.999478	0.462535	0.45847
INTERPRO	IPR000353:MHC_II_b_N	3	1.47783	0.0131943	HLA-DRB5, HLA-B, HLA-C	203	18	20607	16.9187	0.999478	0.462535	0.45847
KEGG_PATHWAY	hsa01100:Metabolic pathways	35	17.2414	0.0135354	CDA, MT-ND4, MT-ND5, MT-CO1, NDUFB3, HSD17B11, MT-ND2, SAT1, MT-ND3, MT-ND1, MT-ATP6, GUK1, PGLS, GLUL, ATP6V0B, ATP6V0E1, TPI1, GSTO1, PGAM1, AKR1A1, TALDO1, PRDX6, SDHB, ADI1, PPT1, BLVRB, NDUFS2, MT-CO2, MT-CO3, ATP6V0D1, ALDOA, MT-CYB, TKT, ATP6V0C, GAPDH	134	1561	8840	1.47915	0.96202	0.0877973	0.0753594
GOTERM_BP_DIRECT	GO:0010951~negative regulation of endopeptidase activity	4	1.97044	0.0145555	SERPINB1, SERPINA1, TIMP1, GAPDH	199	51	19734	7.77771	1	0.405734	0.39876
UP_KW_CELLULAR_COMPONENT	KW-0206~Cytoskeleton	25	12.3153	0.0146418	TWF2, BRK1, CLTA, AIF1, CORO1A, GABARAP, ACTB, SDCBP, TUBA1A, CAPZB, TMSB4X, SVBP, COTL1, DYNLT1, ARPC5, RHOA, PARVG, ARPC2, ARPC3, CALM3, VIM, PFN1, GAPDH, CALM2, MSRB1	190	1422	17942	1.66019	0.429077	0.0712393	0.0524921
UP_KW_CELLULAR_COMPONENT	KW-0967~Endosome	15	7.38916	0.0149977	LRPAP1, SERPINB1, HLA-DRB5, ANXA1, IFITM2, UBE2D3, HLA-B, TMEM59, SNX2, FCGRT, SNX17, LAMTOR1, CD68, ITM2B, VPS28	190	692	17942	2.04693	0.436862	0.0712393	0.0524921
GOTERM_BP_DIRECT	GO:0060314~regulation of ryanodine-sensitive calcium-release channel activity	3	1.47783	0.0153102	FKBP1A, CALM3, CALM2	199	19	19734	15.6578	1	0.410359	0.403305
GOTERM_BP_DIRECT	GO:0031334~positive regulation of protein-containing complex assembly	4	1.97044	0.0153348	LGALS3, SUMO1, BRK1, RHOA	199	52	19734	7.62814	1	0.410359	0.403305
GOTERM_CC_DIRECT	GO:0097386~glial cell projection	3	1.47783	0.01577	TMEM50A, GLUL, AIF1	203	20	20887	15.4337	0.996225	0.117772	0.104015
GOTERM_MF_DIRECT	GO:0098641~cadherin binding involved in cell-cell adhesion	3	1.47783	0.0176151	ANXA1, S100A11, PPP1CA	199	20	19304	14.5508	0.999374	0.332284	0.321075
UP_KW_CELLULAR_COMPONENT	KW-0496~Mitochondrion	24	11.8227	0.0178622	MT-ND4, PRELID1, MT-ND5, MT-CO1, RNASET2, NDUFB3, C1ORF43, MT-ND2, SDHB, MT-ND3, MT-ND1, PYCARD, MT-ATP6, PRDX5, CHCHD2, RGS2, MPC2, TSPO, NDUFS2, MT-CO2, MT-CO3, MT-CYB, GLUL, RAB5IF	190	1371	17942	1.65307	0.495859	0.0754182	0.0555713
KEGG_PATHWAY	hsa00010:Glycolysis / Gluconeogenesis	5	2.46305	0.0180921	TPI1, PGAM1, AKR1A1, ALDOA, GAPDH	134	67	8840	4.92315	0.987498	0.114266	0.098078
GOTERM_BP_DIRECT	GO:0017148~negative regulation of translation	5	2.46305	0.0182685	BTG2, RGS2, EIF4E2, PAIP2, GAPDH	199	100	19734	4.95829	1	0.477494	0.469286
GOTERM_BP_DIRECT	GO:0010880~regulation of release of sequestered calcium ion into cytosol by sarcoplasmic reticulum	3	1.47783	0.0185573	GSTO1, CALM3, CALM2	199	21	19734	14.1665	1	0.477494	0.469286
GOTERM_CC_DIRECT	GO:0000502~proteasome complex	4	1.97044	0.0186274	PSMB6, PSMB3, PSMB8, PSMB10	203	58	20887	7.09597	0.998639	0.136213	0.120302
BIOCARTA	h_actinYPathway:Y branching of actin filaments	4	1.97044	0.0186848	ARPC2, ARPC3, RAC1, ARPC5	46	21	1623	6.7205	0.885717	0.42975	0.426014
UP_SEQ_FEATURE	DOMAIN:MHC class I-like antigen recognition-like	3	1.47783	0.0187666	FCGRT, HLA-B, HLA-C	199	22	20569	14.0948	1	0.587782	0.582219
UP_SEQ_FEATURE	TRANSMEM:Helical; Name=VII	2	0.985222	0.0191601	MT-CO1, MT-CO3	199	2	20569	103.362	1	0.587782	0.582219
UP_SEQ_FEATURE	TRANSMEM:Helical; Name=III	2	0.985222	0.0191601	MT-CO1, MT-CO3	199	2	20569	103.362	1	0.587782	0.582219
UP_SEQ_FEATURE	DOMAIN:Cytochrome oxidase subunit I profile	2	0.985222	0.0191601	MT-CO1, MT-CYB	199	2	20569	103.362	1	0.587782	0.582219
UP_SEQ_FEATURE	SITE:Essential for proton translocation	2	0.985222	0.0191601	ATP6V0B, ATP6V0C	199	2	20569	103.362	1	0.587782	0.582219
UP_SEQ_FEATURE	TRANSMEM:Helical; Name=IV	2	0.985222	0.0191601	MT-CO1, MT-CO3	199	2	20569	103.362	1	0.587782	0.582219
UP_SEQ_FEATURE	TRANSMEM:Helical; Name=VI	2	0.985222	0.0191601	MT-CO1, MT-CO3	199	2	20569	103.362	1	0.587782	0.582219
UP_SEQ_FEATURE	DOMAIN:Anaphase-promoting complex subunit 11 RING-H2 finger	2	0.985222	0.0191601	RNF7, ANAPC11	199	2	20569	103.362	1	0.587782	0.582219
UP_SEQ_FEATURE	TRANSMEM:Helical; Name=V	2	0.985222	0.0191601	MT-CO1, MT-CO3	199	2	20569	103.362	1	0.587782	0.582219
KEGG_PATHWAY	hsa05166:Human T-cell leukemia virus 1 infection	9	4.4335	0.0191616	EGR1, ZFP36, HLA-DRB5, HLA-B, TSPO, HLA-C, FOS, B2M, ANAPC11	134	223	8840	2.66247	0.990375	0.117918	0.101213
GOTERM_CC_DIRECT	GO:0070288~ferritin complex	2	0.985222	0.0192491	FTH1, FTL	203	2	20887	102.892	0.998911	0.13681	0.12083
INTERPRO	IPR011992:EF-hand-dom_pair	8	3.94089	0.0193902	MYL6, GCA, CALM3, CALM2, AIF1, MYL12A, S100A11, MYL12B	203	276	20607	2.94239	0.999986	0.462535	0.45847
GOTERM_CC_DIRECT	GO:0012507~ER to Golgi transport vesicle membrane	4	1.97044	0.0194887	HLA-DRB5, HLA-B, HLA-C, B2M	203	59	20887	6.9757	0.999	0.13681	0.12083
UP_KW_DOMAIN	KW-0732~Signal	50	24.6305	0.0195073	FCN1, MT-ND4, SERPINA1, MT-ND5, MT-CO1, TMEM167A, ICAM3, MT-ND2, MT-ND3, MT-ND1, MT-ATP6, GLIPR1, FCGRT, RAC2, TSPO, TIMP1, B2M, CTSD, SRGN, NUP214, ATP6V0B, FCER1G, IFNGR2, RNASET2, HLA-B, HLA-C, AGTRAP, CNPY3, TYROBP, NPC2, TMEM219, SELENOT, MT-CO3, CFD, LRPAP1, GRN, RETN, CFP, HSD17B11, CST3, DDT, CD14, RNF130, CD99, HLA-DRB5, TMEM59, ADI1, PPT1, MT-CYB, CD68	126	4410	14597	1.31348	0.284591	0.165812	0.165812
INTERPRO	IPR000883:Cyt_C_Oxase_1	2	0.985222	0.0195094	MT-CO1, MT-CYB	203	2	20607	101.512	0.999986	0.462535	0.45847
INTERPRO	IPR024991:RING-H2_APC11	2	0.985222	0.0195094	RNF7, ANAPC11	203	2	20607	101.512	0.999986	0.462535	0.45847
INTERPRO	IPR001713:Prot_inh_stefin	2	0.985222	0.0195094	CSTB, CSTA	203	2	20607	101.512	0.999986	0.462535	0.45847
INTERPRO	IPR000245:ATPase_proteolipid_csu	2	0.985222	0.0195094	ATP6V0B, ATP6V0C	203	2	20607	101.512	0.999986	0.462535	0.45847
INTERPRO	IPR036927:Cyt_c_oxase-like_su1_sf	2	0.985222	0.0195094	MT-CO1, MT-CYB	203	2	20607	101.512	0.999986	0.462535	0.45847
INTERPRO	IPR005874:SUI1_euk	2	0.985222	0.0195094	EIF1B, EIF1	203	2	20607	101.512	0.999986	0.462535	0.45847
INTERPRO	IPR023616:Cyt_c_oxase-like_su1_dom	2	0.985222	0.0195094	MT-CO1, MT-CYB	203	2	20607	101.512	0.999986	0.462535	0.45847
GOTERM_MF_DIRECT	GO:0044877~protein-containing complex binding	9	4.4335	0.0198929	SDCBP, ZFP36, TUBA1A, BRK1, CLTA, RAC1, MT-CYB, ATP6V0D1, VPS28	199	327	19304	2.66986	0.999761	0.358937	0.346828
UP_KW_CELLULAR_COMPONENT	KW-0647~Proteasome	4	1.97044	0.0202178	PSMB6, PSMB3, PSMB8, PSMB10	190	55	17942	6.86775	0.539826	0.0768277	0.0566099
UP_KW_DISEASE	KW-0026~Alzheimer disease	3	1.47783	0.0205386	MT-ND2, CTSD, MT-ND1	61	18	4817	13.1612	0.535986	0.108561	0.0968249
KEGG_PATHWAY	hsa05163:Human cytomegalovirus infection	9	4.4335	0.0205824	GNG5, HLA-B, RAC2, HLA-C, CALM3, RAC1, CALM2, B2M, RHOA	134	226	8840	2.62713	0.993203	0.123495	0.106
KEGG_PATHWAY	hsa05120:Epithelial cell signaling in Helicobacter pylori infection	5	2.46305	0.0219115	ATP6V0B, ATP6V0E1, RAC1, ATP6V0D1, ATP6V0C	134	71	8840	4.64579	0.995094	0.128263	0.110092
INTERPRO	IPR046350:Cystatin_sf	3	1.47783	0.0229052	CST3, CSTB, CSTA	203	24	20607	12.689	0.999998	0.501272	0.496867
INTERPRO	IPR014745:MHC_II_a/b_N	3	1.47783	0.0229052	HLA-DRB5, HLA-B, HLA-C	203	24	20607	12.689	0.999998	0.501272	0.496867
UP_SEQ_FEATURE	LIPID:S-geranylgeranyl cysteine	5	2.46305	0.0231315	GNG5, RHOG, RAC2, RAC1, RHOA	199	112	20569	4.61437	1	0.687439	0.680933
GOTERM_CC_DIRECT	GO:0035580~specific granule lumen	4	1.97044	0.0231507	RETN, CFP, CTSD, B2M	203	63	20887	6.5328	0.999731	0.157565	0.13916
GOTERM_CC_DIRECT	GO:0005938~cell cortex	6	2.95567	0.0233429	AGTRAP, RAC1, PFN1, CORO1A, RHOA, MYL12B	203	167	20887	3.69671	0.999749	0.157565	0.13916
GOTERM_BP_DIRECT	GO:0042102~positive regulation of T cell proliferation	4	1.97044	0.0233955	ANXA1, AIF1, CORO1A, TNFSF13B	199	61	19734	6.50268	1	0.571422	0.561599
GOTERM_BP_DIRECT	GO:0045861~negative regulation of proteolysis	3	1.47783	0.023916	CST3, CSTB, CSTA	199	24	19734	12.3957	1	0.571422	0.561599
GOTERM_BP_DIRECT	GO:0010881~regulation of cardiac muscle contraction by regulation of the release of sequestered calcium ion	3	1.47783	0.023916	GSTO1, CALM3, CALM2	199	24	19734	12.3957	1	0.571422	0.561599
GOTERM_BP_DIRECT	GO:0071385~cellular response to glucocorticoid stimulus	3	1.47783	0.023916	ZFP36, ANXA1, MT-ND3	199	24	19734	12.3957	1	0.571422	0.561599
GOTERM_BP_DIRECT	GO:0007165~signal transduction	21	10.3448	0.024519	CMTM7, LRPAP1, GRN, ANXA1, YWHAB, GMFG, FPR1, RETN, ARRB2, RHOA, TNFSF13B, PYCARD, TYROBP, GNG5, SNX17, RAC2, TIMP1, CARD16, RAC1, CLIC1, S100A11	199	1240	19734	1.67942	1	0.574825	0.564944
GOTERM_BP_DIRECT	GO:0009615~response to virus	5	2.46305	0.0249177	IFITM2, NPC2, IFNGR2, SEC11A, LAMTOR5	199	110	19734	4.50754	1	0.574825	0.564944
UP_KW_CELLULAR_COMPONENT	KW-0968~Cytoplasmic vesicle	15	7.38916	0.0252954	ATP6V0B, ANXA1, IFNGR2, CLTA, AGTRAP, ARRB2, CORO1A, GABARAP, SYNGR2, SNX17, AP1S2, AP3S1, RABAC1, ATP6V0D1, ATP6V0C	190	741	17942	1.91157	0.622277	0.0873843	0.0643884
GOTERM_BP_DIRECT	GO:0032757~positive regulation of interleukin-8 production	4	1.97044	0.0265031	PYCARD, FCN1, CD14, LAMTOR5	199	64	19734	6.19786	1	0.601036	0.590704
INTERPRO	IPR029006:ADF-H/Gelsolin-like_dom_sf	3	1.47783	0.0266299	GMFG, TWF2, COTL1	203	26	20607	11.713	1	0.561201	0.55627
GOTERM_BP_DIRECT	GO:0032731~positive regulation of interleukin-1 beta production	4	1.97044	0.0275856	PYCARD, EGR1, TYROBP, CARD16	199	65	19734	6.10251	1	0.60465	0.594256
GOTERM_BP_DIRECT	GO:0008045~motor neuron axon guidance	3	1.47783	0.027797	RHOG, RAC2, RAC1	199	26	19734	11.4422	1	0.60465	0.594256
GOTERM_MF_DIRECT	GO:0042605~peptide antigen binding	4	1.97044	0.0280365	HLA-DRB5, HLA-B, HLA-C, B2M	199	64	19304	6.06281	0.999993	0.468148	0.452355
UP_KW_CELLULAR_COMPONENT	KW-0034~Amyloid	3	1.47783	0.0282498	CST3, B2M, ITM2B	190	25	17942	11.3318	0.66343	0.0894578	0.0659163
UP_SEQ_FEATURE	DOMAIN:MHC class I alpha chain C-terminal	2	0.985222	0.0286027	HLA-B, HLA-C	199	3	20569	68.9079	1	0.735166	0.728209
UP_SEQ_FEATURE	REGION:Necessary and sufficient for interaction with PCP4	2	0.985222	0.0286027	CALM3, CALM2	199	3	20569	68.9079	1	0.735166	0.728209
UP_SEQ_FEATURE	CARBOHYD:(Microbial infection) O-linked (GlcNAc) tyrosine; by Photorhabdus PAU_02230; alternate	2	0.985222	0.0286027	RAC1, RHOA	199	3	20569	68.9079	1	0.735166	0.728209
UP_SEQ_FEATURE	MUTAGEN:C->W: Abolishes in vitro prenylation.	2	0.985222	0.0286027	RAC2, RAC1	199	3	20569	68.9079	1	0.735166	0.728209
UP_SEQ_FEATURE	MUTAGEN:Y->F: Abolishes AMPylation by Haemophilus IbpA.	2	0.985222	0.0286027	RAC1, RHOA	199	3	20569	68.9079	1	0.735166	0.728209
PIR_SUPERFAMILY	PIRSF004499:SUI1_euk	2	0.985222	0.028665	EIF1B, EIF1	29	2	1940	66.8966	0.544001	0.576433	0.576433
GOTERM_MF_DIRECT	GO:0003779~actin binding	8	3.94089	0.028939	CAPZB, PARVG, GMFG, COTL1, PFN1, ALDOA, CORO1A, MSRB1	199	287	19304	2.70397	0.999995	0.468148	0.452355
INTERPRO	IPR015070:EF_hand_DJBP	2	0.985222	0.0291216	MYL12A, MYL12B	203	3	20607	67.6749	1	0.571174	0.566155
BIOCARTA	h_glycolysisPathway:Glycolysis Pathway	3	1.47783	0.0293707	TPI1, PGAM1, GAPDH	46	10	1623	10.5848	0.967555	0.562938	0.558043
GOTERM_BP_DIRECT	GO:0051343~positive regulation of cyclic-nucleotide phosphodiesterase activity	2	0.985222	0.0298008	CALM3, CALM2	199	3	19734	66.1106	1	0.60465	0.594256
GOTERM_BP_DIRECT	GO:0060753~regulation of mast cell chemotaxis	2	0.985222	0.0298008	RAC2, RAC1	199	3	19734	66.1106	1	0.60465	0.594256
GOTERM_BP_DIRECT	GO:0006879~intracellular iron ion homeostasis	4	1.97044	0.0298206	FTH1, ATP6V0D1, B2M, FTL	199	67	19734	5.92035	1	0.60465	0.594256
GOTERM_BP_DIRECT	GO:0035307~positive regulation of protein dephosphorylation	3	1.47783	0.0298258	CAMTA1, CALM3, CALM2	199	27	19734	11.0184	1	0.60465	0.594256
GOTERM_BP_DIRECT	GO:0006826~iron ion transport	3	1.47783	0.0298258	FTH1, B2M, FTL	199	27	19734	11.0184	1	0.60465	0.594256
GOTERM_CC_DIRECT	GO:0001891~phagocytic cup	3	1.47783	0.0298327	ANXA1, AIF1, CORO1A	203	28	20887	11.0241	0.999976	0.197572	0.174493
INTERPRO	IPR005225:Small_GTP-bd_dom	6	2.95567	0.0298361	ARF1, RHOG, RAC2, RAC1, RHOA, ARF5	203	176	20607	3.46065	1	0.571174	0.566155
GOTERM_MF_DIRECT	GO:0035605~peptidyl-cysteine S-nitrosylase activity	2	0.985222	0.0304579	BLVRB, GAPDH	199	3	19304	64.67	0.999997	0.468148	0.452355
GOTERM_MF_DIRECT	GO:0046977~TAP binding	2	0.985222	0.0304579	HLA-B, HLA-C	199	3	19304	64.67	0.999997	0.468148	0.452355
INTERPRO	IPR011012:Longin-like_dom_sf	3	1.47783	0.0305809	TRAPPC1, AP1S2, AP3S1	203	28	20607	10.8763	1	0.571174	0.566155
KEGG_PATHWAY	hsa04721:Synaptic vesicle cycle	5	2.46305	0.0309367	ATP6V0B, ATP6V0E1, CLTA, ATP6V0D1, ATP6V0C	134	79	8840	4.17533	0.99947	0.176321	0.151343
UP_SEQ_FEATURE	DOMAIN:MARVEL	3	1.47783	0.0315696	CMTM7, SYNGR2, PLP2	199	29	20569	10.6926	1	0.789553	0.782081
KEGG_PATHWAY	hsa03050:Proteasome	4	1.97044	0.0315909	PSMB6, PSMB3, PSMB8, PSMB10	134	46	8840	5.73653	0.999549	0.176321	0.151343
GOTERM_BP_DIRECT	GO:0034314~Arp2/3 complex-mediated actin nucleation	3	1.47783	0.0319117	ARPC2, ARPC3, ARPC5	199	28	19734	10.6249	1	0.637281	0.626326
UP_SEQ_FEATURE	DISULFID:Interchain	6	2.95567	0.0323792	LGALS3, TYROBP, FCER1G, RETN, ITM2B, S100A11	199	183	20569	3.38891	1	0.789553	0.782081
INTERPRO	IPR011161:MHC_I-like_Ag-recog	3	1.47783	0.0326379	FCGRT, HLA-B, HLA-C	203	29	20607	10.5013	1	0.571174	0.566155
INTERPRO	IPR037055:MHC_I-like_Ag-recog_sf	3	1.47783	0.0326379	FCGRT, HLA-B, HLA-C	203	29	20607	10.5013	1	0.571174	0.566155
INTERPRO	IPR018247:EF_Hand_1_Ca_BS	6	2.95567	0.0331261	GCA, CALM3, CALM2, MYL12A, S100A11, MYL12B	203	181	20607	3.36505	1	0.571174	0.566155
KEGG_PATHWAY	hsa04510:Focal adhesion	8	3.94089	0.0333555	PARVG, RAC2, RAC1, MYL12A, RHOA, ACTB, MYL12B, PPP1CA	134	203	8840	2.59981	0.999709	0.181939	0.156164
GOTERM_BP_DIRECT	GO:0006935~chemotaxis	5	2.46305	0.0337219	CMTM7, FPR1, RAC2, RAC1, PLP2	199	121	19734	4.09776	1	0.660338	0.648987
GOTERM_CC_DIRECT	GO:0005769~early endosome	8	3.94089	0.0340119	SERPINB1, ANXA1, SNX17, AP1S2, AP3S1, ATP6V0D1, CORO1A, VPS28	203	315	20887	2.61312	0.999995	0.217954	0.192495
GOTERM_BP_DIRECT	GO:0035458~cellular response to interferon-beta	3	1.47783	0.0340533	IFITM2, CALM3, CALM2	199	29	19734	10.2585	1	0.660338	0.648987
GOTERM_CC_DIRECT	GO:0032991~protein-containing complex	13	6.40394	0.0345253	ARF1, PRELID1, IFITM2, UBE2D3, CORO1A, ACTB, PYCARD, SNX2, SNX17, CALM3, CARD16, CALM2, LAMTOR5	203	684	20887	1.95554	0.999996	0.217954	0.192495
GOTERM_BP_DIRECT	GO:0006898~receptor-mediated endocytosis	4	1.97044	0.0345684	SNX17, PPT1, CD14, ASGR1	199	71	19734	5.58681	1	0.66075	0.649392
INTERPRO	IPR008253:Marvel	3	1.47783	0.0347478	CMTM7, SYNGR2, PLP2	203	30	20607	10.1512	1	0.581514	0.576404
GOTERM_MF_DIRECT	GO:0019901~protein kinase binding	11	5.41872	0.0351096	ZFP36, PGAM1, RHOG, RAC2, CALM3, RAC1, ADIPOR1, MT-ND2, CALM2, RHOA, ACTB	199	502	19304	2.12561	1	0.520374	0.502819
BIOCARTA	h_mhcPathway:Antigen Processing and Presentation	3	1.47783	0.035272	PSMB6, B2M, PSMB8	46	11	1623	9.62253	0.98391	0.579468	0.574429
GOTERM_BP_DIRECT	GO:0006979~response to oxidative stress	5	2.46305	0.0354938	PRDX5, MT-CO1, NDUFS2, PRDX6, MT-ND3	199	123	19734	4.03113	1	0.664407	0.652986
GOTERM_CC_DIRECT	GO:0030672~synaptic vesicle membrane	5	2.46305	0.0358733	SYNGR2, CLTA, ATP6V0D1, ATP6V0C, STX10	203	128	20887	4.0192	0.999997	0.217954	0.192495
GOTERM_CC_DIRECT	GO:0030659~cytoplasmic vesicle membrane	5	2.46305	0.0358733	SNX17, IFNGR2, AP1S2, AGTRAP, AP3S1	203	128	20887	4.0192	0.999997	0.217954	0.192495
GOTERM_CC_DIRECT	GO:0030665~clathrin-coated vesicle membrane	3	1.47783	0.0360153	ATP6V0B, ATP6V0D1, ATP6V0C	203	31	20887	9.95725	0.999997	0.217954	0.192495
GOTERM_BP_DIRECT	GO:0071902~positive regulation of protein serine/threonine kinase activity	3	1.47783	0.0362494	CALM3, CALM2, RHOA	199	30	19734	9.91658	1	0.664407	0.652986
GOTERM_BP_DIRECT	GO:1990000~amyloid fibril formation	3	1.47783	0.0362494	FKBP1A, CSTB, B2M	199	30	19734	9.91658	1	0.664407	0.652986
UP_SEQ_FEATURE	REGION:VL9 epitope	2	0.985222	0.0379549	HLA-B, HLA-C	199	4	20569	51.6809	1	0.880368	0.872036
UP_SEQ_FEATURE	DOMAIN:SUI1	2	0.985222	0.0379549	EIF1B, EIF1	199	4	20569	51.6809	1	0.880368	0.872036
GOTERM_BP_DIRECT	GO:0098869~cellular oxidant detoxification	4	1.97044	0.0383703	PRDX5, GSTO1, SELENOT, PRDX6	199	74	19734	5.36032	1	0.669622	0.658112
GOTERM_BP_DIRECT	GO:0051602~response to electrical stimulus	3	1.47783	0.0384986	BTG2, MT-CO1, CD14	199	31	19734	9.59669	1	0.669622	0.658112
GOTERM_BP_DIRECT	GO:0006446~regulation of translational initiation	3	1.47783	0.0384986	EIF1B, EIF1, PPP1CA	199	31	19734	9.59669	1	0.669622	0.658112
INTERPRO	IPR001950:SUI1	2	0.985222	0.03864	EIF1B, EIF1	203	4	20607	50.7562	1	0.610726	0.60536
INTERPRO	IPR036877:SUI1_dom_sf	2	0.985222	0.03864	EIF1B, EIF1	203	4	20607	50.7562	1	0.610726	0.60536
GOTERM_BP_DIRECT	GO:0046166~glyceraldehyde-3-phosphate biosynthetic process	2	0.985222	0.0395367	TPI1, TKT	199	4	19734	49.5829	1	0.669622	0.658112
GOTERM_BP_DIRECT	GO:1901842~negative regulation of high voltage-gated calcium channel activity	2	0.985222	0.0395367	CALM3, CALM2	199	4	19734	49.5829	1	0.669622	0.658112
GOTERM_BP_DIRECT	GO:1902622~regulation of neutrophil migration	2	0.985222	0.0395367	RAC2, RAC1	199	4	19734	49.5829	1	0.669622	0.658112
KEGG_PATHWAY	hsa04611:Platelet activation	6	2.95567	0.0400694	FCER1G, MYL12A, RHOA, ACTB, MYL12B, PPP1CA	134	125	8840	3.16657	0.999945	0.212306	0.182229
GOTERM_MF_DIRECT	GO:0010856~adenylate cyclase activator activity	2	0.985222	0.0404039	CALM3, CALM2	199	4	19304	48.5025	1	0.578194	0.558689
KEGG_PATHWAY	hsa04015:Rap1 signaling pathway	8	3.94089	0.040692	FPR1, RAC2, CALM3, RAC1, PFN1, CALM2, RHOA, ACTB	134	212	8840	2.48944	0.999953	0.212306	0.182229
PIR_SUPERFAMILY	PIRSF008142:SH3-bind_E-rich_L	2	0.985222	0.0426987	SH3BGRL, SH3BGRL3	29	3	1940	44.5977	0.692169	0.576433	0.576433
GOTERM_MF_DIRECT	GO:0003723~RNA binding	23	11.33	0.0432953	CSTB, GRN, ARF1, CNBP, SF3B6, RNASET2, TWF2, TXN, CORO1A, EIF1, RPS26, LGALS3, ZFP36, LSM6, SUMO1, TMSB4X, MAGOH, VIM, PFN1, ALDOA, EIF4E2, EIF1B, NOP10	199	1455	19304	1.53341	1	0.598919	0.578714
GOTERM_CC_DIRECT	GO:0005768~endosome	8	3.94089	0.0434792	LRPAP1, GRN, SNX2, ANXA1, ARPC2, SNX17, RHOA, VPS28	203	333	20887	2.47187	1	0.258664	0.22845
UP_KW_CELLULAR_COMPONENT	KW-0472~Membrane	101	49.7537	0.0440229	FCN1, MT-ND4, IFITM2, MT-ND5, MT-CO1, TMEM167A, UBE2D3, ICAM3, MT-ND2, MT-ND3, MT-ND1, PYCARD, RGS2, FCGRT, MPC2, FTH1, AP1S2, GLUL, WDR83OS, ATP6V0E1, HLA-B, HLA-C, SDHB, TYROBP, MT-CO2, SELENOT, CARD16, MT-CO3, ATP6V0D1, VPS28, FPR1, ADIPOR1, CORO1A, GABARAP, SDCBP, SYNGR2, SNX2, CD14, CD99, HLA-DRB5, UBE2B, TMEM50A, PARVG, REEP5, ADI1, MT-CYB, ITM2B, ARF1, YWHAB, CLTA, ARRB2, ASGR1, TNFSF13B, …	190	8340	17942	1.1436	0.819281	0.128682	0.0948186
GOTERM_BP_DIRECT	GO:0045087~innate immune response	11	5.41872	0.0444444	PYCARD, LGALS3, ANXA1, FCER1G, RNASET2, HLA-B, HLA-C, CD14, CNPY3, CORO1A, MSRB1	199	536	19734	2.03512	1	0.743333	0.730555
GOTERM_CC_DIRECT	GO:0098553~lumenal side of endoplasmic reticulum membrane	3	1.47783	0.0449461	HLA-DRB5, HLA-B, HLA-C	203	35	20887	8.81928	1	0.262934	0.232221
GOTERM_CC_DIRECT	GO:0036464~cytoplasmic ribonucleoprotein granule	4	1.97044	0.0466262	SERPINB1, TUBA1A, RAC1, ACTB	203	83	20887	4.95863	1	0.264273	0.233403
UP_SEQ_FEATURE	DOMAIN:V-ATPase proteolipid subunit C-like	2	0.985222	0.0472174	ATP6V0B, ATP6V0C	199	5	20569	41.3447	1	1	0.991579
UP_SEQ_FEATURE	DOMAIN:Ferritin-like diiron	2	0.985222	0.0472174	FTH1, FTL	199	5	20569	41.3447	1	1	0.991579
GOTERM_CC_DIRECT	GO:0035976~transcription factor AP-1 complex	2	0.985222	0.0474336	FOS, JUNB	203	5	20887	41.1567	1	0.264273	0.233403
GOTERM_CC_DIRECT	GO:1990111~spermatoproteasome complex	2	0.985222	0.0474336	PSMB8, PSMB10	203	5	20887	41.1567	1	0.264273	0.233403
GOTERM_BP_DIRECT	GO:0006402~mRNA catabolic process	3	1.47783	0.0480014	ZFP36, RNH1, LSM6	199	35	19734	8.49993	1	0.74769	0.734838
INTERPRO	IPR001519:Ferritin	2	0.985222	0.0480655	FTH1, FTL	203	5	20607	40.6049	1	0.621575	0.616113
INTERPRO	IPR035921:F/V-ATP_Csub_sf	2	0.985222	0.0480655	ATP6V0B, ATP6V0C	203	5	20607	40.6049	1	0.621575	0.616113
INTERPRO	IPR008331:Ferritin_DPS_dom	2	0.985222	0.0480655	FTH1, FTL	203	5	20607	40.6049	1	0.621575	0.616113
INTERPRO	IPR012347:Ferritin-like	2	0.985222	0.0480655	FTH1, FTL	203	5	20607	40.6049	1	0.621575	0.616113
INTERPRO	IPR002379:ATPase_proteolipid_c-like_dom	2	0.985222	0.0480655	ATP6V0B, ATP6V0C	203	5	20607	40.6049	1	0.621575	0.616113
INTERPRO	IPR014034:Ferritin_CS	2	0.985222	0.0480655	FTH1, FTL	203	5	20607	40.6049	1	0.621575	0.616113
INTERPRO	IPR045872:Arf1-5-like	2	0.985222	0.0480655	ARF1, ARF5	203	5	20607	40.6049	1	0.621575	0.616113
INTERPRO	IPR009040:Ferritin-like_diiron	2	0.985222	0.0480655	FTH1, FTL	203	5	20607	40.6049	1	0.621575	0.616113
UP_KW_DOMAIN	KW-1133~Transmembrane helix	61	30.0493	0.0480771	MT-ND4, MT-ND5, IFITM2, MT-CO1, TMEM167A, ICAM3, MT-ND2, MT-ND3, ASGR1, TNFSF13B, MT-ND1, MT-ATP6, GLIPR1, SERP1, FCGRT, MPC2, FTH1, TSPO, CD37, CLIC1, RAB5IF, WDR83OS, ATP6V0B, FCER1G, ATP6V0E1, IFNGR2, HLA-B, HLA-C, AGTRAP, C1ORF43, C1ORF162, MS4A6A, TYROBP, RER1, TMEM219, MT-CO2, SELENOT, MT-CO3, ATP6V0C, NDUFB3, FPR1, ADIPOR1, STX10, SDCBP, SYNGR2, RABAC1, RNF130, SEC11A, CD99, CMTM7, HLA-DRB…	126	5882	14597	1.20143	0.567257	0.247166	0.247166
KEGG_PATHWAY	hsa04728:Dopaminergic synapse	6	2.95567	0.048703	GNG5, CALM3, FOS, ARRB2, CALM2, PPP1CA	134	132	8840	2.99864	0.999994	0.248696	0.213464
GOTERM_BP_DIRECT	GO:1905913~negative regulation of calcium ion export across plasma membrane	2	0.985222	0.0491755	CALM3, CALM2	199	5	19734	39.6663	1	0.74769	0.734838
GOTERM_BP_DIRECT	GO:0071677~positive regulation of mononuclear cell migration	2	0.985222	0.0491755	LGALS3, AIF1	199	5	19734	39.6663	1	0.74769	0.734838
GOTERM_BP_DIRECT	GO:0060263~regulation of respiratory burst	2	0.985222	0.0491755	RAC2, RAC1	199	5	19734	39.6663	1	0.74769	0.734838
GOTERM_BP_DIRECT	GO:0140056~organelle localization by membrane tethering	2	0.985222	0.0491755	CALM3, CALM2	199	5	19734	39.6663	1	0.74769	0.734838
GOTERM_BP_DIRECT	GO:0071593~lymphocyte aggregation	2	0.985222	0.0491755	RAC2, RAC1	199	5	19734	39.6663	1	0.74769	0.734838
GOTERM_BP_DIRECT	GO:0010810~regulation of cell-substrate adhesion	2	0.985222	0.0491755	RAC2, RAC1	199	5	19734	39.6663	1	0.74769	0.734838
GOTERM_BP_DIRECT	GO:0002282~microglial cell activation involved in immune response	2	0.985222	0.0491755	GRN, TYROBP	199	5	19734	39.6663	1	0.74769	0.734838
GOTERM_MF_DIRECT	GO:0019863~IgE binding	2	0.985222	0.0502485	LGALS3, FCER1G	199	5	19304	38.802	1	0.672681	0.649989
UP_KW_BIOLOGICAL_PROCESS	KW-0653~Protein transport	13	6.40394	0.0504768	NUP214, ATG3, ARF1, ARRB2, GABARAP, STX10, SNX2, SERP1, SNX17, AP1S2, AP3S1, VPS28, ARF5	126	648	11450	1.82307	0.982403	0.437466	0.415032
GOTERM_BP_DIRECT	GO:1903955~positive regulation of protein targeting to mitochondrion	3	1.47783	0.0504975	UBE2D3, RAC2, RAC1	199	36	19734	8.26382	1	0.759165	0.746115
UP_KW_MOLECULAR_FUNCTION	KW-0389~IgE-binding protein	2	0.985222	0.0506775	LGALS3, FCER1G	124	5	11889	38.3516	0.942752	0.398181	0.376462
UP_SEQ_FEATURE	REGION:Connecting peptide	3	1.47783	0.0516882	FCGRT, HLA-B, HLA-C	199	38	20569	8.16014	1	1	0.991579
GOTERM_MF_DIRECT	GO:0048306~calcium-dependent protein binding	4	1.97044	0.0522179	ANXA1, CALM3, CALM2, S100A11	199	82	19304	4.73195	1	0.677201	0.654355
UP_SEQ_FEATURE	TOPO_DOM:Mitochondrial intermembrane	5	2.46305	0.0530285	MT-CO1, MPC2, TSPO, MT-CO2, MT-CO3	199	146	20569	3.53979	1	1	0.991579
GOTERM_BP_DIRECT	GO:0070979~protein K11-linked ubiquitination	3	1.47783	0.0530394	UBE2B, UBE2D3, ANAPC11	199	37	19734	8.04047	1	0.779854	0.766448
GOTERM_BP_DIRECT	GO:0050778~positive regulation of immune response	3	1.47783	0.0530394	HLA-DRB5, CFP, B2M	199	37	19734	8.04047	1	0.779854	0.766448
UP_KW_LIGAND	KW-0106~Calcium	15	7.38916	0.0544291	FCN1, ANXA1, GCA, MT-CO1, CLTA, AIF1, MYL12A, ASGR1, MYL12B, TYROBP, CALM3, TKT, CALM2, S100A11, FTL	64	984	6947	1.65468	0.766629	0.471719	0.471719
GOTERM_BP_DIRECT	GO:0050870~positive regulation of T cell activation	3	1.47783	0.0556259	PYCARD, HLA-DRB5, B2M	199	38	19734	7.82888	1	0.808994	0.795087
UP_SEQ_FEATURE	MOTIF:[IL]-x-C-x-x-[DE] motif	2	0.985222	0.0563913	VIM, GAPDH	199	6	20569	34.4539	1	1	0.991579
GOTERM_CC_DIRECT	GO:0071986~Ragulator complex	2	0.985222	0.0566482	LAMTOR1, LAMTOR5	203	6	20887	34.2972	1	0.31068	0.274389
INTERPRO	IPR006993:Glut_rich_SH3-bd	2	0.985222	0.0573991	SH3BGRL, SH3BGRL3	203	6	20607	33.8374	1	0.723477	0.717119
UP_KW_DOMAIN	KW-0812~Transmembrane	61	30.0493	0.0581566	MT-ND4, MT-ND5, IFITM2, MT-CO1, TMEM167A, ICAM3, MT-ND2, MT-ND3, ASGR1, TNFSF13B, MT-ND1, MT-ATP6, GLIPR1, SERP1, FCGRT, MPC2, FTH1, TSPO, CD37, CLIC1, RAB5IF, WDR83OS, ATP6V0B, FCER1G, ATP6V0E1, IFNGR2, HLA-B, HLA-C, AGTRAP, C1ORF43, C1ORF162, MS4A6A, TYROBP, RER1, TMEM219, MT-CO2, SELENOT, MT-CO3, ATP6V0C, NDUFB3, FPR1, ADIPOR1, STX10, SDCBP, SYNGR2, RABAC1, RNF130, SEC11A, CD99, CMTM7, HLA-DRB…	126	5941	14597	1.1895	0.638891	0.247166	0.247166
INTERPRO	IPR013766:Thioredoxin_domain	3	1.47783	0.0584885	PRDX5, TXN, PRDX6	203	40	20607	7.61342	1	0.723477	0.717119
GOTERM_BP_DIRECT	GO:0043131~erythrocyte enucleation	2	0.985222	0.0587179	RAC2, RAC1	199	6	19734	33.0553	1	0.818381	0.804313
GOTERM_BP_DIRECT	GO:0009052~pentose-phosphate shunt, non-oxidative branch	2	0.985222	0.0587179	TALDO1, TKT	199	6	19734	33.0553	1	0.818381	0.804313
GOTERM_BP_DIRECT	GO:0070668~positive regulation of mast cell proliferation	2	0.985222	0.0587179	RAC2, RAC1	199	6	19734	33.0553	1	0.818381	0.804313
GOTERM_BP_DIRECT	GO:0070662~mast cell proliferation	2	0.985222	0.0587179	RAC2, RAC1	199	6	19734	33.0553	1	0.818381	0.804313
GOTERM_CC_DIRECT	GO:0098978~glutamatergic synapse	9	4.4335	0.0592871	ARPC2, RHOG, RAC1, ARRB2, PFN1, CORO1A, RHOA, ACTB, PPP1CA	203	432	20887	2.14358	1	0.32015	0.282754
KEGG_PATHWAY	hsa04666:Fc gamma R-mediated phagocytosis	5	2.46305	0.0600187	ARPC2, ARPC3, RAC2, RAC1, ARPC5	134	98	8840	3.36582	1	0.300093	0.25758
UP_KW_PTM	KW-0832~Ubl conjugation	40	19.7044	0.0610168	YWHAB, SF3B6, ARRB2, TXN, CORO1A, ACTB, ANAPC11, PYCARD, POLD4, ZFP36, SUMO1, TMSB4X, RAC1, PAIP2, GLUL, JUNB, NUP214, ATG3, EGR1, HLA-DRB5, ANXA1, TPI1, ARPC5, FOS, RHOA, ARPC3, RNF181, TAGLN2, CALM3, VIM, CARD16, LAMTOR1, PFN1, ALDOA, TKT, EIF4E2, ATP6V0C, GAPDH, CALM2, MSRB1	163	2701	14252	1.29486	0.749694	0.404505	0.404505
UP_KW_BIOLOGICAL_PROCESS	KW-0810~Translation regulation	5	2.46305	0.0615901	RGS2, MAGOH, EIF4E2, PAIP2, GAPDH	126	136	11450	3.34092	0.992975	0.452072	0.428889
GOTERM_BP_DIRECT	GO:0001916~positive regulation of T cell mediated cytotoxicity	3	1.47783	0.0636417	HLA-B, HLA-C, B2M	199	41	19734	7.25604	1	0.865175	0.850303
UP_KW_BIOLOGICAL_PROCESS	KW-0409~Iron storage	2	0.985222	0.0637538	FTH1, FTL	126	6	11450	30.291	0.994133	0.452072	0.428889
GOTERM_MF_DIRECT	GO:0044325~transmembrane transporter binding	5	2.46305	0.0648945	PYCARD, FKBP1A, TSPO, CALM3, CALM2	199	147	19304	3.29949	1	0.816097	0.788566
GOTERM_CC_DIRECT	GO:0016459~myosin complex	3	1.47783	0.0649011	MYL6, MYL12A, MYL12B	203	43	20887	7.17849	1	0.33951	0.299852
BIOCARTA	h_bcrPathway:BCR Signaling Pathway	4	1.97044	0.0655055	CALM3, FOS, RAC1, CALM2	46	34	1623	4.1509	0.999587	0.914209	0.90626
GOTERM_CC_DIRECT	GO:0030119~AP-type membrane coat adaptor complex	2	0.985222	0.065774	AP1S2, AP3S1	203	7	20887	29.3976	1	0.33951	0.299852
GOTERM_CC_DIRECT	GO:0072558~NLRP1 inflammasome complex	2	0.985222	0.065774	PYCARD, CARD16	203	7	20887	29.3976	1	0.33951	0.299852
KEGG_PATHWAY	hsa04966:Collecting duct acid secretion	3	1.47783	0.0658565	ATP6V0E1, ATP6V0D1, ATP6V0C	134	28	8840	7.06823	1	0.322562	0.276866
GOTERM_CC_DIRECT	GO:1902495~transmembrane transporter complex	3	1.47783	0.0675716	ATP6V0B, ATP6V0D1, ATP6V0C	203	44	20887	7.01534	1	0.343734	0.303583
GOTERM_BP_DIRECT	GO:0006596~polyamine biosynthetic process	2	0.985222	0.0681651	OAZ1, SAT1	199	7	19734	28.3331	1	0.865175	0.850303
GOTERM_BP_DIRECT	GO:0098901~regulation of cardiac muscle cell action potential	2	0.985222	0.0681651	CALM3, CALM2	199	7	19734	28.3331	1	0.865175	0.850303
GOTERM_BP_DIRECT	GO:0006880~intracellular sequestering of iron ion	2	0.985222	0.0681651	FTH1, FTL	199	7	19734	28.3331	1	0.865175	0.850303
GOTERM_BP_DIRECT	GO:0070358~actin polymerization-dependent cell motility	2	0.985222	0.0681651	ARPC2, ARPC3	199	7	19734	28.3331	1	0.865175	0.850303
GOTERM_BP_DIRECT	GO:0010310~regulation of hydrogen peroxide metabolic process	2	0.985222	0.0681651	RAC2, RAC1	199	7	19734	28.3331	1	0.865175	0.850303
GOTERM_BP_DIRECT	GO:0042063~gliogenesis	2	0.985222	0.0681651	ANXA1, NDUFS2	199	7	19734	28.3331	1	0.865175	0.850303
UP_SEQ_FEATURE	MOTIF:Effector region	4	1.97044	0.0688563	RHOG, RAC2, RAC1, RHOA	199	98	20569	4.21885	1	1	0.991579
GOTERM_BP_DIRECT	GO:0042098~T cell proliferation	3	1.47783	0.0691881	CORO1A, PSMB10, TNFSF13B	199	43	19734	6.91855	1	0.865175	0.850303
GOTERM_BP_DIRECT	GO:0046427~positive regulation of receptor signaling pathway via JAK-STAT	3	1.47783	0.0691881	CALM3, ADIPOR1, CALM2	199	43	19734	6.91855	1	0.865175	0.850303
GOTERM_BP_DIRECT	GO:0032691~negative regulation of interleukin-1 beta production	3	1.47783	0.0691881	SERPINB1, CARD16, ARRB2	199	43	19734	6.91855	1	0.865175	0.850303
GOTERM_BP_DIRECT	GO:0032722~positive regulation of chemokine production	3	1.47783	0.0691881	PYCARD, EGR1, AIF1	199	43	19734	6.91855	1	0.865175	0.850303
GOTERM_CC_DIRECT	GO:0043202~lysosomal lumen	4	1.97044	0.0696227	NPC2, RNASET2, PPT1, CTSD	203	98	20887	4.19966	1	0.349108	0.308329
GOTERM_MF_DIRECT	GO:0048039~ubiquinone binding	2	0.985222	0.0696372	MT-ND4, SDHB	199	7	19304	27.7157	1	0.825698	0.797843
GOTERM_MF_DIRECT	GO:0004791~thioredoxin-disulfide reductase (NADPH) activity	2	0.985222	0.0696372	SELENOT, TXN	199	7	19304	27.7157	1	0.825698	0.797843
UP_SEQ_FEATURE	DOMAIN:Thioredoxin	3	1.47783	0.0697092	PRDX5, TXN, PRDX6	199	45	20569	6.89079	1	1	0.991579
UP_KW_CELLULAR_COMPONENT	KW-0926~Vacuole	2	0.985222	0.0714594	YWHAB, ATP6V0C	190	7	17942	26.9805	0.940237	0.193961	0.142919
GOTERM_BP_DIRECT	GO:0043280~positive regulation of cysteine-type endopeptidase activity involved in apoptotic process	3	1.47783	0.072019	PYCARD, CARD16, CTSD	199	44	19734	6.76131	1	0.892235	0.876897
UP_SEQ_FEATURE	TOPO_DOM:Mitochondrial matrix	4	1.97044	0.072214	MT-CO1, MPC2, MT-CO2, MT-CO3	199	100	20569	4.13447	1	1	0.991579
GOTERM_CC_DIRECT	GO:0001772~immunological synapse	3	1.47783	0.0730193	LGALS3, CD37, CORO1A	203	46	20887	6.71032	1	0.360983	0.318817
KEGG_PATHWAY	hsa04625:C-type lectin receptor signaling pathway	5	2.46305	0.073432	PYCARD, FCER1G, CALM3, CALM2, RHOA	134	105	8840	3.14144	1	0.352474	0.30254
UP_SEQ_FEATURE	DOMAIN:Glutaredoxin	2	0.985222	0.0744761	SH3BGRL3, GLRX	199	8	20569	25.8405	1	1	0.991579
GOTERM_BP_DIRECT	GO:0030316~osteoclast differentiation	3	1.47783	0.0748868	TYROBP, FOS, JUNB	199	45	19734	6.61106	1	0.919252	0.90345
INTERPRO	IPR016635:AP_complex_ssu	2	0.985222	0.075794	AP1S2, AP3S1	203	8	20607	25.3781	1	0.880139	0.872404
INTERPRO	IPR000804:Clathrin_sm-chain_CS	2	0.985222	0.075794	AP1S2, AP3S1	203	8	20607	25.3781	1	0.880139	0.872404
INTERPRO	IPR010579:MHC_I_a_C	2	0.985222	0.075794	HLA-B, HLA-C	203	8	20607	25.3781	1	0.880139	0.872404
GOTERM_BP_DIRECT	GO:0007264~small GTPase-mediated signal transduction	4	1.97044	0.07586	RGS19, RAC2, RAC1, RHOA	199	98	19734	4.04758	1	0.921095	0.905262
GOTERM_CC_DIRECT	GO:0032587~ruffle membrane	4	1.97044	0.0764762	SH3BGRL3, RAC1, AIF1, RHOA	203	102	20887	4.03497	1	0.372822	0.329273
KEGG_PATHWAY	hsa04814:Motor proteins	7	3.44828	0.0765444	MYL6, TUBA1A, CAPZB, DYNLT1, MYL12A, ACTB, MYL12B	134	197	8840	2.34412	1	0.360209	0.309179
GOTERM_BP_DIRECT	GO:0002283~neutrophil activation involved in immune response	2	0.985222	0.0775179	TYROBP, FCER1G	199	8	19734	24.7915	1	0.921095	0.905262
GOTERM_BP_DIRECT	GO:1901164~negative regulation of trophoblast cell migration	2	0.985222	0.0775179	ARHGDIB, TIMP1	199	8	19734	24.7915	1	0.921095	0.905262
GOTERM_BP_DIRECT	GO:0043434~response to peptide hormone	3	1.47783	0.0777906	BTG2, ANXA1, TIMP1	199	46	19734	6.46734	1	0.921095	0.905262
BIOCARTA	h_ccr5Pathway:Pertussis toxin-insensitive CCR5 Signaling in Macrophage	3	1.47783	0.0785442	CALM3, FOS, CALM2	46	17	1623	6.22634	0.999918	0.914209	0.90626
GOTERM_BP_DIRECT	GO:0043123~positive regulation of canonical NF-kappaB signal transduction	6	2.95567	0.0792925	PYCARD, FKBP1A, CARD16, GAPDH, RHOA, LAMTOR5	199	227	19734	2.62112	1	0.930643	0.914646
GOTERM_CC_DIRECT	GO:0042470~melanosome	4	1.97044	0.0800105	SDCBP, YWHAB, RAC1, CTSD	203	104	20887	3.95737	1	0.381829	0.337228
BIOCARTA	h_fmlpPathway:fMLP induced chemokine gene expression in HMC-1 cells	4	1.97044	0.0803386	FPR1, CALM3, RAC1, CALM2	46	37	1623	3.81434	0.999934	0.914209	0.90626
INTERPRO	IPR013785:Aldolase_TIM	3	1.47783	0.0804418	TPI1, TALDO1, ALDOA	203	48	20607	6.34452	1	0.915428	0.907384
GOTERM_BP_DIRECT	GO:0050727~regulation of inflammatory response	4	1.97044	0.0813721	GRN, RNH1, ANXA1, CARD16	199	101	19734	3.92736	1	0.946747	0.930472
KEGG_PATHWAY	hsa04066:HIF-1 signaling pathway	5	2.46305	0.0817261	IFNGR2, TIMP1, ALDOA, EIF4E2, GAPDH	134	109	8840	3.02615	1	0.377197	0.323761
GOTERM_CC_DIRECT	GO:0005788~endoplasmic reticulum lumen	7	3.44828	0.0822409	CST3, SERPINA1, RNASET2, TIMP1, CNPY3, CFP, B2M	203	311	20887	2.31589	1	0.381829	0.337228
UP_KW_DISEASE	KW-0523~Neurodegeneration	10	4.92611	0.0836317	CSTB, GRN, CHCHD2, PPT1, PFN1, MT-ND2, CTSD, ITM2B, FTL, MT-ND1	61	431	4817	1.83219	0.9605	0.386797	0.344981
GOTERM_BP_DIRECT	GO:0035914~skeletal muscle cell differentiation	3	1.47783	0.0837021	EGR1, BTG2, FOS	199	48	19734	6.19786	1	0.951706	0.935346
GOTERM_CC_DIRECT	GO:0005732~sno(s)RNA-containing ribonucleoprotein complex	2	0.985222	0.083763	LSM6, NOP10	203	9	20887	22.8648	1	0.381829	0.337228
GOTERM_CC_DIRECT	GO:0097169~AIM2 inflammasome complex	2	0.985222	0.083763	PYCARD, CARD16	203	9	20887	22.8648	1	0.381829	0.337228
GOTERM_CC_DIRECT	GO:0061702~canonical inflammasome complex	2	0.985222	0.083763	PYCARD, CARD16	203	9	20887	22.8648	1	0.381829	0.337228
INTERPRO	IPR009078:Ferritin-like_SF	2	0.985222	0.084857	FTH1, FTL	203	9	20607	22.5583	1	0.946738	0.938419
KEGG_PATHWAY	hsa05031:Amphetamine addiction	4	1.97044	0.0853171	CALM3, FOS, CALM2, PPP1CA	134	69	8840	3.82436	1	0.386341	0.33161
UP_KW_PTM	KW-0013~ADP-ribosylation	5	2.46305	0.0865009	RHOG, RAC2, RAC1, GAPDH, RHOA	163	147	14252	2.974	0.86336	0.404505	0.404505
GOTERM_BP_DIRECT	GO:0016240~autophagosome membrane docking	2	0.985222	0.0867774	CALM3, CALM2	199	9	19734	22.0369	1	0.951706	0.935346
GOTERM_BP_DIRECT	GO:0015949~nucleobase-containing small molecule interconversion	2	0.985222	0.0867774	GUK1, GLRX	199	9	19734	22.0369	1	0.951706	0.935346
GOTERM_BP_DIRECT	GO:1990456~mitochondrion-endoplasmic reticulum membrane tethering	2	0.985222	0.0867774	CALM3, CALM2	199	9	19734	22.0369	1	0.951706	0.935346
GOTERM_BP_DIRECT	GO:1903028~positive regulation of opsonization	2	0.985222	0.0867774	FCN1, CFP	199	9	19734	22.0369	1	0.951706	0.935346
GOTERM_BP_DIRECT	GO:0002752~cell surface pattern recognition receptor signaling pathway	2	0.985222	0.0867774	FCN1, CD14	199	9	19734	22.0369	1	0.951706	0.935346
GOTERM_BP_DIRECT	GO:1901844~regulation of cell communication by electrical coupling involved in cardiac conduction	2	0.985222	0.0867774	CALM3, CALM2	199	9	19734	22.0369	1	0.951706	0.935346
GOTERM_MF_DIRECT	GO:0032036~myosin heavy chain binding	2	0.985222	0.088632	CORO1A, MYL12B	199	9	19304	21.5567	1	1	0.968599
BBID	70.Signal_peptides_(MHC)_class_I_molecules	2	0.985222	0.0899411	HLA-B, HLA-C	10	4	388	19.4	0.677274	0.586383	0.586383
BIOCARTA	h_fcer1Pathway:Fc Epsilon Receptor I Signaling in Mast Cells	4	1.97044	0.0909762	FCER1G, CALM3, FOS, CALM2	46	39	1623	3.61873	0.999983	0.914209	0.90626
UP_SEQ_FEATURE	DISULFID:Redox-active	3	1.47783	0.0923793	PRDX5, GLRX, TXN	199	53	20569	5.85067	1	1	0.991579
SMART	SM00174:RHO	4	1.97044	0.0925241	RHOG, RAC2, RAC1, RHOA	88	132	10692	3.68182	0.999486	1	1
GOTERM_CC_DIRECT	GO:1990877~FNIP-folliculin RagC/D GAP	2	0.985222	0.0926279	LAMTOR1, LAMTOR5	203	10	20887	20.5783	1	0.411549	0.363476
GOTERM_CC_DIRECT	GO:0160064~multi-pass translocon complex	2	0.985222	0.0926279	WDR83OS, RAB5IF	203	10	20887	20.5783	1	0.411549	0.363476
GOTERM_BP_DIRECT	GO:0030838~positive regulation of actin filament polymerization	3	1.47783	0.0928148	PYCARD, ARPC2, PFN1	199	51	19734	5.83328	1	0.988946	0.971946
GOTERM_BP_DIRECT	GO:0050821~protein stabilization	6	2.95567	0.0931962	GRN, TYROBP, UBE2B, SUMO1, PFN1, GAPDH	199	239	19734	2.48952	1	0.988946	0.971946
UP_KW_MOLECULAR_FUNCTION	KW-0734~Signal transduction inhibitor	3	1.47783	0.0943884	RGS2, RGS19, ARRB2	124	50	11889	5.75274	0.995716	0.596449	0.563915
BIOCARTA	h_gcrpathway:Corticosteroids and cardioprotection	3	1.47783	0.0953958	ANXA1, CALM3, CALM2	46	19	1623	5.57094	0.99999	0.914209	0.90626
GOTERM_BP_DIRECT	GO:0160063~multi-pass transmembrane protein insertion into ER membrane	2	0.985222	0.0959443	WDR83OS, RAB5IF	199	10	19734	19.8332	1	0.988946	0.971946
GOTERM_BP_DIRECT	GO:0060124~positive regulation of growth hormone secretion	2	0.985222	0.0959443	SERP1, SELENOT	199	10	19734	19.8332	1	0.988946	0.971946
GOTERM_BP_DIRECT	GO:0046456~icosanoid biosynthetic process	2	0.985222	0.0959443	PYCARD, CARD16	199	10	19734	19.8332	1	0.988946	0.971946
GOTERM_BP_DIRECT	GO:0061795~Golgi lumen acidification	2	0.985222	0.0959443	ATP6V0B, ATP6V0C	199	10	19734	19.8332	1	0.988946	0.971946
GOTERM_BP_DIRECT	GO:0007231~osmosensory signaling pathway	2	0.985222	0.0959443	PYCARD, CARD16	199	10	19734	19.8332	1	0.988946	0.971946
GOTERM_CC_DIRECT	GO:0032588~trans-Golgi network membrane	4	1.97044	0.0967605	HLA-DRB5, AP1S2, CLTA, STX10	203	113	20887	3.64218	1	0.416952	0.368249
PIR_SUPERFAMILY	PIRSF015588:AP_complex_sigma	2	0.985222	0.0969036	AP1S2, AP3S1	29	7	1940	19.1133	0.9362	0.872132	0.872132
UP_KW_MOLECULAR_FUNCTION	KW-0518~Myosin	3	1.47783	0.0976007	MYL6, MYL12A, MYL12B	124	51	11889	5.63994	0.996477	0.596449	0.563915
GOTERM_BP_DIRECT	GO:0042632~cholesterol homeostasis	4	1.97044	0.098897	NPC2, CNBP, TSPO, LAMTOR1	199	110	19734	3.60603	1	0.988946	0.971946
GOTERM_BP_DIRECT	GO:0050729~positive regulation of inflammatory response	4	1.97044	0.098897	PYCARD, DDT, CARD16, GPSM3	199	110	19734	3.60603	1	0.988946	0.971946
GOTERM_BP_DIRECT	GO:0008344~adult locomotory behavior	3	1.47783	0.0990424	CSTB, TUBA1A, PPT1	199	53	19734	5.61316	1	0.988946	0.971946
GOTERM_BP_DIRECT	GO:0051592~response to calcium ion	3	1.47783	0.0990424	CALM3, MT-CYB, CALM2	199	53	19734	5.61316	1	0.988946	0.971946
GOTERM_BP_DIRECT	GO:1900087~positive regulation of G1/S transition of mitotic cell cycle	3	1.47783	0.0990424	LSM10, ANXA1, AIF1	199	53	19734	5.61316	1	0.988946	0.971946
GOTERM_CC_DIRECT	GO:0097225~sperm midpiece	3	1.47783	0.0991168	CALM3, CALM2, GABARAP	203	55	20887	5.61227	1	0.416952	0.368249
INTERPRO	IPR014756:Ig_E-set	4	1.97044	0.0997383	NPC2, ARHGDIB, CAMTA1, ARRB2	203	113	20607	3.59336	1	1	0.992958
UP_SEQ_FEATURE	CROSSLNK:Glycyl lysine isopeptide (Lys-Gly) (interchain with G-Cter in SUMO1); alternate	5	2.46305	0.0998509	ANXA1, SUMO1, VIM, ALDOA, JUNB	199	182	20569	2.83961	1	1	0.991579

## Sheet: late_turquoise_GO
Category	Term	Count	%	PValue	Genes	List Total	Pop Hits	Pop Total	Fold Enrichment	Bonferroni	Benjamini	FDR
GOTERM_BP_DIRECT	GO:0002181~cytoplasmic translation	64	26.4463	1.15279e-99	RPL4, RPL5, RPL30, RPL3, RPL32, RPL31, RPL34, RPLP1, RPLP0, RPL10A, RPL8, RPL9, RPL6, RPL7, RPS4X, RPS15, RPS14, RPL7A, RPS16, RPS19, RPL18A, RPS18, RPL36, RACK1, RPL35, RPS13, RPS12, RPS9, RPL21, RPS7, RPS8, RPS5, RPL22, RPS6, RPS3A, RPSA, RPL24, RPL27, RPL26, RPL29, RPL28, UBA52, RPL10, RPL12, RPL11, RPS15A, RPS3, RPL14, RPL13, RPL15, RPS27A, RPL18, RPL19, RPL41, RPL35A, RPL23A, RPS25, RPS28, R…	237	97	19734	54.9383	1.19313e-96	1.19313e-96	1.16893e-96
GOTERM_CC_DIRECT	GO:0022626~cytosolic ribosome	61	25.2066	1.47191e-95	RPL4, RPL5, RPL30, RPL3, RPL32, RPL31, RPL34, RPLP1, RPLP0, RPL10A, RPL8, RPL9, RPL6, RPL7, RPS4X, RPS15, RPS14, RPL7A, RPS16, RPS19, RPL18A, RPS18, RPL36, RPL35, RPS13, RPS12, RPS9, RPL21, RPS7, RPS8, RPS5, RPL22, RPS6, RPS3A, RPSA, EEF1A1, RPL24, RPL27, RPL26, RPL29, RPL28, UBA52, RPL10, RPL12, RPL11, RPS15A, RPS3, RPL14, RPL13, RPL15, RPS27A, RPL18, RPL19, RPL35A, RPL23A, RPS25, RPS27, FAU, RP…	237	94	20887	57.1913	4.97505e-93	4.97505e-93	4.35685e-93
UP_KW_MOLECULAR_FUNCTION	KW-0687~Ribonucleoprotein	79	32.6446	4.76981e-85	RPL4, RPL5, RPL30, MRPS15, RPL3, RPL32, RPL31, RPL34, RPLP1, RPLP0, RPL10A, SRP14, RPL8, RPL9, RPL6, MRPL33, RPL7, RPS4X, RPS15, RPS14, RPL7A, RPS16, RPS19, SNRPD2, RPL18A, RPL36AL, RPS18, RPL36, RACK1, RPL35, RPS13, RPS12, RPS9, RPL21, RPS7, RPS8, RPS5, RPL22, RPS6, RPS3A, RPSA, SRP9, SNRPG, RPL24, RPL27, RPL26, RPL29, RPL28, UBA52, RPL10, RPL12, RPL11, ZFP36L2, MRPL20, RPS15A, HNRNPDL, PCBP1, P…	150	316	11889	19.815	1.95562e-83	1.95562e-83	1.90793e-83
UP_KW_MOLECULAR_FUNCTION	KW-0689~Ribosomal protein	68	28.0992	1.52235e-82	RPL4, RPL5, RPL30, MRPS15, RPL3, RPL32, RPL31, RPL34, RPLP1, RPLP0, RPL10A, RPL8, RPL9, RPL6, MRPL33, RPL7, RPS4X, RPS15, RPS14, RPL7A, RPS16, RPS19, RPL18A, RPL36AL, RPS18, RPL36, RACK1, RPL35, RPS13, RPS12, RPS9, RPL21, RPS7, RPS8, RPS5, RPL22, RPS6, RPS3A, RPSA, RPL24, RPL27, RPL26, RPL29, RPL28, UBA52, RPL10, RPL12, RPL11, MRPL20, RPS15A, RPS3, RPL14, RPL13, RPL15, RPS27A, RPL18, RPL19, RPL41…	150	197	11889	27.3588	6.24164e-81	3.12082e-81	3.0447e-81
GOTERM_MF_DIRECT	GO:0003735~structural constituent of ribosome	67	27.686	1.16814e-79	RPL4, RPL5, RPL30, MRPS15, RPL3, RPL32, RPL31, RPL34, RPLP1, RPLP0, RPL10A, RPL8, RPL9, RPL6, MRPL33, RPL7, RPS4X, RPS15, RPS14, RPL7A, RPS16, RPS19, RPL18A, RPL36AL, RPS18, RPL36, RPL35, RPS13, RPS12, RPS9, RPL21, RPS7, RPS8, RPS5, RPL22, RPS6, RPS3A, RPSA, RPL24, RPL27, RPL26, RPL29, RPL28, UBA52, RPL10, RPL12, RPL11, MRPL20, RPS15A, RPS3, RPL14, RPL13, RPL15, RPS27A, RPL18, RPL19, RPL41, RPL35…	236	191	19304	28.6931	4.31043e-77	4.31043e-77	4.10017e-77
GOTERM_BP_DIRECT	GO:0006412~translation	67	27.686	3.11453e-78	RPL4, RPL5, RPL30, MRPS15, RPL3, RPL32, RPL31, RPL34, RPLP1, RPLP0, RPL10A, RPL8, RPL9, RPL6, RPL7, RPS4X, RPS15, RPS14, RPL7A, RPS16, RPS19, RPL18A, RPL36AL, RPS18, RPL36, RPL35, RPS13, RPS12, RPS9, RPL21, RPS7, RPS8, RPS5, RPL22, RPS6, RPS3A, RPSA, EEF1A1, RPL24, RPL27, RPL26, RPL29, RPL28, UBA52, RPL10, RPL12, RPL11, MRPL20, RPS15A, RPS3, RPL14, RPL13, RPL15, RPS27A, RPL18, RPL19, RPL41, RPL35…	237	202	19734	27.6179	3.22354e-75	1.61177e-75	1.57907e-75
KEGG_PATHWAY	hsa03010:Ribosome	67	27.686	2.1025e-68	RPL4, RPL5, RPL30, MRPS15, RPL3, RPL32, RPL31, RPL34, RPLP1, RPLP0, RPL10A, RPL8, RPL9, RPL6, MRPL33, RPL7, RPS4X, RPS15, RPS14, RPL7A, RPS16, RPS19, RPL18A, RPL36AL, RPS18, RPL36, RPL35, RPS13, RPS12, RPS9, RPL21, RPS7, RPS8, RPS5, RPL22, RPS6, RPS3A, RPSA, RPL24, RPL27, RPL26, RPL29, RPL28, UBA52, RPL10, RPL12, RPL11, MRPL20, RPS15A, RPS3, RPL14, RPL13, RPL15, RPS27A, RPL18, RPL19, RPL41, RPL35…	191	172	8840	18.0287	4.01577e-66	4.01577e-66	3.76347e-66
GOTERM_MF_DIRECT	GO:0003723~RNA binding	116	47.9339	4.65319e-66	RPL4, RPL5, RPL30, RPL3, RPL32, RPL31, RPL34, ENO1, SRP14, RPL10A, RPL8, RPL9, RPL6, RPL7, RPS15, RPS14, RPS16, LGALS1, RPS19, SNRPD2, RPL18A, RPS18, RPL36, ARL6IP4, RPL35, HMGN2, RPS13, RPS12, RPS9, RPL21, RPS7, RPS8, RPS5, RPL22, RPS6, RPSA, EEF1A1, NCL, SUB1, SNRPG, RPL24, SRSF3, RPL27, SUCLG1, RPL26, RPL29, PPIB, RPL28, SRSF7, PPIA, UBA52, RBM8A, ZFP36L2, MRPL20, HNRNPDL, UBB, PRDX1, PCBP1, P…	236	1455	19304	6.52124	1.71703e-63	8.58514e-64	8.16635e-64
KEGG_PATHWAY	hsa05171:Coronavirus disease - COVID-19	64	26.4463	2.29216e-53	RPL4, RPL5, RPL30, RPL3, RPL32, RPL31, RPL34, RPLP1, RPLP0, RPL10A, RPL8, RPL9, RPL6, RPL7, RPS4X, RPS15, RPS14, RPL7A, RPS16, RPS19, RPL18A, RPL36AL, RPS18, RPL36, RPL35, RPS13, RPS12, RPS9, RPL21, RPS7, RPS8, RPS5, RPL22, RPS6, RPS3A, RPSA, RPL24, RPL27, RPL26, RPL29, RPL28, UBA52, RPL10, RPL12, RPL11, RPS15A, RPS3, RPL14, RPL13, RPL15, RPS27A, RPL18, RPL19, RPL41, RPL35A, RPL23A, RPS25, RPS28,…	191	238	8840	12.4458	4.37803e-51	2.18901e-51	2.05148e-51
GOTERM_CC_DIRECT	GO:0022625~cytosolic large ribosomal subunit	38	15.7025	7.97872e-52	RPL4, RPL5, RPL30, RPL3, RPL32, RPL10, RPL31, RPL34, RPLP1, RPL12, RPLP0, RPL11, RPL10A, RPL8, RPL9, RPL6, RPL7, RPL7A, RPL18A, RPL36AL, RPL36, RPL14, RPL35, RPL13, RPL15, RPL18, RPL19, RPL41, RPL21, RPL22, RPL35A, RPL23A, RPL24, RPL27, RPL26, RPL29, RPL28, UBA52	237	78	20887	42.9355	2.69681e-49	1.3484e-49	1.18085e-49
UP_KW_PTM	KW-0007~Acetylation	151	62.3967	1.88978e-49	RPL4, RPL5, RPL30, RPL3, NDUFA11, RPL31, RPL34, PDCD6, PARK7, ENO1, RPL10A, RPL9, RPL6, ACTG1, RPL7, RPS15, EEF1B2, RPS16, LGALS1, RPS19, SNRPD2, RPS18, CFL1, RPL36, RPL35, HMGN2, TMSB10, RPS13, RPS12, GSTK1, RPS9, ATP6V1G1, RPS7, RPS8, RPS5, RPS6, RPSA, MIF, COX6B1, RBX1, EEF1A1, COX7A2L, TMEM258, NCL, SUB1, RPL24, SRSF3, PSME2, RPL27, SUCLG1, RPL29, PPIB, RPL28, SRSF7, PPIA, RBM8A, UQCRB, COX7A…	205	3511	14252	2.98998	3.21263e-48	3.40161e-48	3.40161e-48
GOTERM_CC_DIRECT	GO:0070062~extracellular exosome	103	42.562	9.46481e-38	RPL4, RPL5, RPL30, RPL3, RPL31, RPL34, PDCD6, UBE2D2, PARK7, ENO1, RPL10A, ACTG1, RPS14, RPS16, LGALS1, RPS19, SNRPD2, RPS18, CFL1, RPS13, GSTK1, RPS9, ATP6V1G1, RPS8, RPS5, RPL22, RPSA, MIF, PDIA6, EEF1A1, NCL, SUB1, PSME1, RPL24, PSME2, RPL27, RPL26, PPIB, RPL28, SRSF7, PPIA, UBA52, S100A8, UBB, PRDX1, PCBP1, PCBP2, PGK1, ATP6V1F, S100A10, EEF2, BST2, RPS25, RPS28, NACA, HLA-DRA, HLA-DRB1, SLC2…	237	2258	20887	4.02014	3.1991e-35	1.06637e-35	9.33861e-36
GOTERM_CC_DIRECT	GO:0022627~cytosolic small ribosomal subunit	27	11.157	2.21784e-37	RPS15, RPS4X, RPS14, RPS15A, RPS16, RPS19, RPS18, RACK1, RPS3, RPS27A, RPS13, RPS12, RPS9, RPS7, RPS8, RPS5, RPS6, RPSA, RPS3A, RPS25, RPS28, RPS27, FAU, UBA52, RPS21, RPS24, RPS23	237	52	20887	45.7602	7.49631e-35	1.87408e-35	1.6412e-35
GOTERM_CC_DIRECT	GO:0005840~ribosome	32	13.2231	6.55326e-34	RPL10, RPLP1, RPL9, RPL6, RPS4X, RPS14, RPL7A, RPS19, RPS18, RPL36, RACK1, RPS3, RPL15, RPS27A, RPS13, RPL41, RPS9, RPL21, RPS7, RPS5, RPL22, RPS6, RPS3A, EEF2, EEF1A1, RPS25, RPS28, RPS27, RPL27, RPL22L1, UBA52, RPS23	237	118	20887	23.8999	2.215e-31	4.43e-32	3.87953e-32
KEGG_PATHWAY	hsa00190:Oxidative phosphorylation	38	15.7025	4.47616e-31	NDUFB9, NDUFB7, UQCRB, NDUFB10, NDUFA11, NDUFB11, NDUFB5, NDUFB4, COX4I1, ATP5MC2, NDUFB2, ATP5MC3, COX7A2, UQCR10, COX5B, COX6A1, COX7C, COX5A, UQCRH, ATP5F1B, ATP5MG, ATP5MF, ATP6V1F, COX8A, ATP5PF, ATP6V1G1, ATP5PD, ATP5PB, NDUFA4, SDHC, COX6C, ATP5F1D, COX6B1, COX7A2L, NDUFS7, UQCRQ, NDUFS6, NDUFS5	191	138	8840	12.7445	8.54946e-29	2.84982e-29	2.67078e-29
GOTERM_CC_DIRECT	GO:0005743~mitochondrial inner membrane	48	19.8347	1.19295e-29	NDUFB9, MRPS15, SLC25A3, NDUFB7, UQCRB, NDUFB10, NDUFA11, NDUFB11, NDUFB5, NDUFB4, COX4I1, MCUB, ATP5MC2, NDUFB2, ATP5MC3, UQCR10, COX5B, COX6A1, COX7C, COX5A, UQCRH, HSPD1, MRPL33, MRPL20, ATP5F1B, RPS3, ATP5MG, ATP5MF, COX8A, ATP5PF, ATP5PD, ATP5PB, NDUFA4, SDHC, COX6C, ATP5F1D, HIGD2A, COX6B1, HADHA, COX7A2L, SMDT1, NDUFS7, UQCRQ, NDUFS6, NDUFS5, NDUFAF3, SLC25A5, SLC25A6	237	501	20887	8.44367	4.03218e-27	6.7203e-28	5.88523e-28
UP_KW_CELLULAR_COMPONENT	KW-0999~Mitochondrion inner membrane	43	17.7686	4.36012e-29	NDUFB9, SLC25A3, NDUFB7, UQCRB, NDUFB10, NDUFA11, NDUFB11, NDUFB5, NDUFB4, COX4I1, MCUB, NDUFB2, COX7A2, UQCR10, COX5B, COX6A1, COX7C, COX5A, UQCRH, ATP5F1B, RPS3, ATP5MG, ATP5MF, COX8A, ATP5PF, ATP5PD, ATP5PB, NDUFA4, SDHC, COX6C, ATP5F1D, HIGD2A, COX6B1, HADHA, COX7A2L, SMDT1, NDUFS7, UQCRQ, NDUFS6, NDUFS5, NDUFAF3, SLC25A5, SLC25A6	228	348	17942	9.72356	1.52604e-27	1.52604e-27	1.35164e-27
GOTERM_CC_DIRECT	GO:0005829~cytosol	144	59.5041	1.48968e-27	RPL4, RPL5, RPL30, RPL3, RPL32, RPL31, RPL34, PDCD6, UBE2D2, PARK7, ENO1, SRP14, RPL10A, RPL8, RPL9, RPL6, ACTG1, RPL7, RPS15, EEF1B2, RPS14, RPS16, LGALS1, RPS19, SNRPD2, RPL18A, RPL36AL, RPS18, CFL1, RPL36, RPL35, RPS13, RPS12, SKP1, GSTK1, RPS9, ATP6V1G1, RPL21, RPS7, RPS8, RPS5, RPL22, RPS6, RPSA, MIF, PDIA6, RBX1, EEF1A1, PYURF, PSME1, SNRPG, RPL24, PSME2, RPL27, SUCLG1, RPL26, RPL29, PPIB, …	237	5649	20887	2.24656	5.03511e-25	7.19301e-26	6.29921e-26
KEGG_PATHWAY	hsa05012:Parkinson disease	44	18.1818	5.15261e-26	NDUFB9, NDUFB7, UQCRB, NDUFB10, NDUFA11, NDUFB11, NDUFB5, NDUFB4, COX4I1, ATP5MC2, NDUFB2, ATP5MC3, COX7A2, UQCR10, PARK7, COX5B, COX6A1, COX7C, COX5A, UQCRH, PSMA7, ATP5F1B, UBB, PSMB2, RPS27A, COX8A, ATP5PF, ATP5PD, ATP5PB, NDUFA4, SDHC, COX6C, ATP5F1D, COX6B1, PSMA5, COX7A2L, NDUFS7, UQCRQ, NDUFS6, NDUFS5, CALM1, SLC25A5, UBA52, SLC25A6	191	271	8840	7.51454	9.84148e-24	2.46037e-24	2.30579e-24
UP_KW_PTM	KW-1017~Isopeptide bond	88	36.3636	8.46996e-26	RPL4, RPL5, RPL30, RPL3, RPL32, RPL34, RPLP1, RPLP0, YBX1, PARK7, HMGB1, ENO1, RPL10A, RPL8, TOMM20, RPL6, ACTG1, EEF1B2, RPS4X, RPS15, RPS14, RPL7A, SNRPD2, RPL18A, RPS18, CFL1, SUMO2, ARL6IP4, RPL35, HMGN2, RPS13, SKP1, RPS9, ANXA2, RPS7, SSR4, RPS8, RPS5, RPS6, RPS3A, RPSA, DYNLL1, EEF1A1, PKM, SUB1, NCL, RPL24, RPL26, RPL28, UBA52, SRSF7, PPIA, PTMA, RBM8A, RPL10, RPL12, POMP, RPL11, NEDD8, H…	205	1876	14252	3.26116	1.43989e-24	7.62296e-25	7.62296e-25
GOTERM_CC_DIRECT	GO:1990904~ribonucleoprotein complex	32	13.2231	1.12017e-25	RPL4, RPL5, RPLP1, RPLP0, YBX1, ZFP36L2, RPL7, RPS4X, MRPL20, HNRNPDL, PCBP1, PCBP2, RACK1, RPS3, RPS27A, HNRNPA1, RPL41, RPS9, RPS7, RPS8, RPS5, RPL22, RPS6, RPS3A, EEF2, NCL, HNRNPA2B1, RPL27, RPL22L1, RPL26, PABPC1, UBA52	237	210	20887	13.4295	3.78619e-23	4.73273e-24	4.14464e-24
KEGG_PATHWAY	hsa04714:Thermogenesis	40	16.5289	2.48926e-24	NDUFB9, NDUFB7, UQCRB, NDUFB10, NDUFA11, NDUFB11, NDUFB5, NDUFB4, COX4I1, ATP5MC2, NDUFB2, ATP5MC3, COX7A2, UQCR10, COX5B, COX6A1, COX7C, COX5A, UQCRH, ACTG1, ATP5F1B, ATP5MG, ATP5MF, COA6, COX8A, ATP5PF, ATP5PD, ATP5PB, NDUFA4, RPS6, SDHC, COX6C, ATP5F1D, COX6B1, COX7A2L, NDUFS7, UQCRQ, NDUFS6, NDUFS5, NDUFAF3	191	235	8840	7.87791	4.75449e-22	9.50898e-23	8.91155e-23
KEGG_PATHWAY	hsa05208:Chemical carcinogenesis - reactive oxygen species	38	15.7025	7.09598e-23	NDUFB9, NDUFB7, UQCRB, NDUFB10, NDUFA11, NDUFB11, NDUFB5, MGST3, NDUFB4, COX4I1, ATP5MC2, NDUFB2, ATP5MC3, COX7A2, UQCR10, COX5B, COX6A1, COX7C, COX5A, UQCRH, ATP5F1B, ACP1, COX8A, ATP5PF, ATP5PD, ATP5PB, NDUFA4, SDHC, COX6C, ATP5F1D, COX6B1, COX7A2L, NDUFS7, UQCRQ, NDUFS6, NDUFS5, SLC25A5, SLC25A6	191	226	8840	7.78205	1.35533e-20	2.25889e-21	2.11697e-21
KEGG_PATHWAY	hsa05415:Diabetic cardiomyopathy	36	14.876	2.78136e-22	NDUFB9, NDUFB7, UQCRB, NDUFB10, NDUFA11, NDUFB11, NDUFB5, NDUFB4, COX4I1, ATP5MC2, NDUFB2, ATP5MC3, COX7A2, UQCR10, COX5B, COX6A1, COX7C, COX5A, UQCRH, ATP5F1B, COX8A, ATP5PF, ATP5PD, ATP5PB, NDUFA4, SDHC, COX6C, ATP5F1D, COX6B1, COX7A2L, NDUFS7, UQCRQ, NDUFS6, NDUFS5, SLC25A5, SLC25A6	191	205	8840	8.1277	5.3124e-20	7.58915e-21	7.11234e-21
GOTERM_CC_DIRECT	GO:0005925~focal adhesion	37	15.2893	6.05355e-21	RPL4, RPL5, RPL30, RPL3, RPL31, RPLP1, RPL12, RPLP0, RPL10A, RPL8, RPL9, RPL6, ACTG1, RPL7, RPS15, RPS4X, RPS14, RPL7A, RPS16, RPS19, RPS18, PCBP2, CFL1, RPS3, RPL18, RPS13, RPL19, RPS9, RPS7, RPS8, RPS5, RPL22, RPS3A, RPL27, PABPC1, PPIB, PPIA	237	435	20887	7.49618	2.0461e-18	2.27344e-19	1.99094e-19
UP_KW_DISEASE	KW-1024~Diamond-Blackfan anemia	14	5.78512	1.23469e-20	RPL5, RPS7, RPL11, RPL35A, RPS28, RPS15A, RPS27, RPS19, RPL35, RPL27, RPL26, RPL15, RPL18, RPS24	67	20	4817	50.3269	3.95102e-19	3.95102e-19	3.95102e-19
KEGG_PATHWAY	hsa05020:Prion disease	39	16.1157	1.26045e-20	NDUFB9, NDUFB7, UQCRB, NDUFB10, NDUFA11, NDUFB11, NDUFB5, NDUFB4, COX4I1, ATP5MC2, NDUFB2, ATP5MC3, COX7A2, UQCR10, COX5B, COX6A1, COX7C, COX5A, UQCRH, PSMA7, ATP5F1B, PSMB2, COX8A, ATP5PF, ATP5PD, ATP5PB, NDUFA4, SDHC, COX6C, ATP5F1D, COX6B1, PSMA5, COX7A2L, NDUFS7, UQCRQ, NDUFS6, NDUFS5, SLC25A5, SLC25A6	191	278	8840	6.4929	2.40745e-18	3.00931e-19	2.82025e-19
UP_KW_DOMAIN	KW-0809~Transit peptide	33	13.6364	4.01761e-20	MRPS15, SLC25A3, NDUFB11, NDUFB5, COX4I1, MCUB, ATP5MC2, NDUFB2, ATP5MC3, COX7A2, COX5B, COX6A1, COX7C, COX5A, UQCRH, HSPD1, MRPL33, ATP5IF1, MRPL20, ATP5F1B, COX8A, ATP5PF, GPX4, ATP5PB, SDHC, ATP5F1D, PYURF, HADHA, COX7A2L, SMDT1, NDUFS7, NDUFS6, SUCLG1	107	576	14597	7.81576	4.82114e-19	4.82114e-19	4.82114e-19
GOTERM_BP_DIRECT	GO:0042776~proton motive force-driven mitochondrial ATP synthesis	19	7.85124	7.04258e-20	ATP5PF, NDUFB9, NDUFB7, ATP5PD, NDUFB10, NDUFA11, ATP5PB, NDUFB5, NDUFB11, NDUFB4, NDUFB2, SDHC, ATP5F1D, ATP5F1B, NDUFS7, NDUFS6, NDUFS5, ATP5MG, ATP5MF	237	67	19734	23.6127	7.28907e-17	2.42969e-17	2.38039e-17
KEGG_PATHWAY	hsa05016:Huntington disease	40	16.5289	8.43015e-20	NDUFB9, NDUFB7, UQCRB, NDUFB10, NDUFA11, NDUFB11, NDUFB5, NDUFB4, COX4I1, ATP5MC2, NDUFB2, ATP5MC3, COX7A2, UQCR10, COX5B, COX6A1, COX7C, COX5A, UQCRH, PSMA7, ATP5F1B, PSMB2, AP2S1, COX8A, ATP5PF, ATP5PD, ATP5PB, NDUFA4, SDHC, COX6C, ATP5F1D, COX6B1, PSMA5, COX7A2L, NDUFS7, UQCRQ, NDUFS6, NDUFS5, SLC25A5, SLC25A6	191	311	8840	5.95276	1.61016e-17	1.78906e-18	1.67666e-18
UP_SEQ_FEATURE	CROSSLNK:Glycyl lysine isopeptide (Lys-Gly) (interchain with G-Cter in SUMO2); alternate	32	13.2231	1.19183e-19	RPL5, RPL30, RPL3, RPLP0, RPL11, ENO1, RPL10A, RPL7A, RPS18, PRDX1, SUMO2, RPS3, RPL13, HMGN2, HNRNPA1, S100A10, ANXA2, RPS7, RPS5, RPSA, RPS3A, PKM, NACA, NCL, SUB1, SERBP1, HNRNPA2B1, RPL24, CALM1, SRSF7, PPIA, PTMA	222	350	20569	8.47115	8.42622e-17	8.42622e-17	8.2117e-17
KEGG_PATHWAY	hsa05014:Amyotrophic lateral sclerosis	43	17.7686	1.30971e-19	NDUFB9, NDUFB7, UQCRB, NDUFB10, NDUFA11, NDUFB11, NDUFB5, NDUFB4, COX4I1, ATP5MC2, NDUFB2, ATP5MC3, COX7A2, UQCR10, COX5B, COX6A1, COX7C, COX5A, UQCRH, PSMA7, ACTG1, ATP5F1B, PSMB2, HNRNPA1, COX8A, ATP5PF, SEC13, ATP5PD, ATP5PB, NDUFA4, SDHC, COX6C, ATP5F1D, COX6B1, PSMA5, COX7A2L, NDUFS7, UQCRQ, NDUFS6, NDUFS5, HNRNPA2B1, SRSF3, SRSF7	191	371	8840	5.3643	2.50154e-17	2.50154e-18	2.34437e-18
GOTERM_MF_DIRECT	GO:0005515~protein binding	214	88.4298	6.88158e-19	RPL4, RPL5, RPL30, RPL3, CCNI, RPL31, RPL34, ENO1, RPL8, RPL9, RPL6, RPL7, RPS15, ATP5IF1, RPS14, RPS16, LGALS1, RPS19, SNRPD2, RPL18A, RPL36AL, RPS18, ARL6IP4, RPS13, RPS12, SKP1, GSTK1, ATP6V1G1, RPL21, RPL22, MIF, PYURF, SUB1, PSME1, RPL24, PSME2, RPL27, SUCLG1, RPL26, RPL28, UBA52, MGST3, APH1A, MRPL20, PRDX1, PCBP1, PCBP2, SARAF, S100A10, BTF3, RPL41, PTRHD1, BST2, RPS25, RPS28, RPS27, NDUFA…	236	12754	19304	1.37247	2.5393e-16	8.46434e-17	8.05145e-17
GOTERM_BP_DIRECT	GO:0042274~ribosomal small subunit biogenesis	19	7.85124	8.52246e-19	RPS9, RPS7, RPS8, RPS5, RPS6, RPS3A, RPS15, RPS4X, RPS14, RPS25, RPS28, RPS15A, RPS16, RPS27, RPS19, RPS24, RPS13, RPS23, RPS12	237	76	19734	20.8165	8.82075e-16	2.20519e-16	2.16044e-16
UP_KW_CELLULAR_COMPONENT	KW-0496~Mitochondrion	61	25.2066	4.24448e-18	SLC25A3, MRPS15, NDUFA11, COX4I1, MCUB, PARK7, COX6A1, COX7C, TOMM20, MRPL33, ATP5IF1, COA6, COX8A, GPX4, SDHC, DYNLL1, COX6B1, PYURF, HADHA, SMDT1, COX7A2L, NDUFS7, NDUFS6, NDUFS5, SUCLG1, SLC25A5, SLC25A6, NDUFB9, NDUFB7, UQCRB, NDUFB10, NDUFB11, NDUFB5, GSTP1, MGST3, NDUFB4, ATP5MC2, NDUFB2, ATP5MC3, COX7A2, UQCR10, COX5B, COX5A, UQCRH, HSPD1, MRPL20, ATP5F1B, UBB, RPS3, ATP5MG, ATP5MF, ATP5PF…	228	1371	17942	3.50129	1.48557e-16	7.42784e-17	6.57894e-17
UP_SEQ_FEATURE	CROSSLNK:Glycyl lysine isopeptide (Lys-Gly) (interchain with G-Cter in SUMO2)	54	22.314	5.54994e-18	RPL4, RPL3, RPL32, RPL34, YBX1, RPL10A, RPL8, RPL6, EEF1B2, RPS4X, RPS15, RPS14, RPL7A, SNRPD2, RPL18A, RPS18, CFL1, SUMO2, ARL6IP4, RPL35, RPS13, RPS9, RPS7, RPS8, RPS6, DYNLL1, PKM, NCL, RPL24, RPL26, RPL28, RBM8A, RPL10, RPL12, POMP, RPL11, HSPD1, HNRNPDL, PRDX1, PCBP1, PCBP2, RPS3, RPL14, RPL13, RPL15, HNRNPA1, RPL18, RPL23A, SERBP1, HNRNPA2B1, EIF3H, RPS21, RPS24, RPS23	222	1277	20569	3.91799	3.92381e-15	1.96191e-15	1.91196e-15
UP_KW_BIOLOGICAL_PROCESS	KW-0679~Respiratory chain	17	7.02479	6.07795e-18	NDUFB9, NDUFB7, NDUFB10, UQCRB, NDUFA11, NDUFB5, NDUFB11, NDUFA4, NDUFB4, NDUFB2, UQCR10, UQCRH, HIGD2A, NDUFS7, UQCRQ, NDUFS6, NDUFS5	122	67	11450	23.8133	3.64677e-16	3.64677e-16	2.97819e-16
GOTERM_CC_DIRECT	GO:0005737~cytoplasm	128	52.8926	7.93003e-18	RPL4, RPL5, RPL30, RPL3, RPL32, CCNI, RPL31, RPL34, PDCD6, PARK7, ENO1, SRP14, RPL10A, RPL8, RPL9, RPL6, ACTG1, RPL7, RPS15, EEF1B2, RPS14, RPS16, LGALS1, RPS19, RPL18A, RPS18, CFL1, RPL36, RPL35, HMGN2, TMSB10, RPS13, RPS12, SKP1, RPS9, RPL21, RPS7, RPS8, RPS5, RPL22, RPS6, RPSA, MIF, RBX1, EEF1A1, TMEM258, NCL, PSME1, RPL24, SRSF3, PSME2, RPL27, RPL26, RPL29, PPIB, RPL28, SRSF7, PPIA, UBA52, RB…	237	5754	20887	1.9605	2.68035e-15	2.68035e-16	2.34729e-16
GOTERM_CC_DIRECT	GO:0032040~small-subunit processome	18	7.43802	1.1575e-17	RPS9, RPS7, RPS8, RPS5, RPS6, RPS3A, RPS4X, RPS14, RPS28, RPS15A, RPS16, RPS27, RPS19, RPS27A, RPS24, RPS13, RPS23, RPS12	237	77	20887	20.602	3.91236e-15	3.55669e-16	3.11474e-16
KEGG_PATHWAY	hsa05010:Alzheimer disease	41	16.9421	4.10028e-17	NDUFB9, NDUFB7, UQCRB, NDUFB10, NDUFA11, NDUFB11, NDUFB5, NDUFB4, COX4I1, ATP5MC2, NDUFB2, ATP5MC3, COX7A2, UQCR10, COX5B, COX6A1, COX7C, COX5A, UQCRH, PSMA7, APH1A, ATP5F1B, PSMB2, COX8A, ATP5PF, ATP5PD, ATP5PB, NDUFA4, SDHC, COX6C, ATP5F1D, COX6B1, PSMA5, COX7A2L, NDUFS7, UQCRQ, NDUFS6, NDUFS5, CALM1, SLC25A5, SLC25A6	191	391	8840	4.85318	7.83153e-15	7.11957e-16	6.67227e-16
KEGG_PATHWAY	hsa04932:Non-alcoholic fatty liver disease	27	11.157	2.16965e-16	NDUFB9, NDUFB7, UQCRB, NDUFB10, NDUFA11, NDUFB11, NDUFB5, NDUFB4, COX4I1, NDUFB2, COX7A2, UQCR10, COX5B, COX6A1, COX7C, COX5A, UQCRH, COX8A, NDUFA4, SDHC, COX6C, COX6B1, COX7A2L, NDUFS7, UQCRQ, NDUFS6, NDUFS5	191	157	8840	7.95945	4.24105e-14	3.45336e-15	3.23639e-15
KEGG_PATHWAY	hsa05022:Pathways of neurodegeneration - multiple diseases	44	18.1818	4.94066e-16	NDUFB9, NDUFB7, UQCRB, NDUFB10, NDUFA11, NDUFB11, NDUFB5, NDUFB4, COX4I1, ATP5MC2, NDUFB2, ATP5MC3, COX7A2, UQCR10, PARK7, COX5B, COX6A1, COX7C, COX5A, UQCRH, PSMA7, ATP5F1B, UBB, PSMB2, RPS27A, COX8A, ATP5PF, ATP5PD, ATP5PB, NDUFA4, SDHC, COX6C, ATP5F1D, COX6B1, PSMA5, COX7A2L, NDUFS7, UQCRQ, NDUFS6, NDUFS5, CALM1, SLC25A5, UBA52, SLC25A6	191	483	8840	4.21623	8.4821e-14	7.25898e-15	6.80291e-15
GOTERM_BP_DIRECT	GO:0045333~cellular respiration	14	5.78512	6.495e-16	COX8A, UQCRB, NDUFA4, COX4I1, COX7A2, UQCR10, COX6C, COX5B, COX6A1, COX5A, COX7C, UQCRH, COX6B1, UQCRQ	237	40	19734	29.143	6.89448e-13	1.34446e-13	1.31719e-13
UP_KW_BIOLOGICAL_PROCESS	KW-0249~Electron transport	18	7.43802	1.8998e-15	NDUFB9, NDUFB7, NDUFB10, UQCRB, NDUFA11, NDUFB5, NDUFB11, NDUFA4, NDUFB4, NDUFB2, SDHC, UQCR10, UQCRH, HIGD2A, NDUFS7, UQCRQ, NDUFS6, NDUFS5	122	112	11450	15.0834	1.13243e-13	5.6994e-14	4.65451e-14
UP_KW_PTM	KW-0832~Ubl conjugation	88	36.3636	4.02905e-15	RPL4, RPL5, RPL30, RPL3, HSP90AB1, RPL32, RPL34, RPLP1, RPLP0, YBX1, PARK7, ENO1, RPL10A, RPL8, TOMM20, RPL6, EEF1B2, RPS4X, RPS15, RPS14, RPL7A, SNRPD2, RPL18A, RPS18, CFL1, SUMO2, ARL6IP4, RPL35, HMGN2, RPS13, SKP1, RPS9, ANXA2, RPS7, SSR4, RPS8, RPS5, RPS6, RPS3A, RPSA, DYNLL1, EEF1A1, PKM, SUB1, NCL, RPL24, RPL26, RPL28, UBA52, SRSF7, PPIA, PTMA, RBM8A, RPL10, RPL12, POMP, RPL11, HSPD1, HNRNP…	205	2701	14252	2.26506	6.79456e-14	2.41743e-14	2.41743e-14
GOTERM_BP_DIRECT	GO:1902600~proton transmembrane transport	20	8.26446	4.80706e-15	COX8A, ATP5PF, SLC25A3, ATP5PD, ATP5PB, COX4I1, ATP5MC2, ATP5MC3, UQCR10, COX5B, ATP5F1D, COX5A, UQCRH, COX6B1, COX7A2L, ATP5F1B, SLC25A5, ATP5MG, ATP5MF, ATP6V1F	237	139	19734	11.9807	4.94105e-12	8.29218e-13	8.12393e-13
UP_KW_CELLULAR_COMPONENT	KW-0963~Cytoplasm	131	54.1322	7.0695e-15	RPL4, RPL5, RPL30, RPL3, RPL32, RPL31, RPL34, PDCD6, PARK7, ENO1, SRP14, RPL10A, RPL8, RPL9, RPL6, ACTG1, RPL7, RPS15, RPS14, RPS16, LGALS1, RPS19, SNRPD2, RPL18A, RPL36AL, RPS18, CFL1, RPL36, RPL35, HMGN2, TMSB10, RPS13, RPS12, RPS9, RPL21, RPS7, RPS8, RPS5, RPL22, RPS6, RPSA, MIF, RBX1, EEF1A1, TMEM258, NCL, SNRPG, RPL24, SRSF3, RPL27, RPL26, RPL29, RPL28, SRSF7, PPIA, UBA52, S100A8, RBM8A, ZFP…	228	5805	17942	1.77585	2.4869e-13	8.24775e-14	7.30515e-14
UP_SEQ_FEATURE	TRANSIT:Mitochondrion	33	13.6364	9.40547e-15	MRPS15, SLC25A3, NDUFB11, NDUFB5, COX4I1, MCUB, ATP5MC2, NDUFB2, ATP5MC3, COX7A2, COX5B, COX6A1, COX7C, COX5A, UQCRH, HSPD1, MRPL33, ATP5IF1, MRPL20, ATP5F1B, COX8A, ATP5PF, GPX4, ATP5PB, SDHC, ATP5F1D, PYURF, HADHA, COX7A2L, SMDT1, NDUFS7, NDUFS6, SUCLG1	222	557	20569	5.48933	6.67189e-12	2.21656e-12	2.16012e-12
GOTERM_CC_DIRECT	GO:0005739~mitochondrion	55	22.7273	9.87661e-15	SLC25A3, MRPS15, HSP90AB1, NDUFA11, COX4I1, MCUB, DBI, PARK7, COX6A1, COX7C, TOMM20, MRPL33, ATP5IF1, RACK1, COA6, COX8A, GSTK1, GPX4, SDHC, DYNLL1, COX6B1, PYURF, HADHA, SMDT1, COX7A2L, PKM, NDUFS5, SUCLG1, SLC25A5, SLC25A6, NDUFB9, NDUFB7, NDUFB11, NDUFB5, GSTP1, NDUFB4, ATP5MC2, COX5B, UQCRH, HSPD1, MRPL20, ATP5F1B, UBB, ATP5MG, ATP5MF, ATP5PF, ATP5PD, MDH1, ATP5PB, NDUFA4, HSPE1, COX6C, ATP5F…	237	1485	20887	3.2641	3.33977e-12	2.78191e-13	2.43623e-13
GOTERM_CC_DIRECT	GO:0015935~small ribosomal subunit	10	4.13223	1.21871e-14	RPS4X, RPS25, RPS28, RPS16, RPS18, RPS6, RACK1, FAU, RPS21, RPS24	237	15	20887	58.7539	4.12781e-12	3.16866e-13	2.77492e-13
GOTERM_BP_DIRECT	GO:0009060~aerobic respiration	15	6.19835	5.77779e-14	NDUFB9, NDUFB7, NDUFB10, UQCRB, NDUFA11, NDUFB5, NDUFB11, NDUFB4, NDUFB2, SDHC, ATP5F1D, UQCRH, NDUFS7, NDUFS6, NDUFS5	237	68	19734	18.3675	5.97522e-11	8.54287e-12	8.36954e-12
GOTERM_CC_DIRECT	GO:0005751~mitochondrial respiratory chain complex IV	11	4.54545	1.27004e-13	COX8A, COX7A2L, NDUFA4, COX4I1, COX7A2, COX5B, COX6C, COX6A1, COX5A, COX7C, COX6B1	237	26	20887	37.2861	4.29292e-11	3.06623e-12	2.68522e-12
GOTERM_BP_DIRECT	GO:0006123~mitochondrial electron transport, cytochrome c to oxygen	11	4.54545	2.22119e-13	COX8A, COX7A2L, NDUFA4, COX4I1, COX7A2, COX5B, COX6C, COX6A1, COX5A, COX7C, COX6B1	237	26	19734	35.2278	2.29931e-10	2.87366e-11	2.81536e-11
UP_SEQ_FEATURE	TOPO_DOM:Mitochondrial matrix	15	6.19835	3.53508e-12	COX8A, SLC25A3, NDUFA4, COX4I1, COX7A2, SDHC, UQCR10, COX6C, COX6A1, COX7C, HIGD2A, SMDT1, UQCRQ, SLC25A5, SLC25A6	222	100	20569	13.898	2.49929e-09	6.24826e-10	6.08918e-10
GOTERM_CC_DIRECT	GO:0045202~synapse	29	11.9835	4.21731e-12	RPL34, YBX1, ACTG1, RPS15, RPS4X, RPL7A, RPS15A, RPS16, RPL36, RPL13, RPL15, RPS27A, RPL19, RPS9, RPL21, RPS7, RPS5, RPS3A, EEF2, RPS28, EIF3I, RPL24, RPL27, RPL26, EIF3F, RPL28, UBA52, RPS21, RPS23	237	505	20887	5.06098	1.42545e-09	9.503e-11	8.32215e-11
UP_KW_DISEASE	KW-1274~Primary mitochondrial disease	20	8.26446	1.05861e-11	COX8A, NDUFB9, SLC25A3, NDUFB7, NDUFB10, UQCRB, NDUFA11, NDUFB11, NDUFA4, COX4I1, ATP5F1D, COX5A, UQCRH, COX6B1, NDUFS7, UQCRQ, NDUFS6, NDUFAF3, SUCLG1, COA6	67	204	4817	7.04858	3.38755e-10	1.69378e-10	1.69378e-10
GOTERM_BP_DIRECT	GO:0006364~rRNA processing	16	6.61157	3.33856e-11	RPL5, RPS7, RPS6, RPL11, RPL35A, RPL7, RPS15, RPS25, RPS28, RPS16, RPS27, RPS19, RPL14, RPL27, RPL26, RPS24	237	127	19734	10.4902	3.4554e-08	3.83934e-09	3.76144e-09
UP_SEQ_FEATURE	TOPO_DOM:Mitochondrial intermembrane	16	6.61157	5.58661e-11	COX8A, SLC25A3, NDUFA4, MGST3, COX4I1, COX7A2, SDHC, UQCR10, COX6C, COX6A1, COX7C, TOMM20, SMDT1, UQCRQ, SLC25A5, SLC25A6	222	146	20569	10.1538	3.94973e-08	7.89947e-09	7.69835e-09
GOTERM_CC_DIRECT	GO:0005753~mitochondrial proton-transporting ATP synthase complex	9	3.71901	9.99439e-11	ATP5PF, ATP5F1B, ATP5PD, ATP5PB, ATP5MC2, ATP5MC3, ATP5F1D, ATP5MG, ATP5MF	237	23	20887	34.486	3.37811e-08	2.11132e-09	1.84896e-09
UP_KW_BIOLOGICAL_PROCESS	KW-0375~Hydrogen ion transport	11	4.54545	3.38876e-10	ATP5PF, ATP6V1G1, ATP5F1B, ATP5PD, ATP5PB, ATP5MC2, ATP5MC3, ATP5F1D, ATP5MG, ATP5MF, ATP6V1F	122	57	11450	18.1119	2.03325e-08	6.77752e-09	5.53497e-09
GOTERM_BP_DIRECT	GO:0015986~proton motive force-driven ATP synthesis	9	3.71901	4.82165e-10	ATP5PF, ATP5F1B, ATP5PD, ATP5PB, ATP5MC2, ATP5MC3, ATP5F1D, ATP5MG, ATP5MF	237	26	19734	28.8228	4.99041e-07	4.99041e-08	4.88915e-08
GOTERM_CC_DIRECT	GO:0016020~membrane	101	41.7355	4.82813e-10	RPL4, RPL5, RPL30, RPL32, RPL31, PARK7, ENO1, RPL10A, RPL8, RPL9, RPL6, ACTG1, RPL7, RPS15, RPS14, RPS16, RPS19, RPL18A, RPS18, CFL1, RPL36, RPL35, RPS13, RPS12, GSTK1, RPS9, RPL21, RPS7, RPS8, RPS5, RPS6, RPSA, SDHC, EEF1A1, TMEM258, NCL, ERP29, RPL24, PSME2, RPL27, RPL26, RPL29, PPIB, RPL28, PPIA, MGST3, APH1A, PCBP1, PCBP2, PGK1, ATP6V1F, S100A10, EEF2, BST2, HLA-DRA, FXYD5, HLA-DRB1, RPS24, R…	237	5048	20887	1.76331	1.63191e-07	9.59945e-09	8.40662e-09
GOTERM_CC_DIRECT	GO:0005730~nucleolus	45	18.595	5.24157e-10	RPL4, RPL5, MRPS15, RPL3, RPL34, RPL12, RPL11, CAPG, RPL7, RPS4X, RPS14, RPL7A, RPS15A, RPS16, RPS19, RPL36, RPS3, ARL6IP4, RPL35, RPL13, RPS27A, RPL18, RPS13, RPS12, RPL19, RPS9, RPS7, RPS8, RPS5, RPS6, RPL23A, EDF1, RPS3A, TBCA, EEF1A1, RPS25, COX7A2L, RPS28, RPS27, NCL, SUB1, RPL27, RPL26, RPS24, RPS23	237	1400	20887	2.83278	1.77165e-07	9.84251e-09	8.61948e-09
UP_KW_MOLECULAR_FUNCTION	KW-0694~RNA-binding	33	13.6364	6.6509e-10	RPL5, SF3B5, RBM8A, RPL12, RPL11, YBX1, PARK7, SRP14, RPL8, ZFP36L2, RPL7, RPS4X, HNRNPDL, RPS18, PCBP1, PCBP2, RPS3, HNRNPA1, RPS9, ANXA2, RPL22, RPL35A, RPL23A, SRP9, LSM7, NCL, SERBP1, HNRNPA2B1, EIF3G, SNRPG, SRSF3, PABPC1, SRSF7	150	751	11889	3.4828	2.72687e-08	9.08956e-09	8.86787e-09
GOTERM_CC_DIRECT	GO:0005783~endoplasmic reticulum	40	16.5289	1.64358e-09	RPL5, RPL10, RPL34, PDCD6, MGST3, RPLP0, POMP, DBI, HMGB1, YBX1, PARK7, EEF1B2, APH1A, RPL36AL, RPS3, SARAF, RPL13, SEC61B, RPL18, RPL41, CRTAP, RPL21, SSR4, RPS7, RPS8, SSR2, SSR3, RPS6, RPS3A, PDIA6, DDOST, TMEM258, EEF1D, ERP29, RPL24, RPL27, PPIB, UBA52, RPS24, RPS23	237	1185	20887	2.97488	5.55531e-07	2.92385e-08	2.56053e-08
GOTERM_MF_DIRECT	GO:0008137~NADH dehydrogenase (ubiquinone) activity	10	4.13223	1.98219e-09	NDUFB9, NDUFB7, NDUFS7, NDUFB10, NDUFS6, NDUFB5, NDUFA4, NDUFS5, NDUFB4, NDUFB2	236	43	19304	19.0225	7.31429e-07	1.82857e-07	1.73937e-07
GOTERM_BP_DIRECT	GO:0006120~mitochondrial electron transport, NADH to ubiquinone	10	4.13223	3.22079e-09	NDUFB9, NDUFB7, NDUFS7, NDUFB10, NDUFS6, NDUFB5, NDUFA4, NDUFS5, NDUFB4, NDUFB2	237	46	19734	18.1013	3.33352e-06	3.03048e-07	2.96899e-07
UP_KW_BIOLOGICAL_PROCESS	KW-0813~Transport	51	21.0744	4.50304e-09	SLC25A3, NDUFA11, MCUB, DBI, TOMM20, SEC61B, ATP6V1G1, SEC13, SDHC, DYNLL1, VAMP8, SMDT1, NDUFS7, NDUFS6, NDUFS5, SRSF3, SLC25A5, SRSF7, SLC25A6, NDUFB9, NDUFB7, RBM8A, UQCRB, NDUFB10, NDUFB11, NDUFB5, NDUFB4, ATP5MC2, NDUFB2, ATP5MC3, UQCR10, UQCRH, ATP5F1B, AP2S1, SARAF, HNRNPA1, ATP5MG, ATP5MF, ATP6V1F, BTF3, ATP5PF, ATP5PD, ATP5PB, NDUFA4, ATP5F1D, HIGD2A, NACA, UQCRQ, HNRNPA2B1, FXYD5, COPE	122	2124	11450	2.25352	2.70183e-07	6.75457e-08	5.51623e-08
GOTERM_BP_DIRECT	GO:0032981~mitochondrial respiratory chain complex I assembly	11	4.54545	6.75412e-09	NDUFB9, NDUFB7, NDUFS7, NDUFA11, NDUFB10, NDUFB5, NDUFB11, NDUFS5, NDUFB4, NDUFB2, NDUFAF3	237	67	19734	13.6705	6.99049e-06	5.82543e-07	5.70723e-07
GOTERM_CC_DIRECT	GO:0034774~secretory granule lumen	13	5.3719	7.991e-09	HSP90AB1, GSTP1, NME2, HMGB1, MIF, SRP14, EEF2, APRT, PSMA5, EEF1A1, PKM, PPIA, S100A8	237	116	20887	9.87673	2.70095e-06	1.35048e-07	1.18267e-07
UP_KW_CELLULAR_COMPONENT	KW-0138~CF(0)	7	2.89256	1.05937e-08	ATP5PF, ATP5PD, ATP5PB, ATP5MC2, ATP5MC3, ATP5MG, ATP5MF	228	14	17942	39.3465	3.70781e-07	9.26953e-08	8.21015e-08
GOTERM_BP_DIRECT	GO:0000028~ribosomal small subunit assembly	7	2.89256	1.25564e-08	RPS15, RPS14, RPS28, RPS27, RPS19, RPS5, RPSA	237	15	19734	38.8574	1.29958e-05	9.99684e-07	9.794e-07
GOTERM_MF_DIRECT	GO:0048027~mRNA 5'-UTR binding	8	3.30579	1.9574e-08	RPS14, RPL5, RPL41, RPS7, NCL, RPS3A, RPL26, RPS13	236	26	19304	25.1682	7.22279e-06	1.44456e-06	1.3741e-06
GOTERM_CC_DIRECT	GO:0014069~postsynaptic density	17	7.02479	1.98e-08	RPL30, RPL12, RPLP0, RPL10A, RPL8, RPL6, RPL7, RPS14, RPS25, RPS27, RPS19, RPS18, PCBP1, PCBP2, RPS3, RPL14, RPS13	237	244	20887	6.14026	6.69239e-06	3.18686e-07	2.79086e-07
GOTERM_MF_DIRECT	GO:0045296~cadherin binding	20	8.26446	3.12111e-08	HSP90AB1, RPL34, RPL23A, CAPG, ENO1, PARK7, EEF2, RPL6, RPL7A, PKM, EEF1D, PCBP1, PRDX1, SERBP1, RPL14, RACK1, RPL24, FXYD5, RPL15, RPL29	236	335	19304	4.88338	1.15168e-05	1.91948e-06	1.82585e-06
GOTERM_CC_DIRECT	GO:0005654~nucleoplasm	82	33.8843	3.28808e-08	RPL5, MRPS15, HSP90AB1, UBE2D2, PDCD6, COX4I1, MCUB, YBX1, PARK7, HMGB1, RPL8, RPS4X, RPS15, TRMT112, RPS14, HINT1, RPS16, RPS19, SNRPD2, RPS18, SUMO2, RACK1, ELOB, COA6, RPS13, RPS12, SKP1, RPS9, SEC13, RPS7, RPS8, RPS5, RPS6, EDF1, RPS3A, RPSA, MIF, APRT, RBX1, PSMA5, SMDT1, EEF1D, SUB1, NCL, PSME1, SNRPG, SRSF3, PSME2, RPL27, RPL26, PPIB, UBA52, SRSF7, PTMA, SF3B5, RBM8A, NDUFB5, NDUFB4, RPL11…	237	4030	20887	1.79323	1.11136e-05	5.05169e-07	4.42396e-07
KEGG_PATHWAY	hsa04260:Cardiac muscle contraction	14	5.78512	3.52634e-08	COX8A, UQCRB, COX4I1, COX7A2, UQCR10, COX6C, COX5B, COX6A1, COX5A, COX7C, UQCRH, COX6B1, COX7A2L, UQCRQ	191	87	8840	7.44779	6.73528e-06	4.81093e-07	4.50868e-07
UP_KW_LIGAND	KW-0830~Ubiquinone	7	2.89256	5.56191e-08	NDUFB9, NDUFS7, NDUFB10, NDUFS6, NDUFB5, NDUFS5, NDUFB2	44	35	6947	31.5773	1.168e-06	1.168e-06	1.168e-06
GOTERM_MF_DIRECT	GO:0046933~proton-transporting ATP synthase activity, rotational mechanism	7	2.89256	1.02616e-07	ATP5PF, ATP5F1B, ATP5PD, ATP5PB, ATP5F1D, ATP5MG, ATP5MF	236	20	19304	28.6288	3.78646e-05	5.40933e-06	5.14546e-06
UP_KW_BIOLOGICAL_PROCESS	KW-0945~Host-virus interaction	25	10.3306	1.84329e-07	HMGB1, PSMA7, HSPD1, RPS19, PSMB2, SUMO2, PCBP2, CFL1, RACK1, ELOB, HNRNPA1, SKP1, ANXA2, RPSA, DYNLL1, RBX1, BST2, EEF1A1, HNRNPA2B1, HLA-DRA, PABPC1, CALM1, SLC25A5, PPIA, SLC25A6	122	690	11450	3.40045	1.10597e-05	2.21194e-06	1.80642e-06
UP_SEQ_FEATURE	CROSSLNK:Glycyl lysine isopeptide (Lys-Gly) (interchain with G-Cter in ubiquitin)	17	7.02479	2.43343e-07	RPL10, SSR4, RPLP1, RPL12, RPLP0, YBX1, TOMM20, BST2, EEF1A1, UBB, EIF3I, RPS3, HLA-DRA, RPS27A, UBA52, HLA-DRB1, RPS13	222	308	20569	5.11397	0.000172029	2.8674e-05	2.79439e-05
UP_SEQ_FEATURE	CROSSLNK:Glycyl lysine isopeptide (Lys-Gly) (interchain with G-Cter in SUMO1); alternate	13	5.3719	6.73823e-07	RPL4, RPL5, RPL3, ANXA2, RPLP0, RPL10A, EEF2, PKM, SUB1, NCL, SUMO2, SERBP1, RPL13	222	182	20569	6.61808	0.00047628	6.80562e-05	6.63235e-05
INTERPRO	IPR008991:Translation_prot_SH3-like_sf	6	2.47934	7.92033e-07	RPL21, RPL14, RPL27, RPL26, RPL8, RPL6	240	16	20607	32.1984	0.000556645	0.000556799	0.000553631
SMART	SM00213:UBQ	7	2.89256	8.79241e-07	UBB, SUMO2, NEDD8, ELOB, FAU, RPS27A, UBA52	82	44	10692	20.7439	5.71491e-05	5.71507e-05	5.45129e-05
GOTERM_MF_DIRECT	GO:0019843~rRNA binding	8	3.30579	1.10916e-06	RPS4X, MRPL20, RPS9, RPS18, RPS5, RPL23A, RPL8, RPL9	236	45	19304	14.5416	0.000409198	5.11602e-05	4.86646e-05
UP_KW_MOLECULAR_FUNCTION	KW-0699~rRNA-binding	7	2.89256	1.31171e-06	RPS4X, RPL5, RPS9, RPS18, RPL11, RPL23A, RPL8	150	29	11889	19.1317	5.37786e-05	1.3445e-05	1.31171e-05
GOTERM_MF_DIRECT	GO:0004129~cytochrome-c oxidase activity	6	2.47934	1.40712e-06	COX8A, COX7A2L, COX4I1, COX5B, COX5A, COX6B1	236	17	19304	28.8694	0.000519094	5.7692e-05	5.48778e-05
GOTERM_CC_DIRECT	GO:0005634~nucleus	105	43.3884	1.45854e-06	RPL4, RPL5, RPL30, RPL3, CCNI, PDCD6, UBE2D2, PARK7, ENO1, SRP14, RPL10A, RPL9, RPL6, ACTG1, RPL7, RPS15, SNRPD2, RPL36AL, RPS18, CFL1, ARL6IP4, HMGN2, RPS13, SKP1, RPS9, RPS7, RPS8, RPL22, RPS6, RPSA, RBX1, EEF1A1, NCL, SUB1, SNRPG, RPL27, MALAT1, PPIB, SRSF7, PPIA, UBA52, S100A8, RBM8A, ZFP36L2, HNRNPDL, UBB, PRDX1, PCBP1, PCBP2, SERF2, BTF3, EEF2, RPS25, LSM7, RPS27, NACA, NDUFAF3, CALM1, RPS2…	237	6175	20887	1.49858	0.000492865	2.14342e-05	1.87708e-05
GOTERM_CC_DIRECT	GO:1904813~ficolin-1-rich granule lumen	11	4.54545	1.59783e-06	PSMA5, EEF1A1, PKM, HSP90AB1, GSTP1, NME2, HMGB1, MIF, EEF2, SRP14, PPIA	237	125	20887	7.75551	0.000539922	2.25028e-05	1.97066e-05
GOTERM_BP_DIRECT	GO:0000027~ribosomal large subunit assembly	6	2.47934	1.76924e-06	RPL5, RPL10, RPL11, RPLP0, RPL23A, RPL6	237	18	19734	27.7553	0.00182949	0.000130797	0.000128143
GOTERM_CC_DIRECT	GO:0005791~rough endoplasmic reticulum	7	2.89256	2.0151e-06	RPL4, PKM, RPL27, RPL18, RPS21, RPL6, RPS23	237	34	20887	18.1446	0.000680871	2.72441e-05	2.38587e-05
GOTERM_BP_DIRECT	GO:0006413~translational initiation	8	3.30579	3.98538e-06	EIF3K, RPS5, EIF3I, EIF3G, RPS3, EIF3H, RPS3A, EIF3F	237	55	19734	12.1114	0.00411638	0.000274991	0.000269412
GOTERM_CC_DIRECT	GO:0000276~mitochondrial proton-transporting ATP synthase complex, coupling factor F(o)	5	2.06612	4.9269e-06	ATP5PF, ATP5PB, ATP5MC2, ATP5MC3, ATP5MG	237	11	20887	40.0595	0.00166391	6.40497e-05	5.60909e-05
INTERPRO	IPR019954:Ubiquitin_CS	5	2.06612	5.46233e-06	UBB, NEDD8, FAU, RPS27A, UBA52	240	11	20607	39.0284	0.00383266	0.00190253	0.00189171
GOTERM_MF_DIRECT	GO:0003729~mRNA binding	15	6.19835	5.80199e-06	RBM8A, RPS5, YBX1, PARK7, RPL7, PKM, PCBP1, NCL, PCBP2, RPS3, RPL24, RPL35, PABPC1, SRSF7, RPS13	236	269	19304	4.56115	0.00213865	0.000214093	0.00020365
INTERPRO	IPR011332:Ribosomal_zn-bd	5	2.06612	8.11891e-06	RPS27, RPL36AL, RPS27A, UBA52, MRPL33	240	12	20607	35.776	0.00569136	0.00190253	0.00189171
UP_SEQ_FEATURE	CROSSLNK:Glycyl lysine isopeptide (Gly-Lys) (interchain with K-? in acceptor proteins)	5	2.06612	8.59414e-06	UBB, SUMO2, NEDD8, RPS27A, UBA52	222	13	20569	35.6358	0.00605766	0.000759507	0.000740171
GOTERM_MF_DIRECT	GO:0015078~proton transmembrane transporter activity	6	2.47934	9.01532e-06	ATP5PF, ATP5MC2, ATP5MC3, SLC25A5, ATP5MG, ATP6V1F	236	24	19304	20.4492	0.00332114	0.000302423	0.000287671
INTERPRO	IPR019956:Ubiquitin_dom	5	2.06612	1.16206e-05	UBB, NEDD8, FAU, RPS27A, UBA52	240	13	20607	33.024	0.00813605	0.00204232	0.0020307
GOTERM_CC_DIRECT	GO:0031966~mitochondrial membrane	11	4.54545	1.71126e-05	COX8A, ATP5F1B, NDUFA4, COX4I1, COX7A2, COX5B, COX6C, COX6A1, COX5A, COX7C, COX6B1	237	163	20887	5.94748	0.00576742	0.000214225	0.000187605
GOTERM_MF_DIRECT	GO:0031386~protein tag activity	5	2.06612	1.94711e-05	UBB, SUMO2, NEDD8, RPS27A, UBA52	236	14	19304	29.2131	0.00715917	0.000598737	0.000569531
GOTERM_BP_DIRECT	GO:0006091~generation of precursor metabolites and energy	7	2.89256	1.95606e-05	ATP5IF1, COX8A, ATP5F1B, COX4I1, COX6C, COX6A1, COX7C	237	47	19734	12.4013	0.0200419	0.00126533	0.00123965
GOTERM_CC_DIRECT	GO:0005852~eukaryotic translation initiation factor 3 complex	5	2.06612	2.59899e-05	EIF3K, EIF3I, EIF3G, EIF3H, EIF3F	237	16	20887	27.5409	0.00874623	0.000313735	0.000274751
GOTERM_MF_DIRECT	GO:0031625~ubiquitin protein ligase binding	15	6.19835	2.95949e-05	RPL5, HSP90AB1, UBE2D2, RPL11, NEDD8, HSPD1, ACTG1, RBX1, UBB, PCBP2, SUMO2, ELOB, SLC25A5, RPS27A, UBA52	236	311	19304	3.94517	0.0108613	0.000840041	0.000799063
UP_KW_BIOLOGICAL_PROCESS	KW-0648~Protein biosynthesis	10	4.13223	3.39186e-05	EEF1A1, EEF1B2, EIF3K, EEF1D, EIF3I, EIF3G, EIF3H, ELOB, EIF3F, EEF2	122	153	11450	6.13415	0.00203308	0.000339186	0.000277002
GOTERM_CC_DIRECT	GO:0031982~vesicle	11	4.54545	3.82147e-05	VAMP8, PKM, UBB, ANXA2, GSTP1, CFL1, MIF, CALM1, RPS27A, PPIA, UBA52	237	179	20887	5.41586	0.0128338	0.000445399	0.000390054
GOTERM_BP_DIRECT	GO:0001732~formation of cytoplasmic translation initiation complex	5	2.06612	4.19907e-05	EIF3K, EIF3I, EIF3G, EIF3H, EIF3F	237	17	19734	24.4899	0.0425304	0.00255649	0.00250462
GOTERM_CC_DIRECT	GO:0033290~eukaryotic 48S preinitiation complex	5	2.06612	4.29273e-05	EIF3K, EIF3I, EIF3G, EIF3H, EIF3F	237	18	20887	24.4808	0.014405	0.000469499	0.000411159
GOTERM_CC_DIRECT	GO:0036464~cytoplasmic ribonucleoprotein granule	8	3.30579	4.30606e-05	RPS4X, NCL, PCBP1, RPS6, RPLP0, PABPC1, RPL28, RPL6	237	83	20887	8.49454	0.0144494	0.000469499	0.000411159
GOTERM_CC_DIRECT	GO:0016282~eukaryotic 43S preinitiation complex	5	2.06612	5.38936e-05	EIF3K, EIF3I, EIF3G, EIF3H, EIF3F	237	19	20887	23.1923	0.0180516	0.000569251	0.000498516
UP_SEQ_FEATURE	DOMAIN:Ubiquitin-like	7	2.89256	6.40927e-05	UBB, SUMO2, NEDD8, ELOB, FAU, RPS27A, UBA52	222	64	20569	10.1339	0.0443036	0.00503484	0.00490665
GOTERM_BP_DIRECT	GO:0006414~translational elongation	5	2.06612	6.71105e-05	EEF1A1, EEF1B2, EEF1D, RPLP1, EEF2	237	19	19734	21.9121	0.0671042	0.00385885	0.00378056
KEGG_PATHWAY	hsa04141:Protein processing in endoplasmic reticulum	14	5.78512	7.2117e-05	SEC13, HSP90AB1, SSR4, SSR2, UBE2D2, SSR3, PDIA6, DDOST, RBX1, TMEM258, OSTC, ERP29, SEC61B, SKP1	191	170	8840	3.81152	0.0136804	0.00091829	0.000860596
INTERPRO	IPR000626:Ubiquitin-like_dom	7	2.89256	7.44754e-05	UBB, SUMO2, NEDD8, ELOB, FAU, RPS27A, UBA52	240	61	20607	9.85307	0.0510111	0.0104712	0.0104117
GOTERM_BP_DIRECT	GO:0019941~modification-dependent protein catabolic process	4	1.65289	9.04708e-05	UBB, NEDD8, RPS27A, UBA52	237	8	19734	41.6329	0.0893909	0.00492828	0.00482828
GOTERM_BP_DIRECT	GO:0042273~ribosomal large subunit biogenesis	6	2.47934	9.68787e-05	RPL5, RPL11, RPL14, RPL35A, RPL26, RPL7	237	39	19734	12.8101	0.0954108	0.00501347	0.00491175
INTERPRO	IPR014722:Rib_uL2_dom2	5	2.06612	0.000131368	RPS4X, RPL14, RPL26, RPL8, RPL6	240	23	20607	18.6658	0.0882209	0.0153919	0.0153043
GOTERM_CC_DIRECT	GO:0030666~endocytic vesicle membrane	7	2.89256	0.000190495	CD74, UBB, AP2S1, HLA-DRA, RPS27A, UBA52, HLA-DRB1	237	74	20887	8.3367	0.0623641	0.00195114	0.00170869
GOTERM_MF_DIRECT	GO:1990948~ubiquitin ligase inhibitor activity	4	1.65289	0.000200661	RPS15, RPL5, RPS7, RPL11	236	10	19304	32.7186	0.071376	0.00528885	0.00503086
INTERPRO	IPR005824:KOW	4	1.65289	0.000237305	RPS4X, RPL14, RPL27, RPL26	240	11	20607	31.2227	0.15367	0.0238322	0.0236966
SMART	SM00360:RRM	9	3.71901	0.00024274	RBM8A, HNRNPDL, NCL, HNRNPA2B1, EIF3G, SRSF3, PABPC1, HNRNPA1, SRSF7	82	219	10692	5.3585	0.0156562	0.00788906	0.00752495
GOTERM_MF_DIRECT	GO:0023026~MHC class II protein complex binding	5	2.06612	0.000301464	CD74, PKM, HSP90AB1, HLA-DRA, HLA-DRB1	236	27	19304	15.1475	0.105291	0.007416	0.00705425
GOTERM_MF_DIRECT	GO:0043022~ribosome binding	7	2.89256	0.000327903	SPCS1, EIF3K, SERBP1, RACK1, RPSA, SEC61B, EEF2	236	76	19304	7.5339	0.11398	0.00756227	0.00719338
GOTERM_CC_DIRECT	GO:0005689~U12-type spliceosomal complex	5	2.06612	0.000345643	SF3B5, LSM7, SNRPD2, SNRPG, YBX1	237	30	20887	14.6885	0.110279	0.0034361	0.00300913
KEGG_PATHWAY	hsa04723:Retrograde endocannabinoid signaling	12	4.95868	0.000353996	NDUFB9, NDUFB7, NDUFS7, NDUFA11, NDUFB10, NDUFS6, NDUFB5, NDUFA4, NDUFB11, NDUFS5, NDUFB4, NDUFB2	191	149	8840	3.72747	0.0653893	0.00422583	0.00396033
UP_KW_MOLECULAR_FUNCTION	KW-0251~Elongation factor	5	2.06612	0.000440956	EEF1A1, EEF1B2, EEF1D, ELOB, EEF2	150	29	11889	13.6655	0.0179206	0.00361584	0.00352765
GOTERM_MF_DIRECT	GO:0003697~single-stranded DNA binding	8	3.30579	0.000444284	HNRNPDL, PCBP1, SUB1, PCBP2, YBX1, HMGB1, HNRNPA1, HSPD1	236	112	19304	5.84262	0.151239	0.00964357	0.00917315
UP_KW_BIOLOGICAL_PROCESS	KW-0508~mRNA splicing	12	4.95868	0.000470348	SF3B5, LSM7, RBM8A, SNRPD2, HNRNPA2B1, SNRPG, ARL6IP4, SRSF3, YBX1, PABPC1, HNRNPA1, SRSF7	122	313	11450	3.59818	0.0278328	0.00403155	0.00329243
GOTERM_CC_DIRECT	GO:0008250~oligosaccharyltransferase complex	4	1.65289	0.000472819	OST4, TMEM258, OSTC, DDOST	237	14	20887	25.1802	0.147729	0.00456608	0.0039987
KEGG_PATHWAY	hsa01100:Metabolic pathways	53	21.9008	0.000520533	NDUFA11, COX4I1, ENO1, COX6A1, COX7C, ACP1, COX8A, GSTK1, ATP6V1G1, GPX4, NME2, SDHC, MIF, DDOST, COX6B1, APRT, HADHA, COX7A2L, PKM, NDUFS7, NDUFS6, NDUFS5, SUCLG1, NDUFB9, NDUFB7, UQCRB, NDUFB10, NDUFB11, NDUFB5, GSTP1, MGST3, NDUFB4, ATP5MC2, NDUFB2, ATP5MC3, COX7A2, UQCR10, COX5B, COX5A, UQCRH, ATP5F1B, PGK1, ATP5MG, ATP5MF, ATP6V1F, ATP5PF, ATP5PD, MDH1, ATP5PB, NDUFA4, COX6C, ATP5F1D, UQCRQ	191	1561	8840	1.57142	0.0946627	0.00584834	0.00548091
GOTERM_BP_DIRECT	GO:0006122~mitochondrial electron transport, ubiquinol to cytochrome c	4	1.65289	0.00055762	UQCRB, UQCRQ, UQCR10, UQCRH	237	14	19734	23.7902	0.438587	0.0274827	0.0269251
GOTERM_CC_DIRECT	GO:0005750~mitochondrial respiratory chain complex III	4	1.65289	0.000586108	UQCRB, UQCRQ, UQCR10, UQCRH	237	15	20887	23.5015	0.179763	0.00535417	0.00468886
GOTERM_CC_DIRECT	GO:0005746~mitochondrial respirasome	4	1.65289	0.000586108	COX7A2L, UQCRB, COX7A2, UQCRH	237	15	20887	23.5015	0.179763	0.00535417	0.00468886
GOTERM_MF_DIRECT	GO:0003746~translation elongation factor activity	5	2.06612	0.000588952	EEF1A1, EEF1B2, EEF1D, ELOB, EEF2	236	32	19304	12.7807	0.195382	0.0120735	0.0114846
UP_SEQ_FEATURE	SITE:Essential for function	3	1.23967	0.000679792	UBB, RPS27A, UBA52	222	4	20569	69.4899	0.381697	0.0267007	0.0260209
UP_SEQ_FEATURE	MUTAGEN:R->G: No effect on ADP-ribosylation.	3	1.23967	0.000679792	UBB, RPS27A, UBA52	222	4	20569	69.4899	0.381697	0.0267007	0.0260209
UP_SEQ_FEATURE	MUTAGEN:S->D: Phosphomimetic mutant that binds and activates PRKN.	3	1.23967	0.000679792	UBB, RPS27A, UBA52	222	4	20569	69.4899	0.381697	0.0267007	0.0260209
UP_SEQ_FEATURE	MUTAGEN:H->G: Loss of DTX3L-mediated polyubiquitination of histone H3 and H4.	3	1.23967	0.000679792	UBB, RPS27A, UBA52	222	4	20569	69.4899	0.381697	0.0267007	0.0260209
UP_SEQ_FEATURE	MUTAGEN:R->K: No effect on ADP-ribosylation, when associated with K-72.	3	1.23967	0.000679792	UBB, RPS27A, UBA52	222	4	20569	69.4899	0.381697	0.0267007	0.0260209
UP_SEQ_FEATURE	MUTAGEN:K->R: Abolishes HLTF-mediated polyubiquitination of PCNA.	3	1.23967	0.000679792	UBB, RPS27A, UBA52	222	4	20569	69.4899	0.381697	0.0267007	0.0260209
UP_SEQ_FEATURE	MUTAGEN:K->R: No effect on HLTF-mediated polyubiquitination of PCNA.	3	1.23967	0.000679792	UBB, RPS27A, UBA52	222	4	20569	69.4899	0.381697	0.0267007	0.0260209
UP_SEQ_FEATURE	MUTAGEN:R->K: No effect on ADP-ribosylation, when associated with K-74.	3	1.23967	0.000679792	UBB, RPS27A, UBA52	222	4	20569	69.4899	0.381697	0.0267007	0.0260209
UP_SEQ_FEATURE	MUTAGEN:G->A: Loss of ADP-ribosylation.	3	1.23967	0.000679792	UBB, RPS27A, UBA52	222	4	20569	69.4899	0.381697	0.0267007	0.0260209
GOTERM_BP_DIRECT	GO:0046598~positive regulation of viral entry into host cell	4	1.65289	0.00069089	CD74, LGALS1, HMGB1, HLA-DRB1	237	15	19734	22.2042	0.510964	0.0325032	0.0318437
GOTERM_CC_DIRECT	GO:0005853~eukaryotic translation elongation factor 1 complex	3	1.23967	0.000751433	EEF1A1, EEF1B2, EEF1D	237	4	20887	66.0981	0.22437	0.00664393	0.00581835
GOTERM_BP_DIRECT	GO:0000398~mRNA splicing, via spliceosome	10	4.13223	0.000752222	SF3B5, LSM7, RBM8A, SNRPD2, HNRNPA2B1, SNRPG, SRSF3, PABPC1, HNRNPA1, SRSF7	237	202	19734	4.12207	0.541063	0.03385	0.0331632
GOTERM_CC_DIRECT	GO:0005681~spliceosomal complex	8	3.30579	0.000766607	SF3B5, RBM8A, HNRNPDL, SNRPD2, NCL, HNRNPA2B1, SNRPG, HNRNPA1	237	132	20887	5.34126	0.228341	0.00664393	0.00581835
INTERPRO	IPR012678:Ribosomal_uL23/eL15/eS24_sf	3	1.23967	0.00079147	RPL23A, RPL15, RPS24	240	4	20607	64.3969	0.426859	0.0695505	0.0691547
UP_KW_BIOLOGICAL_PROCESS	KW-0066~ATP synthesis	4	1.65289	0.000836569	ATP5F1B, ATP5F1D, ATP5MG, ATP5MF	122	18	11450	20.8561	0.0489752	0.00627427	0.00512399
UP_KW_MOLECULAR_FUNCTION	KW-0143~Chaperone	11	4.54545	0.000849074	BTF3, CD74, HSP90AB1, NACA, POMP, PARK7, TBCA, HSPE1, PDIA6, PFDN5, HSPD1	150	239	11889	3.64795	0.0342273	0.00580201	0.00566049
GOTERM_BP_DIRECT	GO:0006457~protein folding	9	3.71901	0.000995275	HSP90AB1, ERP29, TBCA, PPIB, HSPE1, PDIA6, PFDN5, PPIA, HSPD1	237	169	19734	4.43427	0.643215	0.0429213	0.0420504
GOTERM_CC_DIRECT	GO:0071013~catalytic step 2 spliceosome	7	2.89256	0.0010124	LSM7, RBM8A, SNRPD2, HNRNPA2B1, SNRPG, PABPC1, HNRNPA1	237	101	20887	6.10808	0.289911	0.0085548	0.00749178
GOTERM_MF_DIRECT	GO:0045182~translation regulator activity	4	1.65289	0.00106762	RPS14, RPS9, RPL10, RACK1	236	17	19304	19.2463	0.325756	0.0207344	0.0197229
UP_KW_PTM	KW-0488~Methylation	29	11.9835	0.00112403	RPL4, SLC25A3, RPL3, HSP90AB1, ATP5MC2, ATP5MC3, ACTG1, HNRNPDL, RPS19, RPL36AL, RPS3, HNRNPA1, BTF3, MDH1, RPL23A, EDF1, EEF2, EEF1A1, HADHA, PKM, NCL, SERBP1, HNRNPA2B1, PABPC1, RPL29, CALM1, SLC25A5, UBA52, SLC25A6	205	1056	14252	1.90922	0.0189376	0.00451232	0.00451232
UP_SEQ_FEATURE	SITE:Interacts with activating enzyme	3	1.23967	0.00112496	UBB, RPS27A, UBA52	222	5	20569	55.5919	0.548776	0.0418602	0.0407945
GOTERM_CC_DIRECT	GO:0042470~melanosome	7	2.89256	0.00117871	HSP90AB1, ANXA2, PRDX1, ERP29, CAPG, PPIB, PDIA6	237	104	20887	5.93188	0.328766	0.00971715	0.00850969
GOTERM_MF_DIRECT	GO:0051082~unfolded protein binding	8	3.30579	0.00123081	HSP90AB1, NACA, PPIB, HSPE1, PFDN5, PPIA, TOMM20, HSPD1	236	133	19304	4.9201	0.365202	0.0227084	0.0216007
UP_KW_PTM	KW-0013~ADP-ribosylation	9	3.71901	0.00125342	UBB, RPS6, RPL24, RPS3A, HMGB1, EEF2, RPS27A, HMGN2, UBA52	205	147	14252	4.25645	0.0210959	0.00451232	0.00451232
UP_SEQ_FEATURE	DOMAIN:CHCH	4	1.65289	0.00184886	NDUFB7, NDUFS5, COA6, COX6B1	222	23	20569	16.1136	0.729736	0.0653572	0.0636933
UP_SEQ_FEATURE	DOMAIN:KOW	3	1.23967	0.00232909	RPL14, RPL27, RPL26	222	7	20569	39.7085	0.807678	0.0784126	0.0764163
GOTERM_BP_DIRECT	GO:0050821~protein stabilization	10	4.13223	0.00240941	CD74, RPL5, PYURF, CRTAP, HSP90AB1, RPS7, RPL11, PARK7, PPIB, HSPD1	237	239	19734	3.48393	0.917647	0.0997494	0.0977255
UP_KW_CELLULAR_COMPONENT	KW-0256~Endoplasmic reticulum	31	12.8099	0.00253054	RPL34, PDCD6, POMP, DBI, HMGB1, PARK7, RPL6, APH1A, SARAF, SEC61B, RPL18, CD74, OST4, SEC13, RPL21, SSR4, SSR2, SSR3, PDIA6, DDOST, RPS28, SPCS1, TMEM258, OSTC, ERP29, HLA-DRA, RPL27, PPIB, RPS21, HLA-DRB1, RPS23	228	1380	17942	1.76774	0.0848628	0.0177138	0.0156894
GOTERM_BP_DIRECT	GO:0021762~substantia nigra development	5	2.06612	0.00256886	ATP5PF, ATP5PB, CALM1, DYNLL1, COX6B1	237	48	19734	8.67352	0.930205	0.102261	0.100186
GOTERM_MF_DIRECT	GO:0004602~glutathione peroxidase activity	4	1.65289	0.00263484	GSTK1, GPX4, MGST3, GSTP1	236	23	19304	14.2255	0.622257	0.046298	0.0440395
KEGG_PATHWAY	hsa03050:Proteasome	6	2.47934	0.00291902	PSMA5, PSMB2, POMP, PSME1, PSME2, PSMA7	191	46	8840	6.03688	0.427847	0.030974	0.029028
UP_KW_CELLULAR_COMPONENT	KW-0747~Spliceosome	8	3.30579	0.00337128	SF3B5, LSM7, RBM8A, SNRPD2, HNRNPA2B1, SNRPG, PABPC1, HNRNPA1	228	153	17942	4.11467	0.111477	0.0196658	0.0174183
GOTERM_CC_DIRECT	GO:0071541~eukaryotic translation initiation factor 3 complex, eIF3m	3	1.23967	0.00340341	EIF3I, EIF3H, EIF3F	237	8	20887	33.0491	0.684095	0.0273893	0.0239859
UP_KW_BIOLOGICAL_PROCESS	KW-0507~mRNA processing	12	4.95868	0.0035579	SF3B5, LSM7, RBM8A, SNRPD2, HNRNPA2B1, SNRPG, ARL6IP4, SRSF3, YBX1, PABPC1, HNRNPA1, SRSF7	122	403	11450	2.79461	0.192534	0.0237193	0.0193708
GOTERM_BP_DIRECT	GO:0010756~positive regulation of plasminogen activation	3	1.23967	0.00380274	ANXA2, ENO1, S100A10	237	8	19734	31.2247	0.980617	0.145772	0.142814
GOTERM_CC_DIRECT	GO:0000502~proteasome complex	5	2.06612	0.00418205	PSMA5, PSMB2, PSME1, PSME2, PSMA7	237	58	20887	7.59748	0.757438	0.0328729	0.0287881
UP_SEQ_FEATURE	COMPBIAS:Basic residues	17	7.02479	0.00430751	RPL4, RBM8A, GPX4, RPS8, RPL23A, RPL6, EEF1D, NCL, ARL6IP4, SRSF3, FAU, RPL15, RPL29, RPL18, SRSF7, RPS24, RPS23	222	709	20569	2.22158	0.952735	0.136012	0.13255
UP_SEQ_FEATURE	DOMAIN:RRM	9	3.71901	0.00442473	RBM8A, HNRNPDL, NCL, HNRNPA2B1, EIF3G, SRSF3, PABPC1, HNRNPA1, SRSF7	222	239	20569	3.48903	0.95651	0.136012	0.13255
INTERPRO	IPR036249:Thioredoxin-like_sf	7	2.89256	0.00444777	GSTK1, GPX4, GSTP1, PRDX1, ERP29, PDIA6, SELENOH	240	132	20607	4.55331	0.956446	0.31724	0.315435
INTERPRO	IPR012677:Nucleotide-bd_a/b_plait_sf	10	4.13223	0.00460511	RBM8A, HNRNPDL, NCL, HNRNPA2B1, EIF3G, SRSF3, RPL23A, PABPC1, HNRNPA1, SRSF7	240	272	20607	3.15671	0.961026	0.31724	0.315435
GOTERM_CC_DIRECT	GO:0032991~protein-containing complex	17	7.02479	0.00492932	CD74, RPL5, CRTAP, RPL3, HSP90AB1, RPL10, RPS7, GPX4, UBE2D2, RPL11, HSPD1, ATP5IF1, TRMT112, TMEM258, CALM1, PPIB, PPIA	237	684	20887	2.19039	0.811796	0.0378661	0.0331609
INTERPRO	IPR009000:Transl_B-barrel_sf	4	1.65289	0.00496393	EEF1A1, RPL3, RPL35A, EEF2	240	30	20607	11.4483	0.969752	0.31724	0.315435
UP_KW_CELLULAR_COMPONENT	KW-0647~Proteasome	5	2.06612	0.00513843	PSMA5, PSMB2, PSME1, PSME2, PSMA7	228	55	17942	7.15391	0.164988	0.0256921	0.0227559
UP_KW_MOLECULAR_FUNCTION	KW-0396~Initiation factor	5	2.06612	0.00525165	EIF3K, EIF3I, EIF3G, EIF3H, EIF3F	150	56	11889	7.07679	0.194172	0.0307596	0.0300094
GOTERM_MF_DIRECT	GO:0003743~translation initiation factor activity	5	2.06612	0.00577212	EIF3K, EIF3I, EIF3G, EIF3H, EIF3F	236	59	19304	6.93192	0.881883	0.0968142	0.0920916
GOTERM_BP_DIRECT	GO:0010950~positive regulation of endopeptidase activity	3	1.23967	0.00601589	APH1A, PSME1, PSME2	237	10	19734	24.9797	0.99806	0.213818	0.20948
GOTERM_BP_DIRECT	GO:1904667~negative regulation of ubiquitin protein ligase activity	3	1.23967	0.00601589	RPL5, RPS7, RPL11	237	10	19734	24.9797	0.99806	0.213818	0.20948
GOTERM_BP_DIRECT	GO:0006417~regulation of translation	6	2.47934	0.00619762	RPS14, RPS9, RBM8A, RPL10, SERBP1, RPS3	237	97	19734	5.15046	0.998395	0.213818	0.20948
INTERPRO	IPR000504:RRM_dom	9	3.71901	0.00629442	RBM8A, HNRNPDL, NCL, HNRNPA2B1, EIF3G, SRSF3, PABPC1, HNRNPA1, SRSF7	240	235	20607	3.28835	0.988192	0.368748	0.36665
GOTERM_CC_DIRECT	GO:0045277~respiratory chain complex IV	3	1.23967	0.00653752	COX8A, COA6, COX6B1	237	11	20887	24.0357	0.891058	0.049104	0.0430023
UP_KW_PTM	KW-0597~Phosphoprotein	139	57.438	0.00679845	RPL4, RPL5, RPL30, RPL3, RPL32, RPL31, RPL34, UBE2D2, PARK7, ENO1, SRP14, RPL10A, TOMM20, RPL6, RPL7, ATP5IF1, EEF1B2, RPS14, RPS16, LGALS1, SNRPD2, RPL18A, CFL1, ARL6IP4, RPL35, HMGN2, TMSB10, RPS13, SKP1, RPS9, RPS8, RPS5, RPL22, RPS6, RPSA, PDIA6, RBX1, EEF1A1, NCL, SUB1, ERP29, RPL24, SRSF3, PSME2, RPL26, RPL29, RPL28, SRSF7, PPIA, UBA52, NDUFB10, RBM8A, ZFP36L2, HNRNPDL, UBB, PRDX1, PCBP1, P…	205	8417	14252	1.1481	0.109497	0.0203954	0.0203954
INTERPRO	IPR004038:Ribosomal_eL8/eL30/eS12/Gad45	3	1.23967	0.0068763	RPL7A, RPL30, RPS12	240	11	20607	23.417	0.992177	0.371849	0.369733
GOTERM_BP_DIRECT	GO:0006614~SRP-dependent cotranslational protein targeting to membrane	3	1.23967	0.00729508	SSR3, SRP14, SRP9	237	11	19734	22.7089	0.999488	0.23595	0.231163
GOTERM_BP_DIRECT	GO:2000343~positive regulation of chemokine (C-X-C motif) ligand 2 production	3	1.23967	0.00729508	CD74, HMGB1, MIF	237	11	19734	22.7089	0.999488	0.23595	0.231163
BBID	84.Ubiquitination_Pathways_Cell_Cycle	3	1.23967	0.00834331	PDIA6, SKP1, RBX1	6	12	388	16.1667	0.0410262	0.0333733	0.0333733
UP_KW_BIOLOGICAL_PROCESS	KW-0509~mRNA transport	6	2.47934	0.00851261	SEC13, RBM8A, HNRNPA2B1, SRSF3, HNRNPA1, SRSF7	122	119	11450	4.73206	0.401269	0.0485854	0.0396781
GOTERM_CC_DIRECT	GO:0030669~clathrin-coated endocytic vesicle membrane	5	2.06612	0.00854938	VAMP8, CD74, AP2S1, HLA-DRA, HLA-DRB1	237	71	20887	6.20639	0.945093	0.0624173	0.0546613
GOTERM_CC_DIRECT	GO:0005759~mitochondrial matrix	12	4.95868	0.00867934	GSTK1, MRPS15, SMDT1, ATP5F1B, NDUFS7, ATP5PB, RPS3, SUCLG1, PARK7, HSPE1, ATP5F1D, HSPD1	237	421	20887	2.51204	0.947473	0.0624173	0.0546613
GOTERM_BP_DIRECT	GO:0098761~cellular response to interleukin-7	3	1.23967	0.00868548	ATP5F1B, YBX1, HSPD1	237	12	19734	20.8165	0.99988	0.272408	0.266881
UP_KW_BIOLOGICAL_PROCESS	KW-0406~Ion transport	15	6.19835	0.00890733	ATP5PF, ATP6V1G1, ATP5PD, ATP5PB, MCUB, ATP5MC2, ATP5MC3, ATP5F1D, SMDT1, ATP5F1B, SARAF, FXYD5, ATP5MG, ATP5MF, ATP6V1F	122	653	11450	2.15588	0.415404	0.0485854	0.0396781
GOTERM_BP_DIRECT	GO:0055085~transmembrane transport	9	3.71901	0.00977314	NDUFB9, NDUFB7, NDUFB10, NDUFS6, NDUFB5, NDUFA4, NDUFS5, NDUFB4, NDUFB2	237	246	19734	3.04631	0.999962	0.292798	0.286858
SMART	SM00651:Sm	3	1.23967	0.00985881	LSM7, SNRPD2, SNRPG	82	20	10692	19.5585	0.474814	0.163527	0.15598
GOTERM_BP_DIRECT	GO:0097250~mitochondrial respirasome assembly	3	1.23967	0.0101843	COX7A2L, COX7A2, HIGD2A	237	13	19734	19.2152	0.999975	0.292798	0.286858
GOTERM_BP_DIRECT	GO:0043030~regulation of macrophage activation	3	1.23967	0.0101843	CD74, MCUB, MIF	237	13	19734	19.2152	0.999975	0.292798	0.286858
GOTERM_MF_DIRECT	GO:0035198~miRNA binding	4	1.65289	0.0102035	HNRNPA2B1, YBX1, HNRNPA1, NEAT1	236	37	19304	8.84288	0.977278	0.1637	0.155715
UP_KW_PTM	KW-0379~Hydroxylation	9	3.71901	0.0110917	CRTAP, PKM, NDUFS7, RPS6, PGK1, DBI, ENO1, RPL8, RPS23	205	211	14252	2.96539	0.17272	0.0285214	0.0285214
GOTERM_BP_DIRECT	GO:0098869~cellular oxidant detoxification	5	2.06612	0.011944	GSTK1, GPX4, MGST3, GSTP1, PARK7	237	74	19734	5.62607	0.999996	0.33411	0.327331
GOTERM_MF_DIRECT	GO:0061133~endopeptidase activator activity	3	1.23967	0.0121947	APH1A, PSME1, PSME2	236	14	19304	17.5278	0.989192	0.187494	0.178348
INTERPRO	IPR029064:Ribosomal_eL30-like_sf	3	1.23967	0.0127333	RPL7A, RPL30, RPS12	240	15	20607	17.1725	0.999878	0.575685	0.572409
GOTERM_BP_DIRECT	GO:0032435~negative regulation of proteasomal ubiquitin-dependent protein catabolic process	4	1.65289	0.012886	HSP90AB1, RPL11, EIF3H, PARK7	237	41	19734	8.12349	0.999999	0.350973	0.343852
INTERPRO	IPR035979:RBD_domain_sf	9	3.71901	0.0130118	RBM8A, HNRNPDL, NCL, HNRNPA2B1, EIF3G, SRSF3, PABPC1, HNRNPA1, SRSF7	240	267	20607	2.89424	0.9999	0.575685	0.572409
UP_KW_BIOLOGICAL_PROCESS	KW-0810~Translation regulation	6	2.47934	0.0145752	PKM, RBM8A, RPL10, SERBP1, RPS3, RACK1	122	136	11450	4.14055	0.585609	0.0728759	0.0595153
GOTERM_BP_DIRECT	GO:0006919~activation of cysteine-type endopeptidase activity involved in apoptotic process	5	2.06612	0.0148964	RPS27, RACK1, HSPE1, S100A8, HSPD1	237	79	19734	5.26999	1	0.395327	0.387306
SMART	SM00888:EF1_GNE	2	0.826446	0.0150948	EEF1B2, EEF1D	82	2	10692	130.39	0.627919	0.163527	0.15598
SMART	SM01387:Ribosomal_S15	2	0.826446	0.0150948	MRPS15, RPS13	82	2	10692	130.39	0.627919	0.163527	0.15598
SMART	SM01182:EF-1_beta_acid	2	0.826446	0.0150948	EEF1B2, EEF1D	82	2	10692	130.39	0.627919	0.163527	0.15598
GOTERM_BP_DIRECT	GO:2000767~positive regulation of cytoplasmic translation	3	1.23967	0.0153037	PKM, YBX1, PABPC1	237	16	19734	15.6123	1	0.395984	0.387949
BIOCARTA	h_mhcPathway:Antigen Processing and Presentation	3	1.23967	0.0153487	CD74, HLA-DRA, HLA-DRB1	30	11	1623	14.7545	0.598519	0.628082	0.628082
GOTERM_BP_DIRECT	GO:0051028~mRNA transport	5	2.06612	0.0161951	SEC13, RBM8A, HNRNPA2B1, HNRNPA1, SRSF7	237	81	19734	5.13987	1	0.398764	0.390673
GOTERM_BP_DIRECT	GO:0045727~positive regulation of translation	5	2.06612	0.0161951	RPS4X, RPL5, RPS27, RPL26, EEF2	237	81	19734	5.13987	1	0.398764	0.390673
GOTERM_CC_DIRECT	GO:0010008~endosome membrane	9	3.71901	0.0163802	APH1A, UBB, UBE2D2, HLA-DRA, LAMTOR2, RPS27A, UBA52, HLA-DRB1, ATP6V1F	237	286	20887	2.77335	0.996236	0.115344	0.101011
GOTERM_BP_DIRECT	GO:0061077~chaperone-mediated protein folding	4	1.65289	0.016567	CRTAP, HSP90AB1, PPIB, PFDN5	237	45	19734	7.40141	1	0.398764	0.390673
GOTERM_MF_DIRECT	GO:0048306~calcium-dependent protein binding	5	2.06612	0.0178811	ANXA2, PDCD6, CALM1, S100A8, S100A10	236	82	19304	4.9876	0.998716	0.263925	0.251051
GOTERM_CC_DIRECT	GO:0071005~U2-type precatalytic spliceosome	4	1.65289	0.0189023	SF3B5, LSM7, SNRPD2, SNRPG	237	50	20887	7.05046	0.99842	0.130387	0.114185
GOTERM_BP_DIRECT	GO:0043066~negative regulation of apoptotic process	13	5.3719	0.0194079	CD74, HSP90AB1, RPL10, GSTP1, RPS6, NME2, RPS3A, MIF, HSPD1, HIGD2A, CFL1, PTMA, TPT1	237	507	19734	2.13502	1	0.456526	0.447263
UP_KW_BIOLOGICAL_PROCESS	KW-0693~Viral RNA replication	2	0.826446	0.0210246	PCBP1, PCBP2	122	2	11450	93.8525	0.720548	0.0970367	0.0792466
GOTERM_CC_DIRECT	GO:0005839~proteasome core complex	3	1.23967	0.0211275	PSMA5, PSMB2, PSMA7	237	20	20887	13.2196	0.999266	0.142822	0.125075
BIOCARTA	h_p27Pathway:Regulation of p27 Phosphorylation during Cell Cycle Progression	3	1.23967	0.0212909	NEDD8, SKP1, RBX1	30	13	1623	12.4846	0.719092	0.628082	0.628082
UP_SEQ_FEATURE	DOMAIN:TRM112	2	0.826446	0.0213737	TRMT112, PYURF	222	2	20569	92.6532	1	0.521077	0.50781
UP_SEQ_FEATURE	MUTAGEN:S->A: Prevents phosphorylation in case of mitophagy. Impaired translocation of PRKN to mitochondria.	2	0.826446	0.0213737	RPS27A, UBA52	222	2	20569	92.6532	1	0.521077	0.50781
UP_SEQ_FEATURE	DOMAIN:Elongation factor 1 beta central acidic region eukaryote	2	0.826446	0.0213737	EEF1B2, EEF1D	222	2	20569	92.6532	1	0.521077	0.50781
UP_SEQ_FEATURE	DOMAIN:Translation elongation factor EF1B beta/delta subunit guanine nucleotide exchange	2	0.826446	0.0213737	EEF1B2, EEF1D	222	2	20569	92.6532	1	0.521077	0.50781
UP_SEQ_FEATURE	MUTAGEN:S->G: Phosphomimetic mutant that can recruit PRKN to mitochondria.	2	0.826446	0.0213737	RPS27A, UBA52	222	2	20569	92.6532	1	0.521077	0.50781
UP_SEQ_FEATURE	MUTAGEN:L->R: Decreases the interaction with CD4.	2	0.826446	0.0213737	HLA-DRA, HLA-DRB1	222	2	20569	92.6532	1	0.521077	0.50781
INTERPRO	IPR001163:Sm_dom_euk/arc	3	1.23967	0.0221834	LSM7, SNRPD2, SNRPG	240	20	20607	12.8794	1	0.575685	0.572409
GOTERM_CC_DIRECT	GO:1990665~AnxA2-p11 complex	2	0.826446	0.0224707	ANXA2, S100A10	237	2	20887	88.1308	0.999539	0.148923	0.130418
INTERPRO	IPR018940:EF-1_beta_acid_region_euk	2	0.826446	0.023062	EEF1B2, EEF1D	240	2	20607	85.8625	1	0.575685	0.572409
INTERPRO	IPR009018:Signal_recog_particle_SRP9/14	2	0.826446	0.023062	SRP14, SRP9	240	2	20607	85.8625	1	0.575685	0.572409
INTERPRO	IPR005651:Trm112-like	2	0.826446	0.023062	TRMT112, PYURF	240	2	20607	85.8625	1	0.575685	0.572409
INTERPRO	IPR001326:Transl_elong_EF1B_B/D_CS	2	0.826446	0.023062	EEF1B2, EEF1D	240	2	20607	85.8625	1	0.575685	0.572409
INTERPRO	IPR000589:Ribosomal_uS15	2	0.826446	0.023062	MRPS15, RPS13	240	2	20607	85.8625	1	0.575685	0.572409
INTERPRO	IPR014038:EF1B_bsu/dsu_GNE	2	0.826446	0.023062	EEF1B2, EEF1D	240	2	20607	85.8625	1	0.575685	0.572409
INTERPRO	IPR036219:eEF-1beta-like_sf	2	0.826446	0.023062	EEF1B2, EEF1D	240	2	20607	85.8625	1	0.575685	0.572409
INTERPRO	IPR049720:EF1B_bsu/dsu	2	0.826446	0.023062	EEF1B2, EEF1D	240	2	20607	85.8625	1	0.575685	0.572409
GOTERM_BP_DIRECT	GO:0061621~canonical glycolysis	3	1.23967	0.0234849	PKM, PGK1, ENO1	237	20	19734	12.4899	1	0.512663	0.502261
GOTERM_BP_DIRECT	GO:0002491~antigen processing and presentation of endogenous peptide antigen via MHC class II	2	0.826446	0.0237757	HLA-DRA, HLA-DRB1	237	2	19734	83.2658	1	0.512663	0.502261
GOTERM_BP_DIRECT	GO:1905551~negative regulation of protein localization to endoplasmic reticulum	2	0.826446	0.0237757	BTF3, NACA	237	2	19734	83.2658	1	0.512663	0.502261
GOTERM_BP_DIRECT	GO:0039694~viral RNA genome replication	2	0.826446	0.0237757	PCBP1, PCBP2	237	2	19734	83.2658	1	0.512663	0.502261
INTERPRO	IPR029071:Ubiquitin-like_domsf	7	2.89256	0.0247967	UBB, SUMO2, NEDD8, ELOB, FAU, RPS27A, UBA52	240	192	20607	3.1304	1	0.575685	0.572409
GOTERM_BP_DIRECT	GO:0061136~regulation of proteasomal protein catabolic process	3	1.23967	0.0257554	UBB, PSME1, PSME2	237	21	19734	11.8951	1	0.533136	0.522319
GOTERM_BP_DIRECT	GO:0030490~maturation of SSU-rRNA	3	1.23967	0.0257554	RPS14, RPS28, RPS19	237	21	19734	11.8951	1	0.533136	0.522319
GOTERM_BP_DIRECT	GO:2000059~negative regulation of ubiquitin-dependent protein catabolic process	3	1.23967	0.0281111	RPL5, RPS7, RPL11	237	22	19734	11.3544	1	0.57049	0.558914
KEGG_PATHWAY	hsa03060:Protein export	4	1.65289	0.0282527	SPCS1, SEC61B, SRP14, SRP9	191	31	8840	5.97196	0.995805	0.273165	0.256002
KEGG_PATHWAY	hsa04612:Antigen processing and presentation	6	2.47934	0.0286036	CD74, HSP90AB1, PSME1, HLA-DRA, PSME2, HLA-DRB1	191	80	8840	3.4712	0.996085	0.273165	0.256002
INTERPRO	IPR001353:Proteasome_sua/b	3	1.23967	0.0288766	PSMA5, PSMB2, PSMA7	240	23	20607	11.1995	1	0.575685	0.572409
INTERPRO	IPR010920:LSM_dom_sf	3	1.23967	0.0288766	LSM7, SNRPD2, SNRPG	240	23	20607	11.1995	1	0.575685	0.572409
GOTERM_CC_DIRECT	GO:0012507~ER to Golgi transport vesicle membrane	4	1.65289	0.0291306	CD74, SEC13, HLA-DRA, HLA-DRB1	237	59	20887	5.97497	0.999954	0.189349	0.16582
UP_SEQ_FEATURE	DOMAIN:RRM 1	5	2.06612	0.0292353	HNRNPDL, NCL, HNRNPA2B1, PABPC1, HNRNPA1	222	108	20569	4.2895	1	0.626273	0.610328
UP_SEQ_FEATURE	DOMAIN:RRM 2	5	2.06612	0.0292353	HNRNPDL, NCL, HNRNPA2B1, PABPC1, HNRNPA1	222	108	20569	4.2895	1	0.626273	0.610328
GOTERM_BP_DIRECT	GO:0030218~erythrocyte differentiation	4	1.65289	0.029426	ATP5IF1, RPS14, RPS19, SLC25A5	237	56	19734	5.94756	1	0.58569	0.573806
UP_SEQ_FEATURE	NON_STD:Selenocysteine	3	1.23967	0.0315342	GPX4, DBI, SELENOH	222	26	20569	10.6907	1	0.626273	0.610328
UP_SEQ_FEATURE	DOMAIN:Proteasome activator PA28 C-terminal	2	0.826446	0.0318894	PSME1, PSME2	222	3	20569	61.7688	1	0.626273	0.610328
UP_SEQ_FEATURE	DOMAIN:JAB1/MPN/MOV34 metalloenzyme	2	0.826446	0.0318894	EIF3H, EIF3F	222	3	20569	61.7688	1	0.626273	0.610328
UP_SEQ_FEATURE	SITE:Reversibly protonated during proton transport	2	0.826446	0.0318894	ATP5MC2, ATP5MC3	222	3	20569	61.7688	1	0.626273	0.610328
UP_SEQ_FEATURE	DOMAIN:Proteasome activator PA28 N-terminal	2	0.826446	0.0318894	PSME1, PSME2	222	3	20569	61.7688	1	0.626273	0.610328
GOTERM_BP_DIRECT	GO:0017148~negative regulation of translation	5	2.06612	0.0320904	NCL, SERBP1, RPS3, RACK1, YBX1	237	100	19734	4.16329	1	0.626672	0.613957
GOTERM_CC_DIRECT	GO:0005790~smooth endoplasmic reticulum	3	1.23967	0.0321541	RPL10, ERP29, PPIB	237	25	20887	10.5757	0.999984	0.205058	0.179577
UP_KW_BIOLOGICAL_PROCESS	KW-0816~Tricarboxylic acid cycle	3	1.23967	0.0327297	MDH1, SUCLG1, SDHC	122	27	11450	10.4281	0.864209	0.14027	0.114554
GOTERM_BP_DIRECT	GO:0018279~protein N-linked glycosylation via asparagine	3	1.23967	0.0330688	OST4, OSTC, DDOST	237	24	19734	10.4082	1	0.633819	0.620959
GOTERM_CC_DIRECT	GO:0008537~proteasome activator complex	2	0.826446	0.0335167	PSME1, PSME2	237	3	20887	58.7539	0.99999	0.20979	0.183721
INTERPRO	IPR036549:Cyt_c_oxidase_su6B_sf	2	0.826446	0.0343937	COA6, COX6B1	240	3	20607	57.2417	1	0.575685	0.572409
INTERPRO	IPR014717:Transl_elong_EF1B/ribsomal_bS6	2	0.826446	0.0343937	EEF1B2, EEF1D	240	3	20607	57.2417	1	0.575685	0.572409
INTERPRO	IPR036996:PA28_N_sf	2	0.826446	0.0343937	PSME1, PSME2	240	3	20607	57.2417	1	0.575685	0.572409
INTERPRO	IPR044641:Lsm7/SmG-like	2	0.826446	0.0343937	LSM7, SNRPG	240	3	20607	57.2417	1	0.575685	0.572409
INTERPRO	IPR038526:Ribosomal_eL22_sf	2	0.826446	0.0343937	RPL22, RPL22L1	240	3	20607	57.2417	1	0.575685	0.572409
INTERPRO	IPR036252:Proteasome_activ_sf	2	0.826446	0.0343937	PSME1, PSME2	240	3	20607	57.2417	1	0.575685	0.572409
INTERPRO	IPR003213:Cyt_c_oxidase_su6B	2	0.826446	0.0343937	COA6, COX6B1	240	3	20607	57.2417	1	0.575685	0.572409
INTERPRO	IPR003185:Proteasome_activ_PA28_N	2	0.826446	0.0343937	PSME1, PSME2	240	3	20607	57.2417	1	0.575685	0.572409
INTERPRO	IPR002671:Ribosomal_eL22	2	0.826446	0.0343937	RPL22, RPL22L1	240	3	20607	57.2417	1	0.575685	0.572409
INTERPRO	IPR003186:PA28_C	2	0.826446	0.0343937	PSME1, PSME2	240	3	20607	57.2417	1	0.575685	0.572409
INTERPRO	IPR036997:PA28_C_sf	2	0.826446	0.0343937	PSME1, PSME2	240	3	20607	57.2417	1	0.575685	0.572409
INTERPRO	IPR009077:Proteasome_activ_PA28	2	0.826446	0.0343937	PSME1, PSME2	240	3	20607	57.2417	1	0.575685	0.572409
INTERPRO	IPR038662:ATP_synth_F0_csu_sf	2	0.826446	0.0343937	ATP5MC2, ATP5MC3	240	3	20607	57.2417	1	0.575685	0.572409
INTERPRO	IPR020537:ATP_synth_F0_csu_DDCD_BS	2	0.826446	0.0343937	ATP5MC2, ATP5MC3	240	3	20607	57.2417	1	0.575685	0.572409
INTERPRO	IPR000454:ATP_synth_F0_csu	2	0.826446	0.0343937	ATP5MC2, ATP5MC3	240	3	20607	57.2417	1	0.575685	0.572409
GOTERM_CC_DIRECT	GO:0042613~MHC class II protein complex	3	1.23967	0.0345789	CD74, HLA-DRA, HLA-DRB1	237	26	20887	10.1689	0.999993	0.212503	0.186097
GOTERM_BP_DIRECT	GO:1990428~miRNA transport	2	0.826446	0.0354516	HNRNPA2B1, YBX1	237	3	19734	55.5105	1	0.636459	0.623545
GOTERM_BP_DIRECT	GO:1990145~maintenance of translational fidelity	2	0.826446	0.0354516	RPS23, RPS12	237	3	19734	55.5105	1	0.636459	0.623545
GOTERM_BP_DIRECT	GO:0002469~myeloid dendritic cell antigen processing and presentation	2	0.826446	0.0354516	HLA-DRA, HLA-DRB1	237	3	19734	55.5105	1	0.636459	0.623545
GOTERM_BP_DIRECT	GO:1903241~U2-type prespliceosome assembly	3	1.23967	0.0356663	SF3B5, SNRPD2, SNRPG	237	25	19734	9.9919	1	0.636459	0.623545
UP_SEQ_FEATURE	DOMAIN:Sm	3	1.23967	0.0361689	LSM7, SNRPD2, SNRPG	222	28	20569	9.92712	1	0.691119	0.673524
GOTERM_CC_DIRECT	GO:0009986~cell surface	14	5.78512	0.0365733	CD74, HSP90AB1, ANXA2, ENO1, HMGB1, MIF, HSPD1, BST2, ATP5IF1, ATP5F1B, ERP29, HLA-DRA, HLA-DRB1, S100A10	237	657	20887	1.87798	0.999997	0.220746	0.193316
GOTERM_MF_DIRECT	GO:0046961~proton-transporting ATPase activity, rotational mechanism	3	1.23967	0.0368386	ATP6V1G1, ATP5F1B, ATP6V1F	236	25	19304	9.81559	0.999999	0.522825	0.497321
SMART	SM00363:S4	2	0.826446	0.0373161	RPS4X, RPS9	82	5	10692	52.1561	0.915581	0.346506	0.330514
GOTERM_BP_DIRECT	GO:1990830~cellular response to leukemia inhibitory factor	5	2.06612	0.0384992	RPS16, NCL, SRSF3, SLC25A5, SRSF7	237	106	19734	3.92763	1	0.675367	0.661664
GOTERM_BP_DIRECT	GO:0006487~protein N-linked glycosylation	4	1.65289	0.039692	OST4, TMEM258, OSTC, DDOST	237	63	19734	5.28672	1	0.684687	0.670794
GOTERM_CC_DIRECT	GO:0005765~lysosomal membrane	10	4.13223	0.0401808	VAMP8, CD74, SEC13, ATP6V1G1, ANXA2, HLA-DRA, LAMTOR2, UBA52, HLA-DRB1, ATP6V1F	237	403	20887	2.18687	0.999999	0.238265	0.208658
UP_SEQ_FEATURE	CARBOHYD:O-linked (GlcNAc) serine	4	1.65289	0.0410327	PSMA5, ATP5F1B, HSP90AB1, PSMA7	222	71	20569	5.2199	1	0.69537	0.677666
GOTERM_CC_DIRECT	GO:0005741~mitochondrial outer membrane	7	2.89256	0.0414487	UBB, MGST3, ATP5MC2, ATP5MC3, RPS27A, TOMM20, UBA52	237	223	20887	2.76644	0.999999	0.241546	0.211531
INTERPRO	IPR047575:Sm	3	1.23967	0.0415497	LSM7, SNRPD2, SNRPG	240	28	20607	9.19955	1	0.679289	0.675424
UP_SEQ_FEATURE	MOTIF:Nucleotide carrier signature motif	2	0.826446	0.0422926	SLC25A5, SLC25A6	222	4	20569	46.3266	1	0.69537	0.677666
UP_SEQ_FEATURE	DOMAIN:RNA-binding S4	2	0.826446	0.0422926	RPS4X, RPS9	222	4	20569	46.3266	1	0.69537	0.677666
UP_SEQ_FEATURE	REGION:Important for transport activity	2	0.826446	0.0422926	SLC25A5, SLC25A6	222	4	20569	46.3266	1	0.69537	0.677666
UP_SEQ_FEATURE	MOTIF:Cx9C motif	2	0.826446	0.0422926	COA6, COX6B1	222	4	20569	46.3266	1	0.69537	0.677666
UP_SEQ_FEATURE	MOTIF:Cx10C motif	2	0.826446	0.0422926	COA6, COX6B1	222	4	20569	46.3266	1	0.69537	0.677666
GOTERM_BP_DIRECT	GO:0009615~response to virus	5	2.06612	0.0431497	BST2, RPS15A, CFL1, ENO1, TPT1	237	110	19734	3.78481	1	0.715192	0.700681
GOTERM_BP_DIRECT	GO:0000462~maturation of SSU-rRNA from tricistronic rRNA transcript (SSU-rRNA, 5.8S rRNA, LSU-rRNA)	3	1.23967	0.0439067	RPS16, RPS19, RPS8	237	28	19734	8.92134	1	0.715192	0.700681
GOTERM_CC_DIRECT	GO:0031467~Cul7-RING ubiquitin ligase complex	2	0.826446	0.0444385	SKP1, RBX1	237	4	20887	44.0654	1	0.245034	0.214586
GOTERM_CC_DIRECT	GO:0120281~autolysosome membrane	2	0.826446	0.0444385	HLA-DRA, HLA-DRB1	237	4	20887	44.0654	1	0.245034	0.214586
SMART	SM01407:NAC	2	0.826446	0.0446125	BTF3, NACA	82	6	10692	43.4634	0.948516	0.362477	0.345747
GOTERM_CC_DIRECT	GO:0005686~U2 snRNP	3	1.23967	0.044947	SF3B5, SNRPD2, SNRPG	237	30	20887	8.81308	1	0.245034	0.214586
GOTERM_CC_DIRECT	GO:0005684~U2-type spliceosomal complex	3	1.23967	0.044947	SF3B5, SNRPD2, SNRPG	237	30	20887	8.81308	1	0.245034	0.214586
GOTERM_MF_DIRECT	GO:0004364~glutathione transferase activity	3	1.23967	0.0453314	GSTK1, MGST3, GSTP1	236	28	19304	8.76392	1	0.619529	0.589308
INTERPRO	IPR003177:Cytc_oxidase_su7a_met	2	0.826446	0.0455944	COX7A2L, COX7A2	240	4	20607	42.9312	1	0.681976	0.678096
INTERPRO	IPR036539:Cyt_c_oxidase_su7a_sf	2	0.826446	0.0455944	COX7A2L, COX7A2	240	4	20607	42.9312	1	0.681976	0.678096
INTERPRO	IPR039297:COX7a	2	0.826446	0.0455944	COX7A2L, COX7A2	240	4	20607	42.9312	1	0.681976	0.678096
INTERPRO	IPR048280:COX6B-like	2	0.826446	0.0455944	COA6, COX6B1	240	4	20607	42.9312	1	0.681976	0.678096
GOTERM_BP_DIRECT	GO:0002842~positive regulation of T cell mediated immune response to tumor cell	2	0.826446	0.0469884	HLA-DRB1, HSPD1	237	4	19734	41.6329	1	0.715192	0.700681
GOTERM_BP_DIRECT	GO:0030043~actin filament fragmentation	2	0.826446	0.0469884	WDR1, CFL1	237	4	19734	41.6329	1	0.715192	0.700681
GOTERM_BP_DIRECT	GO:1905686~positive regulation of plasma membrane repair	2	0.826446	0.0469884	ANXA2, S100A10	237	4	19734	41.6329	1	0.715192	0.700681
GOTERM_BP_DIRECT	GO:0045622~regulation of T-helper cell differentiation	2	0.826446	0.0469884	HLA-DRA, HLA-DRB1	237	4	19734	41.6329	1	0.715192	0.700681
GOTERM_BP_DIRECT	GO:0002906~negative regulation of mature B cell apoptotic process	2	0.826446	0.0469884	CD74, MIF	237	4	19734	41.6329	1	0.715192	0.700681
GOTERM_BP_DIRECT	GO:2000516~positive regulation of CD4-positive, alpha-beta T cell activation	2	0.826446	0.0469884	HLA-DRA, HLA-DRB1	237	4	19734	41.6329	1	0.715192	0.700681
GOTERM_MF_DIRECT	GO:0043532~angiostatin binding	2	0.826446	0.0478162	ATP5IF1, ATP5F1B	236	4	19304	40.8983	1	0.63015	0.599411
SMART	SM00739:KOW	2	0.826446	0.0518544	RPL27, RPL26	82	7	10692	37.2544	0.968604	0.374504	0.357219
UP_SEQ_FEATURE	DOMAIN:V-ATPase proteolipid subunit C-like	2	0.826446	0.0525846	ATP5MC2, ATP5MC3	222	5	20569	37.0613	1	0.844938	0.823426
GOTERM_BP_DIRECT	GO:0019886~antigen processing and presentation of exogenous peptide antigen via MHC class II	3	1.23967	0.0527746	CD74, HLA-DRA, HLA-DRB1	237	31	19734	8.05798	1	0.79162	0.775558
GOTERM_CC_DIRECT	GO:0140494~migrasome	2	0.826446	0.0552373	TOMM20, HSPD1	237	5	20887	35.2523	1	0.291722	0.255473
GOTERM_CC_DIRECT	GO:0005854~nascent polypeptide-associated complex	2	0.826446	0.0552373	BTF3, NACA	237	5	20887	35.2523	1	0.291722	0.255473
UP_KW_BIOLOGICAL_PROCESS	KW-0324~Glycolysis	3	1.23967	0.0552649	PKM, PGK1, ENO1	122	36	11450	7.82104	0.966993	0.22106	0.180532
UP_KW_DOMAIN	KW-0676~Redox-active center	3	1.23967	0.0566564	PRDX1, PDIA6, SELENOH	107	53	14597	7.72192	0.503363	0.339938	0.339938
INTERPRO	IPR002113:ADT_euk_type	2	0.826446	0.0566658	SLC25A5, SLC25A6	240	5	20607	34.345	1	0.766077	0.761718
INTERPRO	IPR035921:F/V-ATP_Csub_sf	2	0.826446	0.0566658	ATP5MC2, ATP5MC3	240	5	20607	34.345	1	0.766077	0.761718
INTERPRO	IPR021662:HnRNPA1/A2_C	2	0.826446	0.0566658	HNRNPA2B1, HNRNPA1	240	5	20607	34.345	1	0.766077	0.761718
INTERPRO	IPR002379:ATPase_proteolipid_c-like_dom	2	0.826446	0.0566658	ATP5MC2, ATP5MC3	240	5	20607	34.345	1	0.766077	0.761718
INTERPRO	IPR002942:S4_RNA-bd	2	0.826446	0.0566658	RPS4X, RPS9	240	5	20607	34.345	1	0.766077	0.761718
GOTERM_BP_DIRECT	GO:0032831~positive regulation of CD4-positive, CD25-positive, alpha-beta regulatory T cell differentiation	2	0.826446	0.0583879	HLA-DRA, HLA-DRB1	237	5	19734	33.3063	1	0.827828	0.811031
GOTERM_BP_DIRECT	GO:1902527~positive regulation of protein monoubiquitination	2	0.826446	0.0583879	UBB, PDCD6	237	5	19734	33.3063	1	0.827828	0.811031
GOTERM_BP_DIRECT	GO:2000435~negative regulation of protein neddylation	2	0.826446	0.0583879	RPL5, RPL11	237	5	19734	33.3063	1	0.827828	0.811031
GOTERM_BP_DIRECT	GO:0001765~membrane raft assembly	2	0.826446	0.0583879	ANXA2, S100A10	237	5	19734	33.3063	1	0.827828	0.811031
GOTERM_CC_DIRECT	GO:0098553~lumenal side of endoplasmic reticulum membrane	3	1.23967	0.0592792	CD74, HLA-DRA, HLA-DRB1	237	35	20887	7.55407	1	0.303581	0.265858
GOTERM_CC_DIRECT	GO:0071011~precatalytic spliceosome	3	1.23967	0.0592792	SF3B5, SNRPD2, SNRPG	237	35	20887	7.55407	1	0.303581	0.265858
GOTERM_MF_DIRECT	GO:0097100~supercoiled DNA binding	2	0.826446	0.0594102	RPS3, HMGB1	236	5	19304	32.7186	1	0.73209	0.696378
GOTERM_MF_DIRECT	GO:0140297~DNA-binding transcription factor binding	6	2.47934	0.0595195	EEF1D, SUB1, RPS3, PARK7, HMGB1, PTMA	236	172	19304	2.85337	1	0.73209	0.696378
UP_SEQ_FEATURE	DOMAIN:S4 RNA-binding	2	0.826446	0.0627664	RPS4X, RPS9	222	6	20569	30.8844	1	0.964692	0.940131
UP_SEQ_FEATURE	DOMAIN:NAC-A/B	2	0.826446	0.0627664	BTF3, NACA	222	6	20569	30.8844	1	0.964692	0.940131
GOTERM_BP_DIRECT	GO:0051085~chaperone cofactor-dependent protein refolding	3	1.23967	0.0654811	CD74, HSPE1, HSPD1	237	35	19734	7.13707	1	0.91585	0.897268
GOTERM_CC_DIRECT	GO:0005784~Sec61 translocon complex	2	0.826446	0.0659147	SSR4, SEC61B	237	6	20887	29.3769	1	0.327635	0.286923
GOTERM_CC_DIRECT	GO:0098556~cytoplasmic side of rough endoplasmic reticulum membrane	2	0.826446	0.0659147	RPS28, RPL27	237	6	20887	29.3769	1	0.327635	0.286923
INTERPRO	IPR038187:NAC_A/B_dom_sf	2	0.826446	0.0676092	BTF3, NACA	240	6	20607	28.6208	1	0.864168	0.859251
INTERPRO	IPR002715:Nas_poly-pep-assoc_cplx_dom	2	0.826446	0.0676092	BTF3, NACA	240	6	20607	28.6208	1	0.864168	0.859251
INTERPRO	IPR036986:S4_RNA-bd_sf	2	0.826446	0.0676092	RPS4X, RPS9	240	6	20607	28.6208	1	0.864168	0.859251
UP_KW_PTM	KW-0702~S-nitrosylation	4	1.65289	0.0686632	PKM, HSP90AB1, PPIB, S100A8	205	66	14252	4.21345	0.701589	0.154492	0.154492
GOTERM_BP_DIRECT	GO:0140021~mitochondrial ADP transmembrane transport	2	0.826446	0.0696515	SLC25A5, SLC25A6	237	6	19734	27.7553	1	0.948544	0.929298
GOTERM_BP_DIRECT	GO:1903751~negative regulation of intrinsic apoptotic signaling pathway in response to hydrogen peroxide	2	0.826446	0.0696515	RACK1, PARK7	237	6	19734	27.7553	1	0.948544	0.929298
GOTERM_MF_DIRECT	GO:0070180~large ribosomal subunit rRNA binding	2	0.826446	0.0708635	RPL12, RPLP0	236	6	19304	27.2655	1	0.817145	0.777285
GOTERM_MF_DIRECT	GO:0005471~ATP:ADP antiporter activity	2	0.826446	0.0708635	SLC25A5, SLC25A6	236	6	19304	27.2655	1	0.817145	0.777285
SMART	SM00948:Proteasome_A_N	2	0.826446	0.0732562	PSMA5, PSMA7	82	10	10692	26.078	0.992882	0.476165	0.454189
GOTERM_CC_DIRECT	GO:0005789~endoplasmic reticulum membrane	20	8.26446	0.0733005	OST4, SEC13, SSR4, PDCD6, MGST3, SSR2, SSR3, PDIA6, DDOST, APH1A, PYURF, SPCS1, TMEM258, UBB, OSTC, SARAF, SEC61B, RPS27A, UBA52, COPE	237	1173	20887	1.50266	1	0.359066	0.314449
UP_KW_CELLULAR_COMPONENT	KW-0733~Signal recognition particle	2	0.826446	0.0735603	SRP14, SRP9	228	6	17942	26.231	0.931039	0.286068	0.253374
UP_KW_CELLULAR_COMPONENT	KW-0139~CF(1)	2	0.826446	0.0735603	ATP5F1B, ATP5F1D	228	6	17942	26.231	0.931039	0.286068	0.253374
GOTERM_BP_DIRECT	GO:0006099~tricarboxylic acid cycle	3	1.23967	0.0756068	MDH1, SUCLG1, SDHC	237	38	19734	6.57362	1	1	0.980658
GOTERM_BP_DIRECT	GO:0050870~positive regulation of T cell activation	3	1.23967	0.0756068	HLA-DRA, HLA-DRB1, HSPD1	237	38	19734	6.57362	1	1	0.980658
GOTERM_CC_DIRECT	GO:0005758~mitochondrial intermembrane space	4	1.65289	0.0757663	NDUFB7, NDUFS5, PARK7, COA6	237	87	20887	4.05199	1	0.364049	0.318812
GOTERM_CC_DIRECT	GO:0097526~spliceosomal tri-snRNP complex	2	0.826446	0.0764718	LSM7, SNRPG	237	7	20887	25.1802	1	0.364049	0.318812
INTERPRO	IPR009068:uS15_NS1_RNA-bd_sf	2	0.826446	0.0784262	MRPS15, RPS13	240	7	20607	24.5321	1	0.984529	0.978927
GOTERM_BP_DIRECT	GO:0043161~proteasome-mediated ubiquitin-dependent protein catabolic process	7	2.89256	0.0792161	PSMA5, PSMB2, UBE2D2, PCBP2, PSMA7, SKP1, RBX1	237	249	19734	2.34081	1	1	0.980658
GOTERM_BP_DIRECT	GO:0032436~positive regulation of proteasomal ubiquitin-dependent protein catabolic process	4	1.65289	0.0796349	SUMO2, RACK1, ELOB, RBX1	237	84	19734	3.96504	1	1	0.980658
PIR_SUPERFAMILY	PIRSF037188:U6_snRNA_Lsm7	2	0.826446	0.0797801	LSM7, SNRPG	54	3	1940	23.9506	0.986745	1	1
GOTERM_BP_DIRECT	GO:1902255~positive regulation of intrinsic apoptotic signaling pathway by p53 class mediator	2	0.826446	0.080781	UBB, RPS7	237	7	19734	23.7902	1	1	0.980658
UP_SEQ_FEATURE	REPEAT:Solcar	3	1.23967	0.0810395	SLC25A3, SLC25A5, SLC25A6	222	44	20569	6.31726	1	1	0.975921
GOTERM_MF_DIRECT	GO:0044390~ubiquitin-like protein conjugating enzyme binding	2	0.826446	0.082178	RPS3, PARK7	236	7	19304	23.3705	1	0.853833	0.812183
GOTERM_MF_DIRECT	GO:0008312~7S RNA binding	2	0.826446	0.082178	SRP14, SRP9	236	7	19304	23.3705	1	0.853833	0.812183
GOTERM_MF_DIRECT	GO:0008121~ubiquinol-cytochrome-c reductase activity	2	0.826446	0.082178	UQCR10, UQCRH	236	7	19304	23.3705	1	0.853833	0.812183
GOTERM_MF_DIRECT	GO:0003730~mRNA 3'-UTR binding	7	2.89256	0.0833008	RPL5, RPL41, RPS7, SERBP1, HNRNPA2B1, PABPC1, HNRNPA1	236	248	19304	2.30878	1	0.853833	0.812183
GOTERM_CC_DIRECT	GO:0030658~transport vesicle membrane	3	1.23967	0.0849011	CD74, HLA-DRA, HLA-DRB1	237	43	20887	6.14866	1	0.398563	0.349038
KEGG_PATHWAY	hsa04120:Ubiquitin mediated proteolysis	7	2.89256	0.0853919	UBB, UBE2D2, ELOB, RPS27A, UBA52, SKP1, RBX1	191	142	8840	2.28154	1	0.776659	0.727864
GOTERM_CC_DIRECT	GO:1990246~uniplex complex	2	0.826446	0.0869102	SMDT1, MCUB	237	8	20887	22.0327	1	0.402406	0.352403
SMART	SM00232:JAB_MPN	2	0.826446	0.0872583	EIF3H, EIF3F	82	12	10692	21.7317	0.997354	0.515617	0.491819
INTERPRO	IPR029055:Ntn_hydrolases_N	3	1.23967	0.0887576	PSMA5, PSMB2, PSMA7	240	43	20607	5.99041	1	1	0.995726
GOTERM_CC_DIRECT	GO:0031902~late endosome membrane	5	2.06612	0.0906054	VAMP8, ANXA2, HLA-DRA, LAMTOR2, HLA-DRB1	237	150	20887	2.93769	1	0.413483	0.362103
UP_KW_CELLULAR_COMPONENT	KW-0539~Nucleus	85	35.124	0.091562	RPL5, RPL3, HSP90AB1, CCNI, PDCD6, RPLP0, YBX1, PARK7, HMGB1, ENO1, RPS4X, TRMT112, RPS14, HINT1, RPS16, RPS19, SNRPD2, CFL1, SUMO2, RACK1, ARL6IP4, ELOB, HMGN2, RPS13, RPS12, RPS9, SEC13, RPS7, RPS8, RPS5, RPS6, NME2, EDF1, RPS3A, RPSA, DYNLL1, COMMD6, RBX1, PSMA5, EEF1A1, PKM, EEF1D, SUB1, NCL, SNRPG, SRSF3, PABPC1, UBA52, SRSF7, PFDN5, PPIA, PTMA, SF3B5, RBM8A, GSTP1, POMP, RPL11, NEDD8, CAPG,…	228	5858	17942	1.14184	0.9653	0.320467	0.283842
GOTERM_CC_DIRECT	GO:0046540~U4/U6 x U5 tri-snRNP complex	3	1.23967	0.0917492	LSM7, SNRPD2, SNRPG	237	45	20887	5.87539	1	0.413483	0.362103
GOTERM_BP_DIRECT	GO:0036261~7-methylguanosine cap hypermethylation	2	0.826446	0.0917779	SNRPD2, SNRPG	237	8	19734	20.8165	1	1	0.980658
GOTERM_MF_DIRECT	GO:0070181~small ribosomal subunit rRNA binding	2	0.826446	0.0933553	RPS3, RPS13	236	8	19304	20.4492	1	0.906529	0.862308
GOTERM_MF_DIRECT	GO:0042609~CD4 receptor binding	2	0.826446	0.0933553	CD74, HLA-DRB1	236	8	19304	20.4492	1	0.906529	0.862308
GOTERM_BP_DIRECT	GO:0008380~RNA splicing	6	2.47934	0.0941277	RBM8A, SNRPD2, SNRPG, ARL6IP4, YBX1, SRSF7	237	201	19734	2.48555	1	1	0.980658
UP_SEQ_FEATURE	CROSSLNK:Glycyl lysine isopeptide (Lys-Gly) (interchain with G-Cter in ubiquitin); alternate	4	1.65289	0.0951763	SUMO2, RPS3, CALM1, PPIA	222	101	20569	3.66943	1	1	0.975921
GOTERM_CC_DIRECT	GO:0005771~multivesicular body	3	1.23967	0.095232	BST2, CD74, TPT1	237	46	20887	5.74766	1	0.423532	0.370903
INTERPRO	IPR020568:Ribosomal_Su5_D2-typ_SF	3	1.23967	0.0958815	RPS16, HSP90AB1, EEF2	240	45	20607	5.72417	1	1	0.995726
INTERPRO	IPR012340:NA-bd_OB-fold	4	1.65289	0.0961345	RPS28, YBX1, RPL8, RPS23	240	94	20607	3.65372	1	1	0.995726
KEGG_PATHWAY	hsa05110:Vibrio cholerae infection	4	1.65289	0.0962839	ATP6V1G1, SEC61B, ATP6V1F, ACTG1	191	51	8840	3.63002	1	0.808391	0.757602
KEGG_PATHWAY	hsa03040:Spliceosome	9	3.71901	0.0973456	SF3B5, LSM7, RBM8A, SNRPD2, PCBP1, SNRPG, SRSF3, HNRNPA1, SRSF7	191	218	8840	1.91075	1	0.808391	0.757602
