# Supplementary material for: CD14+ monocytes: the immune communication hub in early vasculitis symptoms of Kawasaki disease
Source: Front Immunol. 2025 Mar 26;16:1557231. doi: 10.3389/fimmu.2025.1557231 (PMC11979218; doi:10.3389/fimmu.2025.1557231)
Supplement: Supplementary Table 5 — Detailed Gene Functions of Co-expression Modules in CD8+T Cells of Three Groups Identified by WGCNA. [file Table5.xlsx]

## Sheet: 报告
	报告：成功合并 12 个工作表。
	工作簿	工作表	合并状态	合并后的位置
	supplementary CD16 control go.xlsx	black_GO	成功	supplementary CD16 control go_b'
	supplementary CD16 control go.xlsx	blue_GO	成功	supplementary CD16 control g(2)'
	supplementary CD16 control go.xlsx	brown_GO	成功	supplementary CD16 control g(3)'
	supplementary CD16 control go.xlsx	green_GO	成功	supplementary CD16 control go_g'
	supplementary CD16 control go.xlsx	red_GO	成功	supplementary CD16 control go_r'
	supplementary CD16 control go.xlsx	turquoise_GO	成功	supplementary CD16 control go_t'
	supplementary CD16 control go.xlsx	yellow_GO	成功	supplementary CD16 control go_y'
	supplementary CD16 early go.xlsx	blue_GO	成功	supplementary CD16 early go_blu'
	supplementary CD16 early go.xlsx	brown_GO	成功	supplementary CD16 early go_bro'
	supplementary CD16 early go.xlsx	turquoise_GO	成功	supplementary CD16 early go_tur'
	supplementary CD16 late go.xlsx	blue_GO	成功	supplementary CD16 late go_blue'
	supplementary CD16 late go.xlsx	turquoise_GO	成功	supplementary CD16 late go_turq'

## Sheet: control_go_black
Category	Term	Count	%	PValue	Genes	List Total	Pop Hits	Pop Total	Fold Enrichment	Bonferroni	Benjamini	FDR
GOTERM_BP_DIRECT	GO:0006955~immune response	8	30.7692	8.42392e-07	FCRLA, FCRL2, FCRL5, FCRL3, TLR10, CD1C, IGKV3-20, JCHAIN	23	505	19734	13.5921	9.43435e-05	9.43479e-05	9.43479e-05
UP_SEQ_FEATURE	DOMAIN:Ig-like	8	30.7692	4.19551e-06	FCRLA, FCRL2, CD200R1, FCRL5, FCRL3, SLAMF6, CD1C, IGKV3-20	23	670	20569	10.6783	0.000520109	0.000520244	0.000482484
GOTERM_CC_DIRECT	GO:0009897~external side of plasma membrane	7	26.9231	5.44086e-06	FCRLA, FCRL2, CD200R1, FCRL5, FCRL3, SLAMF6, CD1C	24	429	20887	14.2006	0.00022849	0.000228516	0.000223075
INTERPRO	IPR007110:Ig-like_dom	8	30.7692	1.35374e-05	FCRLA, FCRL2, CD200R1, FCRL5, FCRL3, SLAMF6, CD1C, IGKV3-20	24	763	20607	9.00262	0.000906598	0.000907003	0.000879929
UP_SEQ_FEATURE	MOTIF:ITIM motif 4	3	11.5385	1.63381e-05	FCRL2, FCRL5, FCRL3	23	6	20569	447.152	0.00202389	0.00101296	0.000939441
INTERPRO	IPR036179:Ig-like_dom_sf	8	30.7692	3.04434e-05	FCRLA, FCRL2, CD200R1, FCRL5, FCRL3, SLAMF6, CD1C, IGKV3-20	24	865	20607	7.94104	0.00203766	0.00101985	0.000989409
GOTERM_MF_DIRECT	GO:0004888~transmembrane signaling receptor activity	5	19.2308	4.8964e-05	FCRLA, FCRL2, FCRL5, FCRL3, TLR10	23	182	19304	23.0578	0.00278713	0.00279095	0.00279095
UP_SEQ_FEATURE	MOTIF:ITIM motif 3	3	11.5385	8.45734e-05	FCRL2, FCRL5, FCRL3	23	13	20569	206.378	0.0104327	0.0034957	0.00324198
INTERPRO	IPR013783:Ig-like_fold	8	30.7692	0.000155318	FCRLA, FCRL2, CD200R1, FCRL5, FCRL3, SLAMF6, CD1C, IGKV3-20	24	1119	20607	6.13852	0.0103531	0.00346877	0.00336522
UP_SEQ_FEATURE	MOTIF:ITIM motif 2	3	11.5385	0.00022652	FCRL2, FCRL5, FCRL3	23	21	20569	127.758	0.0277008	0.0056177	0.00520997
UP_SEQ_FEATURE	MOTIF:ITIM motif 1	3	11.5385	0.00022652	FCRL2, FCRL5, FCRL3	23	21	20569	127.758	0.0277008	0.0056177	0.00520997
INTERPRO	IPR003599:Ig_sub	6	23.0769	0.00025092	FCRLA, FCRL2, FCRL5, FCRL3, SLAMF6, IGKV3-20	24	529	20607	9.73866	0.0166732	0.00420291	0.00407745
SMART	SM00409:IG	6	23.0769	0.000577438	FCRLA, FCRL2, FCRL5, FCRL3, SLAMF6, IGKV3-20	16	529	10692	7.5794	0.00977122	0.00981644	0.00981644
UP_KW_DOMAIN	KW-0393~Immunoglobulin domain	7	26.9231	0.00065472	FCRLA, FCRL2, FCRL5, FCRL3, SLAMF6, CD1C, IGKV3-20	22	788	14597	5.89404	0.00717839	0.00720192	0.00720192
UP_SEQ_FEATURE	DOMAIN:Ig-like C2-type 2	4	15.3846	0.00157885	FCRLA, FCRL2, FCRL5, FCRL3	23	219	20569	16.3343	0.177932	0.0279683	0.0259383
UP_SEQ_FEATURE	DOMAIN:Ig-like C2-type 1	4	15.3846	0.00157885	FCRLA, FCRL2, FCRL5, FCRL3	23	219	20569	16.3343	0.177932	0.0279683	0.0259383
UP_KW_DOMAIN	KW-0732~Signal	14	53.8462	0.00259597	FCRL2, FCRL5, FCRL3, GPX7, CD1C, PARP15, JCHAIN, FCRLA, CD200R1, COL4A4, CHST10, TLR10, SLAMF6, IGKV3-20	22	4410	14597	2.10635	0.0281879	0.0142778	0.0142778
UP_SEQ_FEATURE	CARBOHYD:N-linked (GlcNAc...) asparagine	12	46.1538	0.0029186	FCRL2, TMEM156, CD200R1, FCRL5, COL4A4, FCRL3, CHST10, TLR10, SLAMF6, PLPP3, CD1C, ITM2C	23	4422	20569	2.42688	0.304021	0.0452384	0.0419549
GOTERM_CC_DIRECT	GO:0071756~pentameric IgM immunoglobulin complex	2	7.69231	0.00330001	IGKV3-20, JCHAIN	24	3	20887	580.194	0.129624	0.0576894	0.0563159
UP_SEQ_FEATURE	DOMAIN:Ig-like C2-type 4	3	11.5385	0.00352636	FCRL2, FCRL5, FCRL3	23	83	20569	32.3243	0.354701	0.0485855	0.0450591
GOTERM_CC_DIRECT	GO:0071748~monomeric IgA immunoglobulin complex	2	7.69231	0.0043977	IGKV3-20, JCHAIN	24	4	20887	435.146	0.168988	0.0576894	0.0563159
UP_SEQ_FEATURE	TRANSMEM:Helical	13	50	0.00478101	RTP5, FCRL2, FCRL5, FCRL3, CD1C, RHEX, TMEM156, CD200R1, CHST10, TLR10, SLAMF6, PLPP3, ITM2C	23	5446	20569	2.13477	0.448033	0.0592845	0.0549816
UP_KW_PTM	KW-1015~Disulfide bond	12	46.1538	0.00498512	FCRLA, FCRL2, CD200R1, FCRL5, COL4A4, FCRL3, TLR10, SLAMF6, CD1C, IGKV3-20, ITM2C, JCHAIN	20	3906	14252	2.18925	0.0295404	0.0290637	0.0290637
GOTERM_BP_DIRECT	GO:0007166~cell surface receptor signaling pathway	4	15.3846	0.00522101	FCRLA, FCRL2, FCRL5, FCRL3	23	321	19734	10.6916	0.443609	0.292376	0.292376
GOTERM_CC_DIRECT	GO:0071751~secretory IgA immunoglobulin complex	2	7.69231	0.00549423	IGKV3-20, JCHAIN	24	5	20887	348.117	0.206573	0.0576894	0.0563159
UP_KW_LIGAND	KW-0520~NAD	3	11.5385	0.00786365	TLR10, CYB5RL, PARP15	6	201	6947	17.2811	0.0612047	0.0629092	0.0629092
UP_KW_PTM	KW-0325~Glycoprotein	13	50	0.00830391	FCRL2, FCRL5, FCRL3, CD1C, JCHAIN, TMEM156, CD200R1, COL4A4, CHST10, TLR10, SLAMF6, PLPP3, ITM2C	20	4813	14252	1.92475	0.0488005	0.0290637	0.0290637
UP_SEQ_FEATURE	DOMAIN:Ig-like C2-type 3	3	11.5385	0.00880738	FCRL2, FCRL5, FCRL3	23	133	20569	20.1723	0.666113	0.0976038	0.0905196
UP_SEQ_FEATURE	TOPO_DOM:Extracellular	9	34.6154	0.00944553	FCRL2, TMEM156, CD200R1, FCRL5, FCRL3, TLR10, SLAMF6, PLPP3, CD1C	23	2992	20569	2.69009	0.69174	0.0976038	0.0905196
GOTERM_MF_DIRECT	GO:0071723~lipopeptide binding	2	7.69231	0.0102124	TLR10, CD1C	23	9	19304	186.512	0.44295	0.291054	0.291054
UP_SEQ_FEATURE	TOPO_DOM:Cytoplasmic	10	38.4615	0.0143367	FCRL2, TMEM156, CD200R1, FCRL5, FCRL3, CHST10, TLR10, SLAMF6, PLPP3, CD1C	23	3901	20569	2.2925	0.833143	0.13675	0.126825
GOTERM_BP_DIRECT	GO:0003094~glomerular filtration	2	7.69231	0.0220725	IGKV3-20, JCHAIN	23	20	19734	85.8	0.917899	0.82404	0.82404
GOTERM_CC_DIRECT	GO:0043235~receptor complex	3	11.5385	0.0251904	CD200R1, FCRL5, TLR10	24	225	20887	11.6039	0.657523	0.211599	0.206561
UP_KW_MOLECULAR_FUNCTION	KW-0675~Receptor	6	23.0769	0.0281862	FCRL2, CD200R1, FCRL5, FCRL3, TLR10, SLAMF6	13	1859	11889	2.95171	0.24867	0.281862	0.281862
UP_SEQ_FEATURE	DOMAIN:TIR	2	7.69231	0.0284982	BANK1, TLR10	23	27	20569	66.2448	0.972266	0.252413	0.234092
INTERPRO	IPR000157:TIR_dom	2	7.69231	0.0297207	BANK1, TLR10	24	27	20607	63.6019	0.86754	0.32718	0.317414
UP_KW_CELLULAR_COMPONENT	KW-1003~Cell membrane	10	38.4615	0.0306518	FCRL2, CD200R1, FCRL5, FCRL3, SLAMF6, PLPP3, CD1C, IGKV3-20, ITM2C, RHEX	22	4049	17942	2.01419	0.332829	0.398474	0.398474
INTERPRO	IPR035897:Toll_tir_struct_dom_sf	2	7.69231	0.030805	BANK1, TLR10	24	28	20607	61.3304	0.877101	0.32718	0.317414
INTERPRO	IPR003598:Ig_sub2	3	11.5385	0.034183	FCRL2, FCRL5, FCRL3	24	262	20607	9.83158	0.902736	0.32718	0.317414
GOTERM_CC_DIRECT	GO:0009986~cell surface	4	15.3846	0.0343665	FCRL2, CD200R1, FCRL5, FCRL3	24	657	20887	5.29858	0.769793	0.240566	0.234838
UP_SEQ_FEATURE	DOMAIN:Ig-like C2-type 6	2	7.69231	0.0409137	FCRL5, FCRL3	23	39	20569	45.8618	0.994372	0.33822	0.313672
UP_KW_BIOLOGICAL_PROCESS	KW-0278~Fertilization	2	7.69231	0.0481833	FCRL5, FCRL3	13	47	11450	37.4795	0.499105	0.45863	0.45863
SMART	SM00408:IGc2	3	11.5385	0.0509196	FCRL2, FCRL5, FCRL3	16	262	10692	7.65172	0.588707	0.432817	0.432817
UP_SEQ_FEATURE	DOMAIN:Ig-like C2-type 5	2	7.69231	0.0592533	FCRL5, FCRL3	23	57	20569	31.3791	0.999486	0.459213	0.425883
GOTERM_MF_DIRECT	GO:1990782~protein tyrosine kinase binding	2	7.69231	0.0672959	BANK1, FCRL3	23	61	19304	27.5182	0.981146	1	1
GOTERM_BP_DIRECT	GO:0032715~negative regulation of interleukin-6 production	2	7.69231	0.0731649	CD200R1, BANK1	23	68	19734	25.2353	0.999799	1	1
UP_KW_BIOLOGICAL_PROCESS	KW-0391~Immunity	4	15.3846	0.0735367	TLR10, SLAMF6, CD1C, IGKV3-20	13	963	11450	3.65844	0.656762	0.45863	0.45863
GOTERM_MF_DIRECT	GO:0035591~signaling adaptor activity	2	7.69231	0.0757941	FCRL2, BANK1	23	69	19304	24.3277	0.98881	1	1
KEGG_PATHWAY	hsa05146:Amoebiasis	2	7.69231	0.0787907	COL4A4, CD1C	8	103	8840	21.4563	0.921457	1	1
GOTERM_BP_DIRECT	GO:0019731~antibacterial humoral response	2	7.69231	0.0803996	IGKV3-20, JCHAIN	23	75	19734	22.88	0.999916	1	1
GOTERM_BP_DIRECT	GO:0007338~single fertilization	2	7.69231	0.0803996	FCRL5, FCRL3	23	75	19734	22.88	0.999916	1	1
UP_KW_DOMAIN	KW-1133~Transmembrane helix	13	50	0.0892628	RTP5, FCRL2, FCRL5, FCRL3, CD1C, RHEX, TMEM156, CD200R1, CHST10, TLR10, SLAMF6, PLPP3, ITM2C	22	5882	14597	1.46642	0.642461	0.26308	0.26308
GOTERM_BP_DIRECT	GO:0002250~adaptive immune response	3	11.5385	0.0895164	CD1C, IGKV3-20, JCHAIN	23	452	19734	5.69469	0.999973	1	1
GOTERM_BP_DIRECT	GO:0050731~positive regulation of peptidyl-tyrosine phosphorylation	2	7.69231	0.089622	BANK1, PLPP3	23	84	19734	20.4286	0.999973	1	1
UP_KW_DOMAIN	KW-0812~Transmembrane	13	50	0.0956655	RTP5, FCRL2, FCRL5, FCRL3, CD1C, RHEX, TMEM156, CD200R1, CHST10, TLR10, SLAMF6, PLPP3, ITM2C	22	5941	14597	1.45186	0.669158	0.26308	0.26308
GOTERM_MF_DIRECT	GO:0019903~protein phosphatase binding	2	7.69231	0.0967173	FCRL2, FCRL3	23	89	19304	18.8608	0.996966	1	1
UP_KW_BIOLOGICAL_PROCESS	KW-1064~Adaptive immunity	3	11.5385	0.0982779	SLAMF6, CD1C, IGKV3-20	13	513	11450	5.1507	0.765027	0.45863	0.45863
INTERPRO	IPR013106:Ig_V-set	3	11.5385	0.0997419	CD200R1, SLAMF6, IGKV3-20	24	481	20607	5.35525	0.999124	0.835338	0.810403

## Sheet: control_go_blue
Category	Term	Count	%	PValue	Genes	List Total	Pop Hits	Pop Total	Fold Enrichment	Bonferroni	Benjamini	FDR
UP_KW_DOMAIN	KW-0393~Immunoglobulin domain	7	17.5	0.00141359	FCRL1, FCMR, IGKC, IGKV1-39, IGKV1D-39, CD200, TTN	25	788	14597	5.18675	0.0223793	0.0226175	0.0226175
INTERPRO	IPR003599:Ig_sub	6	15	0.00272783	FCRL1, FCMR, IGKV1-39, IGKV1D-39, CD200, TTN	39	529	20607	5.99302	0.345178	0.242937	0.24137
INTERPRO	IPR013783:Ig-like_fold	8	20	0.00392452	FCRL1, FCMR, IGKC, IGKV1-39, GBE1, IGKV1D-39, CD200, TTN	39	1119	20607	3.77755	0.456376	0.242937	0.24137
UP_KW_CELLULAR_COMPONENT	KW-1003~Cell membrane	15	37.5	0.0044114	FCRL1, CR2, FCMR, SLC15A2, DGKD, P2RY14, KCNA3, RHOH, IGKV1D-39, YRDC, IGKC, IGKV1-39, SPTBN1, CD200, RALGPS2	32	4049	17942	2.07713	0.0600196	0.0617596	0.0617596
INTERPRO	IPR036179:Ig-like_dom_sf	7	17.5	0.00470201	FCRL1, FCMR, IGKC, IGKV1-39, IGKV1D-39, CD200, TTN	39	865	20607	4.27594	0.518346	0.242937	0.24137
UP_SEQ_FEATURE	DOMAIN:Ig-like	6	15	0.00745123	FCMR, IGKC, IGKV1-39, IGKV1D-39, CD200, TTN	39	670	20569	4.72308	0.984828	1	1
SMART	SM00409:IG	6	15	0.00806246	FCRL1, FCMR, IGKV1-39, IGKV1D-39, CD200, TTN	27	529	10692	4.49149	0.264802	0.306374	0.306374
INTERPRO	IPR013106:Ig_V-set	5	12.5	0.0115585	FCMR, IGKV1-39, IGKV1D-39, CD200, TTN	39	481	20607	5.49256	0.835033	0.366608	0.364243
INTERPRO	IPR007110:Ig-like_dom	6	15	0.012535	FCRL1, IGKC, IGKV1-39, IGKV1D-39, CD200, TTN	39	763	20607	4.15506	0.858465	0.366608	0.364243
UP_KW_BIOLOGICAL_PROCESS	KW-0391~Immunity	7	17.5	0.012556	CR2, FCMR, SLC15A2, IGKC, IGKV1-39, TTC4, IGKV1D-39	25	963	11450	3.32918	0.306794	0.364123	0.364123
INTERPRO	IPR001849:PH_domain	4	10	0.0141913	DGKD, RASA2, SPTBN1, RALGPS2	39	276	20607	7.65775	0.890891	0.366608	0.364243
UP_SEQ_FEATURE	DOMAIN:PH	4	10	0.0151005	DGKD, RASA2, SPTBN1, RALGPS2	39	282	20569	7.481	0.999801	1	1
SMART	SM00233:PH	4	10	0.0262017	DGKD, RASA2, SPTBN1, RALGPS2	27	267	10692	5.93258	0.635396	0.497833	0.497833
GOTERM_MF_DIRECT	GO:0003823~antigen binding	3	7.5	0.0342692	IGKC, IGKV1-39, IGKV1D-39	38	152	19304	10.0263	0.981868	1	1
UP_KW_CELLULAR_COMPONENT	KW-1280~Immunoglobulin	3	7.5	0.0412312	IGKC, IGKV1-39, IGKV1D-39	32	187	17942	8.99499	0.445382	0.288619	0.288619
SMART	SM00406:IGv	4	10	0.0445016	IGKV1-39, IGKV1D-39, CD200, TTN	27	329	10692	4.81459	0.822688	0.563688	0.563688
GOTERM_CC_DIRECT	GO:0031430~M band	2	5	0.0471832	SPTBN1, TTN	37	28	20887	40.3224	0.973349	1	1
GOTERM_MF_DIRECT	GO:0004888~transmembrane signaling receptor activity	3	7.5	0.0474655	FCRL1, CR2, FCMR	38	182	19304	8.37363	0.996274	1	1
INTERPRO	IPR011993:PH-like_dom_sf	4	10	0.050233	DGKD, RASA2, SPTBN1, RALGPS2	39	452	20607	4.67597	0.999661	1	1
GOTERM_MF_DIRECT	GO:0042803~protein homodimerization activity	5	12.5	0.0542145	CR2, DGKD, TYW5, TP53BP2, TTN	38	750	19304	3.38667	0.998355	1	1
GOTERM_BP_DIRECT	GO:0006955~immune response	4	10	0.0596182	CR2, IGKC, IGKV1-39, IGKV1D-39	36	505	19734	4.34191	0.999998	1	1
GOTERM_CC_DIRECT	GO:0005886~plasma membrane	15	37.5	0.0763616	FCRL1, CR2, FCMR, SLC15A2, DGKD, P2RY14, KCNA3, RHOH, IGKV1D-39, YRDC, IGKC, IGKV1-39, SPTBN1, CD200, RALGPS2	37	5592	20887	1.51425	0.997414	1	1
GOTERM_CC_DIRECT	GO:0005737~cytoplasm	15	37.5	0.0932742	DGKD, TSACC, TYW5, GBE1, RHOH, CCDC28B, DCAF1, YRDC, LBH, TTC4, TP53BP2, NCK2, ID3, SPTBN1, RALGPS2	37	5754	20887	1.47162	0.999353	1	1

## Sheet: control_go_brown
Category	Term	Count	%	PValue	Genes	List Total	Pop Hits	Pop Total	Fold Enrichment	Bonferroni	Benjamini	FDR
GOTERM_MF_DIRECT	GO:0005515~protein binding	26	76.4706	0.0014745	INO80B, MAST2, KLHL17, DDX20, FHL2, SLC41A1, PKD2, HS6ST1, PARL, TMEM144, NCKIPSD, CNR2, DVL1, PIP5K1A, CLASP1, SLAMF1, HEMK1, CCDC17, YOD1, PPBP, PDZK1IP1, GP9, DAB2, MSH2, SSX2IP, PF4	28	12754	19304	1.40545	0.164748	0.179889	0.179889
GOTERM_BP_DIRECT	GO:0001947~heart looping	3	8.82353	0.00422661	CCDC39, DVL1, PKD2	28	71	19734	29.7797	0.779553	1	1
GOTERM_CC_DIRECT	GO:0045180~basal cortex	2	5.88235	0.00668543	PKD2, CLASP1	29	5	20887	288.097	0.495508	0.681913	0.681913
INTERPRO	IPR023142:MAST_pre-PK_dom_sf	2	5.88235	0.00749985	MAST2, CLASP1	32	5	20607	257.587	0.609768	0.312494	0.312494
INTERPRO	IPR037711:MAST	2	5.88235	0.00749985	MAST2, CLASP1	32	5	20607	257.587	0.609768	0.312494	0.312494
INTERPRO	IPR015022:MAST_pre-PK_dom	2	5.88235	0.00749985	MAST2, CLASP1	32	5	20607	257.587	0.609768	0.312494	0.312494
GOTERM_BP_DIRECT	GO:0071910~determination of liver left/right asymmetry	2	5.88235	0.0095396	CCDC39, PKD2	28	7	19734	201.367	0.967352	1	1
GOTERM_BP_DIRECT	GO:0007010~cytoskeleton organization	3	8.82353	0.0173447	NCKIPSD, MAST2, CLASP1	28	148	19734	14.2862	0.998063	1	1
GOTERM_BP_DIRECT	GO:0030595~leukocyte chemotaxis	2	5.88235	0.0189915	CNR2, PF4	28	14	19734	100.684	0.998935	1	1
GOTERM_CC_DIRECT	GO:0005925~focal adhesion	4	11.7647	0.0199811	DAB2, FHL2, PIP5K1A, CLASP1	29	435	20887	6.62291	0.872382	1	1
GOTERM_MF_DIRECT	GO:0045236~CXCR chemokine receptor binding	2	5.88235	0.0207834	PPBP, PF4	28	15	19304	91.9238	0.922872	1	1
INTERPRO	IPR001089:Chemokine_CXC	2	5.88235	0.0208626	PPBP, PF4	32	14	20607	91.9955	0.928311	0.384421	0.384421
INTERPRO	IPR018048:Chemokine_CXC_CS	2	5.88235	0.0208626	PPBP, PF4	32	14	20607	91.9955	0.928311	0.384421	0.384421
UP_KW_PTM	KW-0597~Phosphoprotein	19	55.8824	0.0215755	CCDC39, INO80B, MAST2, FHL2, DDX20, SLC41A1, PDZK1IP1, PKD2, PARL, NCKIPSD, DAB2, MSH2, CNR2, DVL1, PIP5K1A, SSX2IP, CLASP1, SLAMF1, PF4	23	8417	14252	1.39876	0.141597	0.172604	0.172604
UP_SEQ_FEATURE	DOMAIN:PDZ	3	8.82353	0.0219272	MAST2, DVL1, CLASP1	32	152	20569	12.6865	0.993031	1	1
SMART	SM00228:PDZ	3	8.82353	0.0221986	MAST2, DVL1, CLASP1	17	156	10692	12.095	0.416534	0.532768	0.532768
INTERPRO	IPR033899:CXC_Chemokine_domain	2	5.88235	0.0223366	PPBP, PF4	32	15	20607	85.8625	0.940616	0.384421	0.384421
INTERPRO	IPR001478:PDZ	3	8.82353	0.0237633	MAST2, DVL1, CLASP1	32	159	20607	12.1504	0.950525	0.384421	0.384421
INTERPRO	IPR036034:PDZ_sf	3	8.82353	0.024603	MAST2, DVL1, CLASP1	32	162	20607	11.9253	0.95557	0.384421	0.384421
INTERPRO	IPR041489:PDZ_6	2	5.88235	0.0325943	MAST2, CLASP1	32	22	20607	58.5426	0.984112	0.452699	0.452699
UP_KW_BIOLOGICAL_PROCESS	KW-0879~Wnt signaling pathway	3	8.82353	0.0379596	DAB2, DVL1, PKD2	19	198	11450	9.13078	0.721144	1	1
GOTERM_BP_DIRECT	GO:0021915~neural tube development	2	5.88235	0.0428994	DVL1, PKD2	28	32	19734	44.0491	1	1	1
GOTERM_MF_DIRECT	GO:0000287~magnesium ion binding	3	8.82353	0.0437373	MSH2, MAST2, CLASP1	28	239	19304	8.65392	0.99573	1	1
GOTERM_CC_DIRECT	GO:0098553~lumenal side of endoplasmic reticulum membrane	2	5.88235	0.045902	ALG6, PKD2	29	35	20887	41.1567	0.991711	1	1
UP_KW_CELLULAR_COMPONENT	KW-0966~Cell projection	6	17.6471	0.0468102	CCDC39, CNR2, PIP5K1A, PKD2, SSX2IP, CLASP1	29	1289	17942	2.87986	0.616657	0.936204	0.936204
INTERPRO	IPR039809:Chemokine_b/g/d	2	5.88235	0.0627466	PPBP, PF4	32	43	20607	29.952	0.999697	0.712352	0.712352
SMART	SM00199:SCY	2	5.88235	0.0638934	PPBP, PF4	17	44	10692	28.5882	0.794975	0.766721	0.766721
UP_KW_DOMAIN	KW-0175~Coiled coil	9	26.4706	0.0646254	CCDC39, INO80B, CCDC17, CCDC142, ANKRD36, PKD2, HS6ST1, SSX2IP, CLASP1	25	2734	14597	1.92206	0.632901	0.969381	0.969381
GOTERM_BP_DIRECT	GO:0051209~release of sequestered calcium ion into cytosol	2	5.88235	0.0675265	GP9, PKD2	28	51	19734	27.6387	1	1	1
INTERPRO	IPR036048:Interleukin_8-like_sf	2	5.88235	0.0683858	PPBP, PF4	32	47	20607	27.4029	0.999857	0.712352	0.712352
INTERPRO	IPR001811:Chemokine_IL8-like_dom	2	5.88235	0.0683858	PPBP, PF4	32	47	20607	27.4029	0.999857	0.712352	0.712352
GOTERM_MF_DIRECT	GO:0008009~chemokine activity	2	5.88235	0.0689804	PPBP, PF4	28	51	19304	27.0364	0.999837	1	1
GOTERM_MF_DIRECT	GO:0008092~cytoskeletal protein binding	2	5.88235	0.0715899	NCKIPSD, PKD2	28	53	19304	26.0162	0.999884	1	1
INTERPRO	IPR000961:AGC-kinase_C	2	5.88235	0.0851072	MAST2, CLASP1	32	59	20607	21.8294	0.999985	0.818339	0.818339
UP_SEQ_FEATURE	DOMAIN:AGC-kinase C-terminal	2	5.88235	0.0852579	MAST2, CLASP1	32	59	20569	21.7892	1	1	1
GOTERM_CC_DIRECT	GO:0031093~platelet alpha granule lumen	2	5.88235	0.0873155	PPBP, PF4	29	68	20887	21.1836	0.99991	1	1
GOTERM_CC_DIRECT	GO:0043025~neuronal cell body	3	8.82353	0.0907492	KLHL17, DVL1, CLASP1	29	378	20887	5.7162	0.999939	1	1
GOTERM_BP_DIRECT	GO:0070098~chemokine-mediated signaling pathway	2	5.88235	0.0915427	PPBP, PF4	28	70	19734	20.1367	1	1	1
GOTERM_BP_DIRECT	GO:0006909~phagocytosis	2	5.88235	0.0927901	PIP5K1A, SLAMF1	28	71	19734	19.8531	1	1	1
GOTERM_CC_DIRECT	GO:0030136~clathrin-coated vesicle	2	5.88235	0.0946566	DAB2, DVL1	29	74	20887	19.466	0.999961	1	1

## Sheet: control_go_green
Category	Term	Count	%	PValue	Genes	List Total	Pop Hits	Pop Total	Fold Enrichment	Bonferroni	Benjamini	FDR
KEGG_PATHWAY	hsa04060:Cytokine-cytokine receptor interaction	6	20	6.56009e-05	IL1RN, CXCL11, BMPR2, IL12A, IL1RAP, CCR2	15	298	8840	11.8658	0.00334016	0.00334565	0.00334565
UP_SEQ_FEATURE	DOMAIN:Kazal-like 3	2	6.66667	0.00446558	FST, AGRN	24	4	20569	428.521	0.609322	0.623846	0.623846
UP_SEQ_FEATURE	DOMAIN:Kazal-like 1	2	6.66667	0.00780224	FST, AGRN	24	7	20569	244.869	0.806967	0.623846	0.623846
UP_SEQ_FEATURE	DOMAIN:Kazal-like 2	2	6.66667	0.00891208	FST, AGRN	24	8	20569	214.26	0.847399	0.623846	0.623846
SMART	SM00274:FOLN	2	6.66667	0.0108937	FST, AGRN	14	9	10692	169.714	0.325866	0.392175	0.392175
INTERPRO	IPR003645:Fol_N	2	6.66667	0.0117328	FST, AGRN	28	9	20607	163.548	0.808391	1	1
GOTERM_MF_DIRECT	GO:0005149~interleukin-1 receptor binding	2	6.66667	0.0184942	IL1RN, IL1RAP	25	15	19304	102.955	0.880934	1	1
GOTERM_CC_DIRECT	GO:0005576~extracellular region	7	23.3333	0.0186507	CXCL11, FST, QPCT, PADI2, IL12A, IL1RAP, AGRN	23	2101	20887	3.02566	0.746998	1	1
UP_KW_BIOLOGICAL_PROCESS	KW-0395~Inflammatory response	3	10	0.0198945	CXCL11, IL1RAP, CCR2	14	195	11450	12.5824	0.303516	0.356331	0.356331
GOTERM_BP_DIRECT	GO:0006955~immune response	4	13.3333	0.0201678	IL1RN, IL12A, IL1RAP, CCR2	24	505	19734	6.51287	0.995833	1	1
GOTERM_MF_DIRECT	GO:0043395~heparan sulfate proteoglycan binding	2	6.66667	0.0221535	FST, AGRN	25	18	19304	85.7956	0.922222	1	1
GOTERM_BP_DIRECT	GO:0006629~lipid metabolic process	3	10	0.024404	IL1RN, FMO5, PLCXD2	24	209	19734	11.8026	0.998701	1	1
UP_KW_PTM	KW-1015~Disulfide bond	11	36.6667	0.0262668	IL1RN, CXCL11, OBSCN, BMPR2, LAMP3, FST, QPCT, IL12A, IL1RAP, AGRN, CCR2	21	3906	14252	1.91125	0.233698	0.288935	0.288935
UP_KW_CELLULAR_COMPONENT	KW-0964~Secreted	7	23.3333	0.0274237	IL1RN, CXCL11, FST, QPCT, IL12A, IL1RAP, AGRN	21	2180	17942	2.74343	0.322465	0.383931	0.383931
GOTERM_CC_DIRECT	GO:0005694~chromosome	3	10	0.0289964	MSH6, INTS7, AHDC1	23	254	20887	10.726	0.883286	1	1
GOTERM_BP_DIRECT	GO:0048662~negative regulation of smooth muscle cell proliferation	2	6.66667	0.0344054	BMPR2, IL12A	24	30	19734	54.8167	0.999919	1	1
SMART	SM00280:KAZAL	2	6.66667	0.0394105	FST, AGRN	14	33	10692	46.2857	0.764841	0.709389	0.709389
UP_KW_BIOLOGICAL_PROCESS	KW-0945~Host-virus interaction	4	13.3333	0.0395923	MSH6, LAMP3, IL12A, CCR2	14	690	11450	4.7412	0.516717	0.356331	0.356331
GOTERM_BP_DIRECT	GO:0001707~mesoderm formation	2	6.66667	0.0400284	BMPR2, AHDC1	24	35	19734	46.9857	0.999983	1	1
UP_SEQ_FEATURE	CARBOHYD:N-linked (GlcNAc...) asparagine	10	33.3333	0.0418797	IL1RN, BMPR2, LAMP3, FST, QPCT, SLC40A1, IL12A, IL1RAP, AGRN, CCR2	24	4422	20569	1.93813	0.999875	1	1
GOTERM_BP_DIRECT	GO:0001974~blood vessel remodeling	2	6.66667	0.0456201	BMPR2, CCR2	24	40	19734	41.1125	0.999996	1	1
UP_SEQ_FEATURE	DOMAIN:Kazal-like	2	6.66667	0.0555278	FST, AGRN	24	51	20569	33.6095	0.999994	1	1
GOTERM_CC_DIRECT	GO:0005615~extracellular space	6	20	0.0563454	IL1RN, CXCL11, OBSCN, BMPR2, FST, IL12A	23	2033	20887	2.68017	0.9855	1	1
INTERPRO	IPR036058:Kazal_dom_sf	2	6.66667	0.0635253	FST, AGRN	28	50	20607	29.4386	0.999898	1	1
INTERPRO	IPR002350:Kazal_dom	2	6.66667	0.0647553	FST, AGRN	28	51	20607	28.8613	0.999915	1	1
GOTERM_BP_DIRECT	GO:0070098~chemokine-mediated signaling pathway	2	6.66667	0.0785215	CXCL11, CCR2	24	70	19734	23.4929	1	1	1
BIOCARTA	h_il1rPathway:Signal transduction through IL1R	2	6.66667	0.0789546	IL1RN, IL1RAP	5	33	1623	19.6727	0.595339	0.8685	0.8685
GOTERM_BP_DIRECT	GO:0006954~inflammatory response	3	10	0.0859645	CXCL11, IL1RAP, CCR2	24	422	19734	5.84538	1	1	1
UP_KW_DOMAIN	KW-0732~Signal	10	33.3333	0.087081	IL1RN, CXCL11, BMPR2, LAMP3, FST, QPCT, SLC40A1, IL12A, IL1RAP, AGRN	20	4410	14597	1.65499	0.720712	1	1
GOTERM_BP_DIRECT	GO:0032729~positive regulation of type II interferon production	2	6.66667	0.0871102	IL12A, CCR2	24	78	19734	21.0833	1	1	1
GOTERM_BP_DIRECT	GO:0030509~BMP signaling pathway	2	6.66667	0.0956224	BMPR2, FST	24	86	19734	19.1221	1	1	1

## Sheet: control_go_red
Category	Term	Count	%	PValue	Genes	List Total	Pop Hits	Pop Total	Fold Enrichment	Bonferroni	Benjamini	FDR
KEGG_PATHWAY	hsa04921:Oxytocin signaling pathway	3	10.3448	0.0123793	PRKAB2, CACNA2D3, ADCY3	11	154	8840	15.6553	0.635411	1	1
UP_KW_BIOLOGICAL_PROCESS	KW-0648~Protein biosynthesis	3	10.3448	0.0211539	SEPSECS, GFM1, EIF4G3	18	153	11450	12.4728	0.450454	0.592309	0.592309
UP_KW_PTM	KW-0597~Phosphoprotein	18	62.069	0.0304665	TRMT10A, ANKRD36C, GFM1, PRKAB2, CAVIN2, SLC33A1, C2ORF88, CACNA2D3, ADCY3, TMEM40, CENPC, SLC2A9, SEPSECS, OTULIN, CEP72, ABL2, ZNF513, EIF4G3	22	8417	14252	1.38538	0.219267	0.274198	0.274198
KEGG_PATHWAY	hsa04213:Longevity regulating pathway - multiple species	2	6.89655	0.0679966	PRKAB2, ADCY3	11	62	8840	25.9238	0.996667	1	1
UP_KW_LIGAND	KW-0464~Manganese	3	10.3448	0.0700732	FAM20B, ABL2, ADCY3	14	236	6947	6.30781	0.638355	0.981025	0.981025
KEGG_PATHWAY	hsa05416:Viral myocarditis	2	6.89655	0.075406	ABL2, EIF4G3	11	69	8840	23.2938	0.998254	1	1
KEGG_PATHWAY	hsa04211:Longevity regulating pathway	2	6.89655	0.0973173	PRKAB2, ADCY3	11	90	8840	17.8586	0.99975	1	1

## Sheet: control_go_turquoise
Category	Term	Count	%	PValue	Genes	List Total	Pop Hits	Pop Total	Fold Enrichment	Bonferroni	Benjamini	FDR
UP_SEQ_FEATURE	DOMAIN:Ig-like V-type	5	10.6383	0.000151101	CD2, CD8B, CD8A, PDCD1, TIGIT	41	139	20569	18.0461	0.0398341	0.0406461	0.0406461
KEGG_PATHWAY	hsa04514:Cell adhesion molecules	5	10.6383	0.000301436	CD2, CD8B, CD8A, PDCD1, TIGIT	20	157	8840	14.0764	0.0167412	0.0168804	0.0168804
UP_SEQ_FEATURE	MOTIF:ITIM motif	3	6.38298	0.000685248	FCRL6, PDCD1, TIGIT	41	20	20569	75.2524	0.168393	0.0921659	0.0921659
BIOCARTA	h_tcytotoxicPathway:T Cytotoxic Cell Surface Molecules	3	6.38298	0.000739839	CD2, CD8A, CD247	7	12	1623	57.9643	0.0139637	0.00957587	0.00957587
BIOCARTA	h_il17Pathway:IL 17 Signaling Pathway	3	6.38298	0.0011712	CD2, CD8A, CD247	7	15	1623	46.3714	0.0220198	0.00957587	0.00957587
BIOCARTA	h_no2il12Pathway:NO2-dependent IL 12 Pathway in NK cells	3	6.38298	0.00151198	CD2, STAT4, CD247	7	17	1623	40.916	0.02834	0.00957587	0.00957587
GOTERM_BP_DIRECT	GO:0050852~T cell receptor signaling pathway	4	8.51064	0.001791	ZNF683, CD8B, CD8A, CD247	40	122	19734	16.1754	0.358898	0.231679	0.231679
GOTERM_BP_DIRECT	GO:0002250~adaptive immune response	6	12.766	0.00186838	ZNF683, CD8B, CD8A, CD247, PDCD1, IGKV3-11	40	452	19734	6.54889	0.371105	0.231679	0.231679
GOTERM_CC_DIRECT	GO:0005576~extracellular region	12	25.5319	0.00189568	CD2, EFNA1, SPAG16, NRP2, FGFBP2, CD8B, GNLY, CD8A, S100A6, CHI3L2, PROK2, IGKV3-11	42	2101	20887	2.84042	0.137572	0.147863	0.147863
KEGG_PATHWAY	hsa04660:T cell receptor signaling pathway	4	8.51064	0.00211458	CD8B, CD8A, CD247, PDCD1	20	122	8840	14.4918	0.111785	0.0592081	0.0592081
INTERPRO	IPR013106:Ig_V-set	6	12.766	0.00283314	CD2, CD8B, CD8A, PDCD1, TIGIT, IGKV3-11	43	481	20607	5.97795	0.416704	0.403873	0.403873
UP_SEQ_FEATURE	DOMAIN:Immunoglobulin V-set	3	6.38298	0.00302246	CD2, CD8A, PDCD1	41	42	20569	35.8345	0.557039	0.271014	0.271014
INTERPRO	IPR003599:Ig_sub	6	12.766	0.00425129	CD8B, FCRL6, CD8A, PDCD1, TIGIT, IGKV3-11	43	529	20607	5.43553	0.554905	0.403873	0.403873
UP_KW_BIOLOGICAL_PROCESS	KW-1064~Adaptive immunity	6	12.766	0.00446509	ZNF683, CD8B, CD8A, CD247, PDCD1, IGKV3-11	26	513	11450	5.1507	0.11777	0.125023	0.125023
GOTERM_BP_DIRECT	GO:0042110~T cell activation	3	6.38298	0.00626632	CD2, CD8B, CD8A	40	60	19734	24.6675	0.78964	0.518016	0.518016
UP_KW_DOMAIN	KW-0393~Immunoglobulin domain	7	14.8936	0.00658988	CD2, CD8B, FCRL6, CD8A, PDCD1, TIGIT, IGKV3-11	33	788	14597	3.92936	0.0823617	0.0856685	0.0856685
SMART	SM00409:IG	6	12.766	0.00678221	CD8B, FCRL6, CD8A, PDCD1, TIGIT, IGKV3-11	26	529	10692	4.66424	0.201145	0.223813	0.223813
INTERPRO	IPR036179:Ig-like_dom_sf	7	14.8936	0.00775589	CD2, CD8B, FCRL6, CD8A, PDCD1, TIGIT, IGKV3-11	43	865	20607	3.87818	0.772217	0.491206	0.491206
UP_SEQ_FEATURE	DOMAIN:Ig-like	6	12.766	0.00926282	CD8B, FCRL6, CD8A, PDCD1, TIGIT, IGKV3-11	41	670	20569	4.49268	0.918186	0.504018	0.504018
UP_SEQ_FEATURE	TOPO_DOM:Extracellular	13	27.6596	0.00936836	NRP2, FCRL6, SLC2A1, SLC4A4, CD2, ITPRIPL1, CD8B, CD8A, CCR9, NMUR1, PDCD1, CD247, TIGIT	41	2992	20569	2.17977	0.920498	0.504018	0.504018
GOTERM_CC_DIRECT	GO:0009897~external side of plasma membrane	5	10.6383	0.00975715	CD2, FCRL6, CD8A, CCR9, PDCD1	42	429	20887	5.79615	0.53457	0.380529	0.380529
UP_KW_DOMAIN	KW-0732~Signal	17	36.1702	0.0147453	SPON2, NRP2, FGFBP2, FCRL6, CD2, EFNA1, PCNX2, ITPRIPL1, CD8B, GNLY, CD8A, CHI3L2, PROK2, PDCD1, CD247, TIGIT, IGKV3-11	33	4410	14597	1.70514	0.175614	0.0958447	0.0958447
UP_KW_BIOLOGICAL_PROCESS	KW-0391~Immunity	7	14.8936	0.015374	ZNF683, SPON2, CD8B, CD8A, CD247, PDCD1, IGKV3-11	26	963	11450	3.20113	0.351968	0.215236	0.215236
GOTERM_BP_DIRECT	GO:0006955~immune response	5	10.6383	0.0171826	CD8B, FCRL6, CD8A, CCR9, IGKV3-11	40	505	19734	4.88465	0.986408	1	1
UP_KW_CELLULAR_COMPONENT	KW-1003~Cell membrane	16	34.0426	0.0183746	ATP8B2, FCRL6, SLC2A1, FNBP1L, SLC4A4, CD2, EFNA1, CD8B, CD8A, S100A6, CCR9, NMUR1, PDCD1, CD247, TIGIT, IGKV3-11	40	4049	17942	1.77249	0.270411	0.312368	0.312368
KEGG_PATHWAY	hsa04640:Hematopoietic cell lineage	3	6.38298	0.0187565	CD2, CD8B, CD8A	20	99	8840	13.3939	0.653661	0.35012	0.35012
INTERPRO	IPR007110:Ig-like_dom	6	12.766	0.018835	CD8B, FCRL6, CD8A, PDCD1, TIGIT, IGKV3-11	43	763	20607	3.76854	0.973023	0.894664	0.894664
INTERPRO	IPR013783:Ig-like_fold	7	14.8936	0.024902	CD2, CD8B, FCRL6, CD8A, PDCD1, TIGIT, IGKV3-11	43	1119	20607	2.99788	0.991698	0.946274	0.946274
GOTERM_BP_DIRECT	GO:0007166~cell surface receptor signaling pathway	4	8.51064	0.0253113	CD2, FCRL6, CD8A, CD247	40	321	19734	6.14766	0.998267	1	1
UP_KW_PTM	KW-1015~Disulfide bond	16	34.0426	0.0266938	SPON2, NRP2, FGFBP2, FCRL6, CD2, EFNA1, CD8B, GNLY, CD8A, CCR9, CHI3L2, PROK2, NMUR1, PDCD1, TIGIT, IGKV3-11	35	3906	14252	1.668	0.216128	0.266938	0.266938
UP_SEQ_FEATURE	TOPO_DOM:Cytoplasmic	14	29.7872	0.0291575	NRP2, ATP8B2, FCRL6, SLC2A1, SLC4A4, CD2, ITPRIPL1, CD8B, CD8A, CCR9, NMUR1, PDCD1, CD247, TIGIT	41	3901	20569	1.80045	0.999651	1	1
GOTERM_CC_DIRECT	GO:0005886~plasma membrane	18	38.2979	0.0292196	SPON2, NRP2, ATP8B2, FCRL6, SLC2A1, FNBP1L, SLC4A4, CD2, EFNA1, CD8B, CD8A, S100A6, CCR9, NMUR1, PDCD1, CD247, TIGIT, IGKV3-11	42	5592	20887	1.60078	0.901045	0.611789	0.611789
GOTERM_CC_DIRECT	GO:0042101~T cell receptor complex	3	6.38298	0.0333108	CD8B, CD8A, CD247	42	146	20887	10.2187	0.928817	0.611789	0.611789
GOTERM_CC_DIRECT	GO:0009986~cell surface	5	10.6383	0.0392172	CD2, CD8B, CCR9, TIGIT, SLC4A4	42	657	20887	3.7847	0.955867	0.611789	0.611789
SMART	SM00406:IGv	4	8.51064	0.0402557	CD8B, CD8A, PDCD1, IGKV3-11	26	329	10692	4.99977	0.742289	0.664219	0.664219
GOTERM_BP_DIRECT	GO:0050868~negative regulation of T cell activation	2	4.25532	0.0407122	PDCD1, TIGIT	40	21	19734	46.9857	0.999967	1	1
UP_KW_CELLULAR_COMPONENT	KW-0964~Secreted	10	21.2766	0.0408282	EFNA1, SPON2, NRP2, FGFBP2, CD8B, GNLY, CD8A, CHI3L2, PROK2, IGKV3-11	40	2180	17942	2.05757	0.50769	0.34704	0.34704
GOTERM_MF_DIRECT	GO:0042288~MHC class I protein binding	2	4.25532	0.042646	CD8B, CD8A	41	21	19304	44.8409	0.985411	1	1
KEGG_PATHWAY	hsa04148:Efferocytosis	3	6.38298	0.0434816	DUSP2, ODC1, SLC2A1	20	156	8840	8.5	0.917048	0.608742	0.608742
BIOCARTA	h_thelperPathway:T Helper Cell Surface Molecules	2	4.25532	0.0436163	CD2, CD247	7	12	1623	38.6429	0.571441	0.207178	0.207178
UP_KW_DISEASE	KW-0772~Systemic lupus erythematosus	2	4.25532	0.0439937	STAT4, PDCD1	10	24	4817	40.1417	0.417187	0.527924	0.527924
GOTERM_BP_DIRECT	GO:0050776~regulation of immune response	2	4.25532	0.0669516	CD8B, PDCD1	40	35	19734	28.1914	1	1	1
GOTERM_BP_DIRECT	GO:0050832~defense response to fungus	2	4.25532	0.0687988	SPON2, GNLY	40	36	19734	27.4083	1	1	1
BIOCARTA	h_il12Pathway:IL12 and Stat4 Dependent Signaling Pathway in Th1 Development	2	4.25532	0.0752779	STAT4, CD247	7	21	1623	22.0816	0.773946	0.27118	0.27118
GOTERM_MF_DIRECT	GO:0019838~growth factor binding	2	4.25532	0.0777841	NRP2, FGFBP2	41	39	19304	24.1451	0.999612	1	1
KEGG_PATHWAY	hsa05340:Primary immunodeficiency	2	4.25532	0.0786671	CD8B, CD8A	20	38	8840	23.2632	0.98983	0.881072	0.881072
GOTERM_MF_DIRECT	GO:0038023~signaling receptor activity	3	6.38298	0.0790505	CD2, NRP2, PDCD1	41	225	19304	6.27772	0.99966	1	1
UP_SEQ_FEATURE	TRANSMEM:Helical	16	34.0426	0.0835963	NRP2, ATP8B2, FCRL6, SLC2A1, SLC4A4, CD2, PCNX2, ITPRIPL1, CD8B, CD8A, PPAT, CCR9, NMUR1, PDCD1, CD247, TIGIT	41	5446	20569	1.47391	1	1	1
BIOCARTA	h_stathminPathway:Stathmin and breast cancer resistance to antimicrotubule agents	2	4.25532	0.0856357	CD2, CD247	7	24	1623	19.3214	0.817499	0.27118	0.27118
GOTERM_BP_DIRECT	GO:0043409~negative regulation of MAPK cascade	2	4.25532	0.0870764	EFNA1, DUSP2	40	46	19734	21.45	1	1	1
UP_SEQ_FEATURE	BINDING:in other chain	2	4.25532	0.0910756	ODC1, NMNAT3	41	49	20569	20.4769	1	1	1
GOTERM_BP_DIRECT	GO:0001525~angiogenesis	3	6.38298	0.0914611	EFNA1, NRP2, PROK2	40	257	19734	5.75895	1	1	1

## Sheet:  control_go_yellow
Category	Term	Count	%	PValue	Genes	List Total	Pop Hits	Pop Total	Fold Enrichment	Bonferroni	Benjamini	FDR
UP_SEQ_FEATURE	DOMAIN:Ig-like V-type	5	10.6383	0.000151101	CD2, CD8B, CD8A, PDCD1, TIGIT	41	139	20569	18.0461	0.0398341	0.0406461	0.0406461
KEGG_PATHWAY	hsa04514:Cell adhesion molecules	5	10.6383	0.000301436	CD2, CD8B, CD8A, PDCD1, TIGIT	20	157	8840	14.0764	0.0167412	0.0168804	0.0168804
UP_SEQ_FEATURE	MOTIF:ITIM motif	3	6.38298	0.000685248	FCRL6, PDCD1, TIGIT	41	20	20569	75.2524	0.168393	0.0921659	0.0921659
BIOCARTA	h_tcytotoxicPathway:T Cytotoxic Cell Surface Molecules	3	6.38298	0.000739839	CD2, CD8A, CD247	7	12	1623	57.9643	0.0139637	0.00957587	0.00957587
BIOCARTA	h_il17Pathway:IL 17 Signaling Pathway	3	6.38298	0.0011712	CD2, CD8A, CD247	7	15	1623	46.3714	0.0220198	0.00957587	0.00957587
BIOCARTA	h_no2il12Pathway:NO2-dependent IL 12 Pathway in NK cells	3	6.38298	0.00151198	CD2, STAT4, CD247	7	17	1623	40.916	0.02834	0.00957587	0.00957587
GOTERM_BP_DIRECT	GO:0050852~T cell receptor signaling pathway	4	8.51064	0.001791	ZNF683, CD8B, CD8A, CD247	40	122	19734	16.1754	0.358898	0.231679	0.231679
GOTERM_BP_DIRECT	GO:0002250~adaptive immune response	6	12.766	0.00186838	ZNF683, CD8B, CD8A, CD247, PDCD1, IGKV3-11	40	452	19734	6.54889	0.371105	0.231679	0.231679
GOTERM_CC_DIRECT	GO:0005576~extracellular region	12	25.5319	0.00189568	CD2, EFNA1, SPAG16, NRP2, FGFBP2, CD8B, GNLY, CD8A, S100A6, CHI3L2, PROK2, IGKV3-11	42	2101	20887	2.84042	0.137572	0.147863	0.147863
KEGG_PATHWAY	hsa04660:T cell receptor signaling pathway	4	8.51064	0.00211458	CD8B, CD8A, CD247, PDCD1	20	122	8840	14.4918	0.111785	0.0592081	0.0592081
INTERPRO	IPR013106:Ig_V-set	6	12.766	0.00283314	CD2, CD8B, CD8A, PDCD1, TIGIT, IGKV3-11	43	481	20607	5.97795	0.416704	0.403873	0.403873
UP_SEQ_FEATURE	DOMAIN:Immunoglobulin V-set	3	6.38298	0.00302246	CD2, CD8A, PDCD1	41	42	20569	35.8345	0.557039	0.271014	0.271014
INTERPRO	IPR003599:Ig_sub	6	12.766	0.00425129	CD8B, FCRL6, CD8A, PDCD1, TIGIT, IGKV3-11	43	529	20607	5.43553	0.554905	0.403873	0.403873
UP_KW_BIOLOGICAL_PROCESS	KW-1064~Adaptive immunity	6	12.766	0.00446509	ZNF683, CD8B, CD8A, CD247, PDCD1, IGKV3-11	26	513	11450	5.1507	0.11777	0.125023	0.125023
GOTERM_BP_DIRECT	GO:0042110~T cell activation	3	6.38298	0.00626632	CD2, CD8B, CD8A	40	60	19734	24.6675	0.78964	0.518016	0.518016
UP_KW_DOMAIN	KW-0393~Immunoglobulin domain	7	14.8936	0.00658988	CD2, CD8B, FCRL6, CD8A, PDCD1, TIGIT, IGKV3-11	33	788	14597	3.92936	0.0823617	0.0856685	0.0856685
SMART	SM00409:IG	6	12.766	0.00678221	CD8B, FCRL6, CD8A, PDCD1, TIGIT, IGKV3-11	26	529	10692	4.66424	0.201145	0.223813	0.223813
INTERPRO	IPR036179:Ig-like_dom_sf	7	14.8936	0.00775589	CD2, CD8B, FCRL6, CD8A, PDCD1, TIGIT, IGKV3-11	43	865	20607	3.87818	0.772217	0.491206	0.491206
UP_SEQ_FEATURE	DOMAIN:Ig-like	6	12.766	0.00926282	CD8B, FCRL6, CD8A, PDCD1, TIGIT, IGKV3-11	41	670	20569	4.49268	0.918186	0.504018	0.504018
UP_SEQ_FEATURE	TOPO_DOM:Extracellular	13	27.6596	0.00936836	NRP2, FCRL6, SLC2A1, SLC4A4, CD2, ITPRIPL1, CD8B, CD8A, CCR9, NMUR1, PDCD1, CD247, TIGIT	41	2992	20569	2.17977	0.920498	0.504018	0.504018
GOTERM_CC_DIRECT	GO:0009897~external side of plasma membrane	5	10.6383	0.00975715	CD2, FCRL6, CD8A, CCR9, PDCD1	42	429	20887	5.79615	0.53457	0.380529	0.380529
UP_KW_DOMAIN	KW-0732~Signal	17	36.1702	0.0147453	SPON2, NRP2, FGFBP2, FCRL6, CD2, EFNA1, PCNX2, ITPRIPL1, CD8B, GNLY, CD8A, CHI3L2, PROK2, PDCD1, CD247, TIGIT, IGKV3-11	33	4410	14597	1.70514	0.175614	0.0958447	0.0958447
UP_KW_BIOLOGICAL_PROCESS	KW-0391~Immunity	7	14.8936	0.015374	ZNF683, SPON2, CD8B, CD8A, CD247, PDCD1, IGKV3-11	26	963	11450	3.20113	0.351968	0.215236	0.215236
GOTERM_BP_DIRECT	GO:0006955~immune response	5	10.6383	0.0171826	CD8B, FCRL6, CD8A, CCR9, IGKV3-11	40	505	19734	4.88465	0.986408	1	1
UP_KW_CELLULAR_COMPONENT	KW-1003~Cell membrane	16	34.0426	0.0183746	ATP8B2, FCRL6, SLC2A1, FNBP1L, SLC4A4, CD2, EFNA1, CD8B, CD8A, S100A6, CCR9, NMUR1, PDCD1, CD247, TIGIT, IGKV3-11	40	4049	17942	1.77249	0.270411	0.312368	0.312368
KEGG_PATHWAY	hsa04640:Hematopoietic cell lineage	3	6.38298	0.0187565	CD2, CD8B, CD8A	20	99	8840	13.3939	0.653661	0.35012	0.35012
INTERPRO	IPR007110:Ig-like_dom	6	12.766	0.018835	CD8B, FCRL6, CD8A, PDCD1, TIGIT, IGKV3-11	43	763	20607	3.76854	0.973023	0.894664	0.894664
INTERPRO	IPR013783:Ig-like_fold	7	14.8936	0.024902	CD2, CD8B, FCRL6, CD8A, PDCD1, TIGIT, IGKV3-11	43	1119	20607	2.99788	0.991698	0.946274	0.946274
GOTERM_BP_DIRECT	GO:0007166~cell surface receptor signaling pathway	4	8.51064	0.0253113	CD2, FCRL6, CD8A, CD247	40	321	19734	6.14766	0.998267	1	1
UP_KW_PTM	KW-1015~Disulfide bond	16	34.0426	0.0266938	SPON2, NRP2, FGFBP2, FCRL6, CD2, EFNA1, CD8B, GNLY, CD8A, CCR9, CHI3L2, PROK2, NMUR1, PDCD1, TIGIT, IGKV3-11	35	3906	14252	1.668	0.216128	0.266938	0.266938
UP_SEQ_FEATURE	TOPO_DOM:Cytoplasmic	14	29.7872	0.0291575	NRP2, ATP8B2, FCRL6, SLC2A1, SLC4A4, CD2, ITPRIPL1, CD8B, CD8A, CCR9, NMUR1, PDCD1, CD247, TIGIT	41	3901	20569	1.80045	0.999651	1	1
GOTERM_CC_DIRECT	GO:0005886~plasma membrane	18	38.2979	0.0292196	SPON2, NRP2, ATP8B2, FCRL6, SLC2A1, FNBP1L, SLC4A4, CD2, EFNA1, CD8B, CD8A, S100A6, CCR9, NMUR1, PDCD1, CD247, TIGIT, IGKV3-11	42	5592	20887	1.60078	0.901045	0.611789	0.611789
GOTERM_CC_DIRECT	GO:0042101~T cell receptor complex	3	6.38298	0.0333108	CD8B, CD8A, CD247	42	146	20887	10.2187	0.928817	0.611789	0.611789
GOTERM_CC_DIRECT	GO:0009986~cell surface	5	10.6383	0.0392172	CD2, CD8B, CCR9, TIGIT, SLC4A4	42	657	20887	3.7847	0.955867	0.611789	0.611789
SMART	SM00406:IGv	4	8.51064	0.0402557	CD8B, CD8A, PDCD1, IGKV3-11	26	329	10692	4.99977	0.742289	0.664219	0.664219
GOTERM_BP_DIRECT	GO:0050868~negative regulation of T cell activation	2	4.25532	0.0407122	PDCD1, TIGIT	40	21	19734	46.9857	0.999967	1	1
UP_KW_CELLULAR_COMPONENT	KW-0964~Secreted	10	21.2766	0.0408282	EFNA1, SPON2, NRP2, FGFBP2, CD8B, GNLY, CD8A, CHI3L2, PROK2, IGKV3-11	40	2180	17942	2.05757	0.50769	0.34704	0.34704
GOTERM_MF_DIRECT	GO:0042288~MHC class I protein binding	2	4.25532	0.042646	CD8B, CD8A	41	21	19304	44.8409	0.985411	1	1
KEGG_PATHWAY	hsa04148:Efferocytosis	3	6.38298	0.0434816	DUSP2, ODC1, SLC2A1	20	156	8840	8.5	0.917048	0.608742	0.608742
BIOCARTA	h_thelperPathway:T Helper Cell Surface Molecules	2	4.25532	0.0436163	CD2, CD247	7	12	1623	38.6429	0.571441	0.207178	0.207178
UP_KW_DISEASE	KW-0772~Systemic lupus erythematosus	2	4.25532	0.0439937	STAT4, PDCD1	10	24	4817	40.1417	0.417187	0.527924	0.527924
GOTERM_BP_DIRECT	GO:0050776~regulation of immune response	2	4.25532	0.0669516	CD8B, PDCD1	40	35	19734	28.1914	1	1	1
GOTERM_BP_DIRECT	GO:0050832~defense response to fungus	2	4.25532	0.0687988	SPON2, GNLY	40	36	19734	27.4083	1	1	1
BIOCARTA	h_il12Pathway:IL12 and Stat4 Dependent Signaling Pathway in Th1 Development	2	4.25532	0.0752779	STAT4, CD247	7	21	1623	22.0816	0.773946	0.27118	0.27118
GOTERM_MF_DIRECT	GO:0019838~growth factor binding	2	4.25532	0.0777841	NRP2, FGFBP2	41	39	19304	24.1451	0.999612	1	1
KEGG_PATHWAY	hsa05340:Primary immunodeficiency	2	4.25532	0.0786671	CD8B, CD8A	20	38	8840	23.2632	0.98983	0.881072	0.881072
GOTERM_MF_DIRECT	GO:0038023~signaling receptor activity	3	6.38298	0.0790505	CD2, NRP2, PDCD1	41	225	19304	6.27772	0.99966	1	1
UP_SEQ_FEATURE	TRANSMEM:Helical	16	34.0426	0.0835963	NRP2, ATP8B2, FCRL6, SLC2A1, SLC4A4, CD2, PCNX2, ITPRIPL1, CD8B, CD8A, PPAT, CCR9, NMUR1, PDCD1, CD247, TIGIT	41	5446	20569	1.47391	1	1	1
BIOCARTA	h_stathminPathway:Stathmin and breast cancer resistance to antimicrotubule agents	2	4.25532	0.0856357	CD2, CD247	7	24	1623	19.3214	0.817499	0.27118	0.27118
GOTERM_BP_DIRECT	GO:0043409~negative regulation of MAPK cascade	2	4.25532	0.0870764	EFNA1, DUSP2	40	46	19734	21.45	1	1	1
UP_SEQ_FEATURE	BINDING:in other chain	2	4.25532	0.0910756	ODC1, NMNAT3	41	49	20569	20.4769	1	1	1
GOTERM_BP_DIRECT	GO:0001525~angiogenesis	3	6.38298	0.0914611	EFNA1, NRP2, PROK2	40	257	19734	5.75895	1	1	1

## Sheet: early_go_blue
Category	Term	Count	%	PValue	Genes	List Total	Pop Hits	Pop Total	Fold Enrichment	Bonferroni	Benjamini	FDR
GOTERM_BP_DIRECT	GO:0002181~cytoplasmic translation	59	25.8772	7.34899e-90	RPL5, RPL30, RPL3, RPL32, RPL34, RPLP1, RPLP0, RPL10A, RPL8, RPL9, RPL6, RPS4X, RPS15, RPS14, RPL7A, RPS19, RPL18A, RPS18, RPL36, RACK1, RPL35, RPL37, RPL39, RPS13, RPS12, RPS9, RPL21, RPS7, RPS8, RPS5, RPL22, RPS6, RPS3A, RPL24, RPL27, RPL26, RPL29, RPL28, RPL10, RPL12, RPL11, RPS15A, RPS3, RPL14, RPL13, RPL15, RPS27A, RPL18, RPL19, RPL35A, RPL23A, RPS26, RPS25, RPS28, RPS27, FAU, RPS21, RPS24, …	225	97	19734	53.3474	8.90698e-87	8.90698e-87	8.7306e-87
GOTERM_CC_DIRECT	GO:0022626~cytosolic ribosome	57	25	1.46328e-87	RPL5, RPL30, RPL3, RPL32, RPL34, RPLP1, RPLP0, RPL10A, RPL8, RPL9, RPL6, RPS4X, RPS15, RPS14, RPL7A, RPS19, RPL18A, RPS18, RPL36, RPL35, RPL37, RPL39, RPS13, RPS12, RPS9, RPL21, RPS7, RPS8, RPS5, RPL22, RPS6, RPS3A, EEF1A1, RPL24, RPL27, RPL26, RPL29, RPL28, RPL10, RPL12, RPL11, RPS15A, RPS3, RPL14, RPL13, RPL15, RPS27A, RPL18, RPL19, RPL35A, RPL23A, RPS25, RPS27, FAU, RPS21, RPS24, RPS23	228	94	20887	55.5505	4.66787e-85	4.66787e-85	3.98013e-85
GOTERM_BP_DIRECT	GO:0006412~translation	63	27.6316	5.89326e-73	RPL5, RPL30, RPL3, RPL32, RPL34, RPLP1, RPLP0, RPL10A, RPL8, RPL9, RPL6, RPS4X, RPS15, RPS14, RPL7A, RPS19, RPL18A, RPL36AL, RPS18, RPL36, RPL35, RPL37, RPL39, RPS13, RPS12, RPS9, RPL21, RPS7, RPS8, RPS5, RPL22, RPS6, RPS3A, EEF1A1, RPL24, RPL27, RPL26, RPL29, RPL28, RPL10, RPL12, RPL11, RPS4Y1, RPS15A, RPS3, RPL14, RPL13, RPL15, RPS27A, RPL18, RPL19, RPL35A, RPL23A, RPS26, RPS25, RPS28, RPS27, N…	225	202	19734	27.3541	7.14263e-70	3.57131e-70	3.50059e-70
GOTERM_MF_DIRECT	GO:0003735~structural constituent of ribosome	61	26.7544	1.5634e-70	RPL5, RPL30, RPL3, RPL32, RPL34, RPLP1, RPLP0, RPL10A, RPL8, RPL9, RPL6, RPS4X, RPS15, RPS14, RPL7A, RPS19, RPL18A, RPL36AL, RPS18, RPL36, RPL35, RPL37, RPL39, RPS13, RPS12, RPS9, RPL21, RPS7, RPS8, RPS5, RPL22, RPS6, RPS3A, RPL24, RPL27, RPL26, RPL29, RPL28, RPL10, RPL12, RPL11, RPS4Y1, RPS15A, RPS3, RPL14, RPL13, RPL15, RPS27A, RPL18, RPL19, RPL35A, RPL23A, RPS26, RPS25, RPS28, RPS27, FAU, RPS2…	226	191	19304	27.2794	5.51879e-68	5.51879e-68	5.29992e-68
UP_KW_MOLECULAR_FUNCTION	KW-0689~Ribosomal protein	61	26.7544	1.31742e-68	RPL5, RPL30, RPL3, RPL32, RPL34, RPLP1, RPLP0, RPL10A, RPL8, RPL9, RPL6, RPS4X, RPS15, RPS14, RPL7A, RPS19, RPL18A, RPL36AL, RPS18, RPL36, RACK1, RPL35, RPL37, RPL39, RPS13, RPS12, RPS9, RPL21, RPS7, RPS8, RPS5, RPL22, RPS6, RPS3A, RPL24, RPL27, RPL26, RPL29, RPL28, RPL10, RPL12, RPL11, RPS4Y1, RPS15A, RPS3, RPL14, RPL13, RPL15, RPS27A, RPL18, RPL19, RPL35A, RPL23A, RPS26, RPS25, RPS28, RPS27, FA…	156	197	11889	23.5985	6.85057e-67	6.85057e-67	6.3236e-67
KEGG_PATHWAY	hsa03010:Ribosome	61	26.7544	4.3491e-62	RPL5, RPL30, RPL3, RPL32, RPL34, RPLP1, RPLP0, RPL10A, RPL8, RPL9, RPL6, RPS4X, RPS15, RPS14, RPL7A, RPS19, RPL18A, RPL36AL, RPS18, RPL36, RPL35, RPL37, RPL39, RPS13, RPS12, RPS9, RPL21, RPS7, RPS8, RPS5, RPL22, RPS6, RPS3A, RPL24, RPL27, RPL26, RPL29, RPL28, RPL10, RPL12, RPL11, RPS4Y1, RPS15A, RPS3, RPL14, RPL13, RPL15, RPS27A, RPL18, RPL19, RPL35A, RPL23A, RPS26, RPS25, RPS28, RPS27, FAU, RPS2…	172	172	8840	18.2274	8.74169e-60	8.74169e-60	7.43696e-60
UP_KW_MOLECULAR_FUNCTION	KW-0687~Ribonucleoprotein	64	28.0702	2.27751e-59	RPL5, RPL30, RPL3, RPL32, RPL34, RPLP1, RPLP0, RPL10A, SRP14, RPL8, RPL9, RPL6, RPS4X, RPS15, RPS14, RPL7A, RPS19, RPL18A, RPL36AL, RPS18, RPL36, RACK1, RPL35, RPL37, RPL39, RPS13, RPS12, RPS9, RPL21, RPS7, RPS8, RPS5, RPL22, RPS6, RPS3A, RPL24, RPL27, RPL26, RPL29, RPL28, RPL10, RPL12, RPL11, RPS4Y1, RPS15A, HNRNPDL, RPS3, RPL14, RPL13, RPL15, RPS27A, HNRNPA1, RPL18, RPL19, RPL35A, RPL23A, RPS26…	156	316	11889	15.4352	1.18431e-57	5.92153e-58	5.46603e-58
KEGG_PATHWAY	hsa05171:Coronavirus disease - COVID-19	61	26.7544	1.94822e-52	RPL5, RPL30, RPL3, RPL32, RPL34, RPLP1, RPLP0, RPL10A, RPL8, RPL9, RPL6, RPS4X, RPS15, RPS14, RPL7A, RPS19, RPL18A, RPL36AL, RPS18, RPL36, RPL35, RPL37, RPL39, RPS13, RPS12, RPS9, RPL21, RPS7, RPS8, RPS5, RPL22, RPS6, RPS3A, RPL24, RPL27, RPL26, RPL29, RPL28, RPL10, RPL12, RPL11, RPS4Y1, RPS15A, RPS3, RPL14, RPL13, RPL15, RPS27A, RPL18, RPL19, RPL35A, RPL23A, RPS26, RPS25, RPS28, RPS27, FAU, RPS2…	172	238	8840	13.1728	3.91592e-50	1.95796e-50	1.66573e-50
GOTERM_CC_DIRECT	GO:0022625~cytosolic large ribosomal subunit	35	15.3509	1.23529e-46	RPL5, RPL30, RPL3, RPL32, RPL10, RPL34, RPLP1, RPL12, RPLP0, RPL11, RPL10A, RPL8, RPL9, RPL6, RPL7A, RPL18A, RPL36AL, RPL36, RPL14, RPL35, RPL13, RPL37, RPL15, RPL18, RPL39, RPL19, RPL21, RPL22, RPL35A, RPL23A, RPL24, RPL27, RPL26, RPL29, RPL28	228	78	20887	41.1069	3.94056e-44	1.97028e-44	1.67999e-44
GOTERM_MF_DIRECT	GO:0003723~RNA binding	88	38.5965	5.70989e-40	RPL5, RPL30, RPL3, RPL32, RPL34, RPLP0, ENO1, RPL10A, SRP14, RPL8, RPL9, RPL6, RPS4X, RBM3, RPS15, RPS14, RPL7A, RPS19, RPL18A, RPS18, TMSB4X, SUMO2, RPL36, RACK1, RPL35, RPL37, HMGN2, RPL39, RPS13, RPS12, RPS9, RPL21, RPS7, RPS8, RPS5, RPL22, RPS6, EDF1, RPS3A, EEF1A1, RPL24, RPL27, RPL26, PABPC1, RPL29, SLC25A5, PFN1, ALDOA, RPL28, PPIA, RPL10, RPL12, RPL11, RPS4Y1, RPS15A, HNRNPDL, UBB, PRDX1,…	226	1455	19304	5.16605	2.01559e-37	1.0078e-37	9.67826e-38
UP_KW_PTM	KW-0007~Acetylation	135	59.2105	4.25495e-37	RPL5, RPL30, RPL3, RPL34, GMFG, ENO1, RPL10A, PHB2, RPL9, RPL6, ACTG1, RPS15, EEF1B2, RPS19, RPS18, MPC1, FTH1, CFL1, ARHGDIB, RPL36, RPL35, RPL37, HMGN2, TMSB10, RPS13, RPS12, RPS9, ATP6V1G1, RPS7, RPS8, RPS5, USP3, RPS6, COX6B1, EML4, EEF1A1, MYL6, RPL24, RPL27, RPL29, PFN1, RPL28, PPIA, UQCRB, COX7A2, UQCRH, SYNGR2, HNRNPDL, PRDX1, PGK1, NDUFV2, ATP5MG, ATP5MF, S100A11, FIS1, TBCB, EEF2, HIGD2…	201	3511	14252	2.72636	9.36088e-36	9.78637e-36	8.0844e-36
GOTERM_CC_DIRECT	GO:0022627~cytosolic small ribosomal subunit	26	11.4035	7.56909e-36	RPS4Y1, RPS15, RPS4X, RPS14, RPS15A, RPS19, RPS18, RACK1, RPS3, RPS27A, RPS13, RPS12, RPS9, RPS7, RPS8, RPS5, RPS6, RPS3A, RPS26, RPS25, RPS28, RPS27, FAU, RPS21, RPS24, RPS23	228	52	20887	45.8048	2.41454e-33	8.04846e-34	6.86264e-34
GOTERM_CC_DIRECT	GO:0005840~ribosome	32	14.0351	1.87175e-34	RPL10, RPLP1, RPS4Y1, RPL9, RPL6, RPS4X, RPS14, RPL7A, RPS19, RPS18, RPL36, RACK1, RPS3, RPL15, RPS27A, RPS13, RPS9, RPL21, RPS7, RPS5, RPL22, RPS6, RPS3A, EEF2, RPS26, EEF1A1, RPS25, RPS28, RPS27, RPL27, RSL24D1, RPS23	228	118	20887	24.8433	5.97087e-32	1.49272e-32	1.27279e-32
GOTERM_CC_DIRECT	GO:0070062~extracellular exosome	92	40.3509	9.14389e-31	RPL5, SLC25A3, RPL30, SERPINA1, RPL3, RPL34, RPLP0, BRK1, GHITM, ENO1, RPL10A, ACTG1, RPS4X, RPS14, HINT1, CAPZB, RPS19, RPS18, FTH1, ARHGDIB, CFL1, RACK1, CLIC1, B2M, RPS13, RPS9, ATP6V1G1, TPI1, RPS8, RPS5, TUBB, PGAM1, RPL22, HLA-C, RPS3A, RHOA, VAMP8, EEF1A1, MYL6, NPC2, PSME1, RPL24, RPL27, RPL26, PABPC1, TKT, PFN1, ALDOA, RPL28, ATP6V0C, GAPDH, PPIA, GSTP1, RPL12, RPL11, MYL12A, MYL12B, CST…	228	2258	20887	3.73255	2.9169e-28	5.8338e-29	4.97428e-29
GOTERM_CC_DIRECT	GO:0005829~cytosol	141	61.8421	4.07783e-28	RPL5, RPL30, RPL3, RPL32, RPL34, ENO1, SRP14, RPL10A, RPL8, BACH1, RPL9, RPL6, ACTG1, RPS15, EEF1B2, PYCARD, RPS14, RPS19, RPL18A, RPL36AL, RPS18, FTH1, CFL1, ARHGDIB, RPL36, RPL35, RPL37, RPL39, B2M, RPS13, RPS12, SKP1, RPS9, ATP6V1G1, RPL21, RPS7, RPS8, RPS5, RPL22, RPS6, YOD1, EML4, EEF1A1, MYL6, PSME1, RPL24, RPL27, RPL26, RPL29, PFN1, RPL28, PPIA, PRR13, RPS4Y1, OAZ1, MYL12A, MYL12B, HNRNPDL…	228	5649	20887	2.28659	1.30083e-25	2.16805e-26	1.84862e-26
GOTERM_CC_DIRECT	GO:0005925~focal adhesion	42	18.4211	1.22386e-26	RPL5, RPL30, RPL3, RPLP1, RPL12, RPLP0, RPL10A, RPL8, RPL9, RPL6, ACTG1, RPS15, CDC42, RPS4X, RPS14, RPL7A, RPS19, RPS18, CFL1, RPS3, RPL18, B2M, RPS13, RPL19, NPM1, RPS9, RPS7, RPS8, RPS5, RPL22, RPS3A, SSH2, RHOA, PTPRC, ARPC2, ARPC3, ZYX, RPL27, PABPC1, PFN1, ATP6V0C, PPIA	228	435	20887	8.84507	3.90412e-24	5.57732e-25	4.75558e-25
UP_KW_DISEASE	KW-1024~Diamond-Blackfan anemia	15	6.57895	1.09493e-22	RPL5, RPS7, RPL11, RPL35A, RPS26, RPS28, RPS15A, RPS27, RPS19, RPL35, RPL27, RPL26, RPL15, RPL18, RPS24	69	20	4817	52.3587	3.94173e-21	3.94173e-21	3.94173e-21
KEGG_PATHWAY	hsa00190:Oxidative phosphorylation	29	12.7193	2.47823e-21	COX7B, NDUFB7, UQCRB, NDUFB4, COX4I1, ATP5MC2, ATP5MC3, COX7A2, UQCR10, COX5B, COX6A1, COX7C, COX5A, UQCRH, ATP5F1B, NDUFV2, ATP5MG, ATP5MF, ATP6V1G1, NDUFA6, NDUFA4, NDUFA1, COX6C, ATP5F1C, ATP5F1D, ATP5F1E, COX6B1, NDUFS7, ATP6V0C	172	138	8840	10.8005	4.98124e-19	1.66041e-19	1.41259e-19
UP_KW_CELLULAR_COMPONENT	KW-0999~Mitochondrion inner membrane	33	14.4737	1.17565e-19	SLC25A3, COX7B, NDUFB7, UQCRB, NDUFB4, COX4I1, COX7A2, UQCR10, GHITM, COX5B, COX6A1, PHB2, COX7C, COX5A, UQCRH, ATP5F1B, MPC1, RPS3, NDUFV2, ATP5MG, ATP5MF, NDUFA6, NDUFA4, NDUFA1, COX6C, ATP5F1C, ATP5F1D, ATP5F1E, HIGD2A, COX6B1, NDUFS7, SLC25A5, SLC25A6	212	348	17942	8.02546	4.23233e-18	4.23233e-18	3.52694e-18
GOTERM_BP_DIRECT	GO:0042274~ribosomal small subunit biogenesis	19	8.33333	3.32842e-19	NPM1, RPS9, RPS7, RPS8, RPS5, RPS6, RPS3A, RPS15, RPS4X, RPS14, RPS25, RPS28, RPS15A, RPS27, RPS19, RPS24, RPS13, RPS23, RPS12	225	76	19734	21.9267	4.03405e-16	1.34468e-16	1.31806e-16
GOTERM_CC_DIRECT	GO:0005737~cytoplasm	126	55.2632	1.22242e-18	RIPOR2, RPL5, RPL30, RPL3, RPL32, CCNI, RPL34, ENO1, SRP14, RPL10A, RPL8, BACH1, PHB2, RPL9, RPL6, ACTG1, RPS15, EEF1B2, PYCARD, RPS14, RPS19, RPL18A, RPS18, FTH1, CFL1, ARHGDIB, RPL36, RPL35, RPL37, HMGN2, TMSB10, RPS13, RPS12, SKP1, RPS9, RPL21, RPS7, RPS8, RPS5, USP3, RPL22, RPS6, YOD1, EML4, EEF1A1, PSME1, RPL24, RPL27, RPL26, RPL29, PFN1, RPL28, PPIA, OAZ1, MYL12A, MYL12B, HNRNPDL, UBB, PRDX…	228	5754	20887	2.00605	3.89953e-16	4.87441e-17	4.15624e-17
UP_KW_CELLULAR_COMPONENT	KW-0963~Cytoplasm	131	57.4561	1.27548e-18	IFITM3, RIPOR2, RPL5, RPL30, RPL3, RPL32, RPL34, ENO1, SRP14, RPL10A, RPL8, PHB2, RPL9, RPL6, ACTG1, RPS15, PYCARD, RPS14, RPS19, RPL18A, RPL36AL, RPS18, FTH1, CFL1, ARHGDIB, RPL36, RPL35, RPL37, HMGN2, RPL39, TMSB10, RPS13, RPS12, RPS9, RPL21, RPS7, RPS8, RPS5, USP3, RPL22, RPS6, YOD1, EML4, EEF1A1, RPL24, RPL27, RPL26, RPL29, PFN1, RPL28, PPIA, HNRNPDL, UBB, PRDX1, PGK1, S100A12, S100A11, BTF3,…	212	5805	17942	1.90987	4.59174e-17	2.29587e-17	1.91323e-17
UP_KW_PTM	KW-1017~Isopeptide bond	76	33.3333	1.5945e-18	IFITM3, RPL5, RPL30, RPL3, RPL32, RPL34, RPLP1, RPLP0, ENO1, RPL10A, RPL8, RPL6, ACTG1, EEF1B2, RPS4X, PYCARD, RPS15, RPS14, RPL7A, RPL18A, RPS18, TMSB4X, CFL1, SUMO2, RPL35, LRRFIP1, HMGN2, RPS13, SKP1, RPS9, TPI1, RPS7, RPS8, RPS5, TUBB, RPS6, RPS3A, RHOA, EEF1A1, ZEB2, RPL24, RPL26, TKT, PFN1, ALDOA, RPL28, GAPDH, PPIA, PTMA, RPL10, RPL12, RPL11, HNRNPDL, UBB, PRDX1, RPS3, RPL14, SAP18, RPL13,…	201	1876	14252	2.8725	3.5079e-17	1.83367e-17	1.51477e-17
KEGG_PATHWAY	hsa05012:Parkinson disease	33	14.4737	6.0532e-17	COX7B, NDUFB7, UQCRB, NDUFB4, COX4I1, ATP5MC2, ATP5MC3, COX7A2, UQCR10, COX5B, COX6A1, COX7C, COX5A, UQCRH, ATP5F1B, UBB, PSMB1, RPS27A, NDUFV2, NDUFA6, NDUFA4, TUBB, NDUFA1, COX6C, ATP5F1C, ATP5F1D, ATP5F1E, SOD1, COX6B1, NDUFS7, SLC25A5, CALM2, SLC25A6	172	271	8840	6.25847	2.23155e-14	3.04173e-15	2.58774e-15
GOTERM_CC_DIRECT	GO:0005743~mitochondrial inner membrane	34	14.9123	8.09974e-17	SLC25A3, COX7B, NDUFB7, UQCRB, NDUFB4, COX4I1, ATP5MC2, ATP5MC3, UQCR10, GHITM, COX5B, COX6A1, PHB2, COX7C, COX5A, UQCRH, ATP5F1B, MPC1, RPS3, NDUFV2, ATP5MG, ATP5MF, NDUFA6, NDUFA4, NDUFA1, COX6C, ATP5F1C, ATP5F1D, ATP5F1E, HIGD2A, COX6B1, NDUFS7, SLC25A5, SLC25A6	228	501	20887	6.21702	3.54161e-14	2.87091e-15	2.44792e-15
KEGG_PATHWAY	hsa05415:Diabetic cardiomyopathy	29	12.7193	1.44875e-16	COX7B, NDUFB7, UQCRB, NDUFB4, COX4I1, ATP5MC2, ATP5MC3, COX7A2, UQCR10, COX5B, COX6A1, COX7C, COX5A, UQCRH, ATP5F1B, MPC1, NDUFV2, NDUFA6, NDUFA4, NDUFA1, COX6C, ATP5F1C, ATP5F1D, ATP5F1E, COX6B1, NDUFS7, SLC25A5, GAPDH, SLC25A6	172	205	8840	7.27056	2.23155e-14	5.82398e-15	4.95473e-15
GOTERM_CC_DIRECT	GO:0032040~small-subunit processome	17	7.45614	1.62971e-16	RPS9, RPS7, RPS8, RPS5, RPS6, RPS3A, RPS4X, RPS14, RPS28, RPS15A, RPS27, RPS19, RPS27A, RPS24, RPS13, RPS23, RPS12	228	77	20887	20.2255	3.54161e-14	5.19878e-15	4.43282e-15
UP_SEQ_FEATURE	CROSSLNK:Glycyl lysine isopeptide (Lys-Gly) (interchain with G-Cter in SUMO2); alternate	28	12.2807	3.44699e-16	RPL5, RPL30, RPL3, RPLP0, RPL11, ENO1, RPL10A, RPL7A, RPS18, TMSB4X, PRDX1, SUMO2, RPS3, RPL13, HMGN2, HNRNPA1, NPM1, RPS7, RPS5, RPS3A, ZEB2, NACA, RPL24, PFN1, ALDOA, CALM2, PPIA, PTMA	213	350	20569	7.72545	2.58793e-13	2.67831e-13	2.61282e-13
KEGG_PATHWAY	hsa05208:Chemical carcinogenesis - reactive oxygen species	29	12.7193	2.10951e-15	COX7B, NDUFB7, UQCRB, NDUFB4, COX4I1, ATP5MC2, ATP5MC3, COX7A2, UQCR10, COX5B, COX6A1, COX7C, COX5A, UQCRH, ATP5F1B, HMOX1, NDUFV2, NDUFA6, NDUFA4, NDUFA1, COX6C, ATP5F1C, ATP5F1D, ATP5F1E, SOD1, COX6B1, NDUFS7, SLC25A5, SLC25A6	172	226	8840	6.59498	4.23994e-13	7.06685e-14	6.0121e-14
KEGG_PATHWAY	hsa04714:Thermogenesis	29	12.7193	5.86049e-15	COX7B, NDUFB7, UQCRB, NDUFB4, COX4I1, ATP5MC2, ATP5MC3, COX7A2, UQCR10, COX5B, COX6A1, COX7C, COX5A, UQCRH, ACTG1, ATP5F1B, NDUFV2, ATP5MG, ATP5MF, NDUFA6, NDUFA4, RPS6, NDUFA1, COX6C, ATP5F1C, ATP5F1D, ATP5F1E, COX6B1, NDUFS7	172	235	8840	6.3424	1.18272e-12	1.6828e-13	1.43163e-13
GOTERM_CC_DIRECT	GO:0015935~small ribosomal subunit	10	4.38596	8.47999e-15	RPS26, RPS4X, RPS25, RPS28, RPS18, RPS6, RACK1, FAU, RPS21, RPS24	228	15	20887	61.0731	2.69162e-12	2.4592e-13	2.09687e-13
GOTERM_BP_DIRECT	GO:0045333~cellular respiration	13	5.70175	1.43706e-14	COX7B, UQCRB, NDUFA4, COX4I1, COX7A2, UQCR10, COX6C, COX5B, COX6A1, COX5A, COX7C, UQCRH, COX6B1	225	40	19734	28.5047	1.73581e-11	4.3543e-12	4.26808e-12
GOTERM_CC_DIRECT	GO:1990904~ribonucleoprotein complex	22	9.64912	1.51388e-14	RPL5, NPM1, RPS9, RPS7, RPS8, RPLP1, RPS5, RPL22, RPS6, RPLP0, RPS3A, EEF2, RPS4X, HNRNPDL, RPS3, RACK1, RPL27, RPL26, PABPC1, HNRNPA1, RPS27A, GAPDH	228	210	20887	9.5972	4.81659e-12	4.0244e-13	3.43147e-13
GOTERM_BP_DIRECT	GO:1902600~proton transmembrane transport	19	8.33333	2.71335e-14	SLC25A3, COX7B, COX4I1, ATP5MC2, ATP5MC3, UQCR10, GHITM, COX5B, ATP5F1C, ATP5F1D, COX5A, ATP5F1E, UQCRH, COX6B1, ATP5F1B, SLC25A5, ATP5MG, ATP6V0C, ATP5MF	225	139	19734	11.9887	3.28324e-11	6.57716e-12	6.44692e-12
GOTERM_MF_DIRECT	GO:0005515~protein binding	199	87.2807	2.88332e-14	IFITM3, RPL5, RPL30, RPL3, CCNI, RPL34, GHITM, ENO1, RPL8, BACH1, PHB2, RPL9, RPL6, RPS15, RPS14, RPS19, RPL18A, RPL36AL, RPS18, FTH1, B2M, RPS13, RPS12, SKP1, ATP6V1G1, RPL21, RPL22, HLA-C, YOD1, EML4, MYL6, PSME1, RPL24, RPL27, RPL26, PFN1, RPL28, PRR13, OAZ1, MYL12A, MYL12B, SYNGR2, PRDX1, HMOX1, S100A12, SARAF, HLA-DQA1, S100A11, BTF3, FIS1, RPS26, RPS25, RPS28, RPS27, FXYD5, RPS21, CALM2, HL…	226	12754	19304	1.33274	1.01896e-11	3.3927e-12	3.25815e-12
GOTERM_CC_DIRECT	GO:0016020~membrane	108	47.3684	3.29686e-14	RPL5, RPL30, RPL32, GHITM, ENO1, RPL10A, RPL8, RPL9, SLC8A1, RPL6, ACTG1, RPS15, RPS14, RPS19, RPL18A, RPS18, FCGRT, FTH1, CFL1, ARHGDIB, RPL36, RPL35, B2M, RPS13, RPS12, RPS9, RPL21, RPS7, RPS8, RPS5, RPS6, HLA-C, EML4, EEF1A1, MYL6, TYROBP, RPL24, RPL27, RPL26, RPL29, PFN1, RPL28, PPIA, RPS4Y1, SYNGR2, PGK1, HMOX1, HLA-DQA1, FIS1, HLA-DRB5, EEF2, CALHM6, RPS26, PTPRC, ARPC3, HLA-DRA, FXYD5, CAL…	228	5048	20887	1.95995	1.05186e-11	8.08998e-13	6.89804e-13
UP_SEQ_FEATURE	CROSSLNK:Glycyl lysine isopeptide (Lys-Gly) (interchain with G-Cter in SUMO2)	47	20.614	5.70208e-14	RPL3, RPL32, RPL10, RPL34, RPL12, RPL11, RPL10A, RPL8, RPL6, RPS15, EEF1B2, RPS4X, RPS14, RPL7A, HNRNPDL, RPL18A, RPS18, PRDX1, SUMO2, CFL1, RPL14, RPS3, RPL35, SAP18, RPL13, LRRFIP1, RPL15, HNRNPA1, RPL18, RPS13, NPM1, RPS9, RPS7, RPS8, RPS6, RPL23A, ZEB2, ARPC3, RPL24, EIF3H, RPL26, TKT, RPL28, RPS21, GAPDH, RPS24, RPS23	213	1277	20569	3.55419	4.43399e-11	2.21526e-11	2.16109e-11
KEGG_PATHWAY	hsa05020:Prion disease	30	13.1579	6.20242e-14	COX7B, NDUFB7, UQCRB, NDUFB4, COX4I1, ATP5MC2, ATP5MC3, COX7A2, UQCR10, COX5B, COX6A1, COX7C, COX5A, UQCRH, ATP5F1B, PSMB1, NDUFV2, NDUFA6, NDUFA4, TUBB, NDUFA1, COX6C, ATP5F1C, ATP5F1D, ATP5F1E, SOD1, COX6B1, NDUFS7, SLC25A5, SLC25A6	172	278	8840	5.54626	1.24744e-11	1.55836e-12	1.32577e-12
GOTERM_CC_DIRECT	GO:0045202~synapse	30	13.1579	2.61034e-13	RPL34, SLC8A1, ACTG1, RPS15, RPS4X, RPL7A, RPS15A, RPL36, RPL13, RPL15, RPS27A, RPL19, RPS9, RPL21, RPS7, RPS5, RPS3A, EEF2, RPS26, RPS28, PTPRC, EIF3L, RGS10, RPL24, RPL27, RPL26, EIF3F, RPL28, RPS21, RPS23	228	505	20887	5.44216	8.32633e-11	5.94784e-12	5.07151e-12
KEGG_PATHWAY	hsa05016:Huntington disease	30	13.1579	1.11303e-12	COX7B, NDUFB7, UQCRB, NDUFB4, COX4I1, ATP5MC2, ATP5MC3, COX7A2, UQCR10, COX5B, COX6A1, COX7C, COX5A, UQCRH, ATP5F1B, PSMB1, NDUFV2, NDUFA6, NDUFA4, TUBB, NDUFA1, COX6C, ATP5F1C, ATP5F1D, ATP5F1E, SOD1, COX6B1, NDUFS7, SLC25A5, SLC25A6	172	311	8840	4.95775	2.23713e-10	2.48576e-11	2.11475e-11
UP_KW_PTM	KW-0832~Ubl conjugation	81	35.5263	3.03786e-12	IFITM3, RPL5, RPL30, RPL3, RPL32, RPL34, RPLP1, RPLP0, ENO1, RPL10A, RPL8, BACH1, RPL6, EEF1B2, RPS4X, PYCARD, RPS15, RPS14, RPL7A, RPL18A, RPS18, TMSB4X, CFL1, SUMO2, RPL35, LRRFIP1, HMGN2, RPS13, SKP1, RPS9, TPI1, RPS7, RPS8, RPS5, TUBB, RPS6, RPS3A, RHOA, EEF1A1, ZEB2, RPL24, RPL26, TKT, PFN1, ALDOA, RPL28, ATP6V0C, GAPDH, PPIA, PTMA, RPL10, RPL12, RPL11, HNRNPDL, UBB, PRDX1, RPS3, RPL14, SAP1…	201	2701	14252	2.12638	6.68339e-11	2.32903e-11	1.92398e-11
GOTERM_CC_DIRECT	GO:0005751~mitochondrial respiratory chain complex IV	10	4.38596	4.8023e-12	COX7B, NDUFA4, COX4I1, COX7A2, COX5B, COX6C, COX6A1, COX5A, COX7C, COX6B1	228	26	20887	35.2345	1.53192e-09	1.02129e-10	8.70817e-11
GOTERM_BP_DIRECT	GO:0006123~mitochondrial electron transport, cytochrome c to oxygen	10	4.38596	7.03762e-12	COX7B, NDUFA4, COX4I1, COX7A2, COX5B, COX6C, COX6A1, COX5A, COX7C, COX6B1	225	26	19734	33.7333	8.52956e-09	1.4216e-09	1.39345e-09
KEGG_PATHWAY	hsa05014:Amyotrophic lateral sclerosis	31	13.5965	1.69462e-11	COX7B, NDUFB7, UQCRB, NDUFB4, COX4I1, ATP5MC2, ATP5MC3, COX7A2, UQCR10, COX5B, COX6A1, COX7C, COX5A, UQCRH, ACTG1, ATP5F1B, PSMB1, HNRNPA1, NDUFV2, NDUFA6, NDUFA4, TUBB, NDUFA1, COX6C, ATP5F1C, ATP5F1D, ATP5F1E, SOD1, COX6B1, NDUFS7, PFN1	172	371	8840	4.29449	3.40619e-09	3.40619e-10	2.8978e-10
UP_SEQ_FEATURE	TOPO_DOM:Mitochondrial matrix	14	6.14035	3.31112e-11	SLC25A3, COX7B, NDUFA4, COX4I1, COX7A2, UQCR10, GHITM, COX6C, COX6A1, COX7C, HIGD2A, MPC1, SLC25A5, SLC25A6	213	100	20569	13.5195	2.57274e-08	8.5758e-09	8.3661e-09
KEGG_PATHWAY	hsa05010:Alzheimer disease	31	13.5965	6.31871e-11	COX7B, NDUFB7, UQCRB, NDUFB4, COX4I1, ATP5MC2, ATP5MC3, COX7A2, UQCR10, COX5B, COX6A1, COX7C, COX5A, UQCRH, ATP5F1B, PSMB1, NDUFV2, NDUFA6, NDUFA4, TUBB, NDUFA1, COX6C, ATP5F1C, ATP5F1D, ATP5F1E, COX6B1, NDUFS7, SLC25A5, GAPDH, CALM2, SLC25A6	172	391	8840	4.07482	1.27006e-08	1.1546e-09	9.82272e-10
KEGG_PATHWAY	hsa04932:Non-alcoholic fatty liver disease	20	8.77193	1.42074e-10	COX7B, NDUFB7, NDUFA6, UQCRB, NDUFA4, NDUFB4, COX4I1, NDUFA1, COX7A2, UQCR10, COX6C, COX5B, COX6A1, COX5A, COX7C, UQCRH, COX6B1, CDC42, NDUFS7, NDUFV2	172	157	8840	6.54718	2.85568e-08	2.37974e-09	2.02455e-09
GOTERM_CC_DIRECT	GO:0042613~MHC class II protein complex	9	3.94737	2.27085e-10	CD74, HLA-DRB5, HLA-DPB1, HLA-DRA, HLA-C, B2M, HLA-DRB1, HLA-DQA1, HLA-DPA1	228	26	20887	31.711	7.24402e-08	4.52752e-09	3.86045e-09
GOTERM_BP_DIRECT	GO:0042776~proton motive force-driven mitochondrial ATP synthesis	12	5.26316	2.31932e-10	NDUFB7, ATP5F1B, NDUFA6, NDUFS7, NDUFB4, NDUFA1, NDUFV2, ATP5F1C, ATP5F1D, ATP5MG, ATP5F1E, ATP5MF	225	67	19734	15.7087	2.81102e-07	4.01574e-08	3.93622e-08
GOTERM_BP_DIRECT	GO:0015986~proton motive force-driven ATP synthesis	9	3.94737	3.18657e-10	ATP5F1B, ATP5MC2, ATP5MC3, ATP5F1C, ATP5F1D, ATP5MG, ATP6V0C, ATP5F1E, ATP5MF	225	26	19734	30.36	3.86213e-07	4.82766e-08	4.73206e-08
UP_SEQ_FEATURE	TOPO_DOM:Mitochondrial intermembrane	15	6.57895	3.61737e-10	FIS1, SLC25A3, COX7B, NDUFA4, COX4I1, COX7A2, UQCR10, GHITM, COX6C, COX6A1, COX7C, MPC1, TOMM7, SLC25A5, SLC25A6	213	146	20569	9.92138	2.8107e-07	7.02675e-08	6.85492e-08
UP_SEQ_FEATURE	DOMAIN:Immunoglobulin C1-set	8	3.50877	5.07604e-10	HLA-DRB5, HLA-DPB1, HLA-DRA, HLA-C, B2M, HLA-DRB1, HLA-DQA1, HLA-DPA1	213	19	20569	40.6602	3.94408e-07	7.88816e-08	7.69527e-08
KEGG_PATHWAY	hsa05022:Pathways of neurodegeneration - multiple diseases	33	14.4737	5.92665e-10	COX7B, NDUFB7, UQCRB, NDUFB4, COX4I1, ATP5MC2, ATP5MC3, COX7A2, UQCR10, COX5B, COX6A1, COX7C, COX5A, UQCRH, ATP5F1B, UBB, PSMB1, RPS27A, NDUFV2, NDUFA6, NDUFA4, TUBB, NDUFA1, COX6C, ATP5F1C, ATP5F1D, ATP5F1E, SOD1, COX6B1, NDUFS7, SLC25A5, CALM2, SLC25A6	172	483	8840	3.51148	1.19126e-07	9.16351e-09	7.79582e-09
UP_KW_BIOLOGICAL_PROCESS	KW-0679~Respiratory chain	11	4.82456	1.39077e-09	NDUFB7, NDUFA6, UQCRB, NDUFS7, NDUFA4, NDUFB4, NDUFA1, UQCR10, NDUFV2, UQCRH, HIGD2A	119	67	11450	15.7971	8.62278e-08	8.62278e-08	7.9274e-08
GOTERM_BP_DIRECT	GO:0019886~antigen processing and presentation of exogenous peptide antigen via MHC class II	9	3.94737	1.53239e-09	CD74, HLA-DRB5, FCER1G, HLA-DPB1, HLA-DRA, B2M, HLA-DRB1, HLA-DQA1, HLA-DPA1	225	31	19734	25.4632	1.85725e-06	2.06361e-07	2.02275e-07
GOTERM_CC_DIRECT	GO:0014069~postsynaptic density	18	7.89474	1.56547e-09	RPL30, RPL12, RPLP0, RPL10A, RPL8, PHB2, RPL6, SLC8A1, RPS14, RPS25, RPS27, CAPZB, RPS19, RPS18, RPS3, RPL14, EIF3E, RPS13	228	244	20887	6.75809	4.99384e-07	2.93755e-08	2.50475e-08
GOTERM_MF_DIRECT	GO:0019843~rRNA binding	10	4.38596	2.08258e-09	RPS4X, NPM1, RPS9, RPS18, RPS5, RPL23A, RPL37, RPS4Y1, RPL8, RPL9	226	45	19304	18.9813	7.35152e-07	1.83788e-07	1.76499e-07
GOTERM_BP_DIRECT	GO:0006364~rRNA processing	14	6.14035	2.22897e-09	RPL5, RPS7, RPS6, RPL11, RPL35A, RPS15, RPS25, RPS28, RPS27, RPS19, RPL14, RPL27, RPL26, RPS24	225	127	19734	9.66845	2.70151e-06	2.70152e-07	2.64802e-07
UP_KW_MOLECULAR_FUNCTION	KW-0699~rRNA-binding	9	3.94737	2.36944e-09	RPS4X, RPL5, RPS9, RPS18, RPL11, RPL23A, RPL37, RPS4Y1, RPL8	156	29	11889	23.6519	1.23211e-07	4.10703e-08	3.7911e-08
GOTERM_MF_DIRECT	GO:0045296~cadherin binding	21	9.21053	2.6498e-09	RPL34, RPL23A, ENO1, EEF2, RPL6, RPS26, RPL7A, CAPZB, EEF1D, PRDX1, RPL14, RACK1, RPL24, EIF3E, FXYD5, LRRFIP1, RPL15, PFN1, ALDOA, RPL29, CLIC1	226	335	19304	5.35443	9.35379e-07	1.87076e-07	1.79656e-07
GOTERM_CC_DIRECT	GO:0005753~mitochondrial proton-transporting ATP synthase complex	8	3.50877	3.45188e-09	ATP5F1B, ATP5MC2, ATP5MC3, ATP5F1C, ATP5F1D, ATP5MG, ATP5F1E, ATP5MF	228	23	20887	31.8642	1.10115e-06	6.11749e-08	5.21617e-08
UP_KW_BIOLOGICAL_PROCESS	KW-0375~Hydrogen ion transport	10	4.38596	5.72608e-09	ATP6V1G1, ATP5F1B, ATP5MC2, ATP5MC3, ATP5F1C, ATP5F1D, ATP5MG, ATP6V0C, ATP5F1E, ATP5MF	119	57	11450	16.8804	3.55017e-07	1.77508e-07	1.63193e-07
UP_SEQ_FEATURE	DOMAIN:Ig-like C1-type	9	3.94737	6.464e-09	HLA-DRB5, FCGRT, HLA-DPB1, HLA-DRA, HLA-C, B2M, HLA-DRB1, HLA-DQA1, HLA-DPA1	213	40	20569	21.7278	5.02251e-06	8.37088e-07	8.16618e-07
GOTERM_BP_DIRECT	GO:0002503~peptide antigen assembly with MHC class II protein complex	7	3.07018	1.45689e-08	HLA-DRB5, HLA-DPB1, HLA-DRA, B2M, HLA-DRB1, HLA-DQA1, HLA-DPA1	225	16	19734	38.3717	1.76573e-05	1.60523e-06	1.57344e-06
GOTERM_MF_DIRECT	GO:0023026~MHC class II protein complex binding	8	3.50877	1.93876e-08	CD74, HLA-DRB5, HLA-DPB1, HLA-DRA, B2M, HLA-DRB1, HLA-DQA1, HLA-DPA1	226	27	19304	25.3084	6.8438e-06	1.14064e-06	1.0954e-06
GOTERM_CC_DIRECT	GO:0034774~secretory granule lumen	12	5.26316	5.66745e-08	PYCARD, EEF1A1, GSTP1, PGAM1, GMFG, PSMB1, S100A12, ALDOA, EEF2, SRP14, PPIA, S100A11	228	116	20887	9.47686	1.8079e-05	9.51536e-07	8.11341e-07
UP_KW_CELLULAR_COMPONENT	KW-0496~Mitochondrion	41	17.9825	7.0745e-08	SLC25A3, COX7B, NDUFB7, UQCRB, GSTP1, NDUFB4, COX4I1, ATP5MC2, ATP5MC3, COX7A2, UQCR10, GHITM, COX5B, COX6A1, PHB2, COX7C, COX5A, UQCRH, PYCARD, CHCHD2, ATP5F1B, UBB, MPC1, RPS3, NDUFV2, ATP5MG, ATP5MF, FIS1, NDUFA6, NDUFA4, NDUFA1, COX6C, ATP5F1C, ATP5F1D, ATP5F1E, HIGD2A, COX6B1, NDUFS7, TOMM7, SLC25A5, SLC25A6	212	1371	17942	2.53094	2.54682e-06	8.4894e-07	7.0745e-07
GOTERM_MF_DIRECT	GO:0046933~proton-transporting ATP synthase activity, rotational mechanism	7	3.07018	7.9318e-08	ATP5F1B, ATP5F1C, ATP5F1D, ATP5MG, ATP6V0C, ATP5F1E, ATP5MF	226	20	19304	29.8956	2.79989e-05	3.99989e-06	3.84126e-06
GOTERM_CC_DIRECT	GO:0098553~lumenal side of endoplasmic reticulum membrane	8	3.50877	8.47452e-08	CD74, HLA-DRB5, HLA-DPB1, HLA-DRA, HLA-C, HLA-DRB1, HLA-DQA1, HLA-DPA1	228	35	20887	20.9393	2.70334e-05	1.35169e-06	1.15253e-06
KEGG_PATHWAY	hsa04260:Cardiac muscle contraction	13	5.70175	9.39924e-08	COX7B, UQCRB, COX4I1, COX7A2, UQCR10, COX6C, COX5B, COX6A1, COX5A, COX7C, SLC8A1, UQCRH, COX6B1	172	87	8840	7.67976	1.88923e-05	1.34946e-06	1.14805e-06
UP_KW_BIOLOGICAL_PROCESS	KW-0945~Host-virus interaction	25	10.9649	1.121e-07	UBXN1, PHB2, SYNGR2, RPS19, SUMO2, CFL1, PSMB1, RACK1, HMOX1, ELOB, HNRNPA1, SKP1, NPM1, HLA-C, RHOA, EEF1A1, PTPRC, ZYX, HLA-DRA, PABPC1, SLC25A5, ATP6V0C, CALM2, PPIA, SLC25A6	119	690	11450	3.48618	6.95017e-06	2.31673e-06	2.1299e-06
GOTERM_CC_DIRECT	GO:1904813~ficolin-1-rich granule lumen	12	5.26316	1.22737e-07	EEF1A1, CST3, SERPINA1, GSTP1, PGAM1, GMFG, FTH1, PSMB1, ALDOA, EEF2, SRP14, PPIA	228	125	20887	8.79453	3.91524e-05	1.86443e-06	1.58974e-06
GOTERM_CC_DIRECT	GO:0005730~nucleolus	39	17.1053	1.52702e-07	RPL5, RPL3, RPL34, RPL12, RPL11, RPS4X, PYCARD, RPS14, RPL7A, RPS15A, RPS19, RPL36, RPS3, RPL35, RPL13, RPS27A, RPL18, RPS13, RPS12, RPL19, NPM1, RPS9, RPS7, RPS8, RPS5, RPS6, RPL23A, EDF1, RPS3A, EEF1A1, RPS25, RPS28, ZEB2, RPS27, RPL27, RPL26, RSL24D1, RPS24, RPS23	228	1400	20887	2.55198	4.87107e-05	2.21418e-06	1.88795e-06
INTERPRO	IPR014745:MHC_II_a/b_N	7	3.07018	1.76314e-07	HLA-DRB5, HLA-DPB1, HLA-DRA, HLA-C, HLA-DRB1, HLA-DQA1, HLA-DPA1	225	24	20607	26.7128	0.000121121	0.000121128	0.000118836
GOTERM_BP_DIRECT	GO:0050870~positive regulation of T cell activation	8	3.50877	2.06849e-07	PYCARD, HLA-DRB5, HLA-DPB1, HLA-DRA, B2M, HLA-DRB1, HLA-DQA1, HLA-DPA1	225	38	19734	18.4646	0.00025067	2.08918e-05	2.04781e-05
UP_KW_BIOLOGICAL_PROCESS	KW-0249~Electron transport	11	4.82456	2.15321e-07	NDUFB7, NDUFA6, UQCRB, NDUFS7, NDUFA4, NDUFB4, NDUFA1, UQCR10, NDUFV2, UQCRH, HIGD2A	119	112	11450	9.45003	1.33498e-05	3.33748e-06	3.06833e-06
GOTERM_CC_DIRECT	GO:0031966~mitochondrial membrane	13	5.70175	2.32617e-07	COX7B, NDUFA6, NDUFA4, COX4I1, NDUFA1, COX7A2, COX6C, COX5B, COX6A1, COX5A, COX7C, COX6B1, ATP5F1B	228	163	20887	7.30629	7.42021e-05	3.14759e-06	2.68384e-06
GOTERM_CC_DIRECT	GO:0012507~ER to Golgi transport vesicle membrane	9	3.94737	2.36809e-07	CD74, HLA-DRB5, HLA-DPB1, HLA-DRA, HLA-C, B2M, HLA-DRB1, HLA-DQA1, HLA-DPA1	228	59	20887	13.9744	7.55394e-05	3.14759e-06	2.68384e-06
GOTERM_MF_DIRECT	GO:0032395~MHC class II receptor activity	6	2.63158	2.45421e-07	HLA-DPB1, HLA-DRA, HLA-C, HLA-DRB1, HLA-DQA1, HLA-DPA1	226	13	19304	39.4227	8.66299e-05	1.08292e-05	1.03997e-05
GOTERM_CC_DIRECT	GO:0036464~cytoplasmic ribonucleoprotein granule	10	4.38596	2.95339e-07	CDC42, RPS4X, USP3, TUBB, RPS6, NFKBIZ, RPLP0, PABPC1, RPL28, RPL6	228	83	20887	11.0373	9.42086e-05	3.71069e-06	3.16397e-06
SMART	SM00407:IGc1	9	3.94737	2.98383e-07	HLA-DRB5, FCGRT, HLA-DPB1, HLA-DRA, HLA-C, B2M, HLA-DRB1, HLA-DQA1, HLA-DPA1	96	75	10692	13.365	2.53623e-05	2.53626e-05	2.44674e-05
GOTERM_CC_DIRECT	GO:0005634~nucleus	104	45.614	3.02439e-07	RPL5, RPL30, RPL3, CCNI, KDM1B, ENO1, SRP14, RPL10A, BACH1, PHB2, RPL9, RPL6, ACTG1, RPS15, PYCARD, CHCHD2, RPL36AL, RPS18, FTH1, CFL1, HMGN2, RPS13, SKP1, RPS9, RPS7, RPS8, USP3, RPL22, RPS6, YOD1, EEF1A1, RPL27, PFN1, PPIA, RPS4Y1, OAZ1, HNRNPDL, UBB, PRDX1, HMOX1, S100A12, S100A11, SERF2, BTF3, TBCB, EEF2, DRAP1, RPS25, RPS27, ARPC2, NACA, ARPC3, CALM2, RPS24, UBXN1, ZFAS1, RPLP0, RBM3, RPL7A,…	228	6175	20887	1.5429	9.64733e-05	3.71069e-06	3.16397e-06
GOTERM_BP_DIRECT	GO:0000028~ribosomal small subunit assembly	6	2.63158	4.93288e-07	RPS15, RPS14, RPS28, RPS27, RPS19, RPS5	225	15	19734	35.0827	0.000597687	4.59897e-05	4.5079e-05
INTERPRO	IPR008991:Translation_prot_SH3-like_sf	6	2.63158	5.75015e-07	RPL21, RPL14, RPL27, RPL26, RPL8, RPL6	225	16	20607	34.345	0.000394957	0.000139711	0.000137067
GOTERM_CC_DIRECT	GO:0031982~vesicle	13	5.70175	6.38356e-07	GSTP1, RHOA, VAMP8, CST3, MYL6, UBB, CFL1, TKT, RPS27A, GAPDH, CALM2, PPIA, CLIC1	228	179	20887	6.65321	0.000203615	7.54206e-06	6.43085e-06
GOTERM_BP_DIRECT	GO:0019882~antigen processing and presentation	8	3.50877	6.95278e-07	CD74, HLA-DRB5, HLA-DPB1, HLA-DRA, HLA-C, HLA-DRB1, HLA-DQA1, HLA-DPA1	225	45	19734	15.5923	0.000842322	6.01912e-05	5.89993e-05
INTERPRO	IPR011162:MHC_I/II-like_Ag-recog	8	3.50877	7.09628e-07	HLA-DRB5, FCGRT, HLA-DPB1, HLA-DRA, HLA-C, HLA-DRB1, HLA-DQA1, HLA-DPA1	225	47	20607	15.5892	0.000487396	0.000139711	0.000137067
INTERPRO	IPR003006:Ig/MHC_CS	9	3.94737	8.13454e-07	HLA-DRB5, FCGRT, HLA-DPB1, HLA-DRA, HLA-C, B2M, HLA-DRB1, HLA-DQA1, HLA-DPA1	225	69	20607	11.9461	0.000558687	0.000139711	0.000137067
UP_KW_BIOLOGICAL_PROCESS	KW-0066~ATP synthesis	6	2.63158	8.21791e-07	ATP5F1B, ATP5F1C, ATP5F1D, ATP5MG, ATP5F1E, ATP5MF	119	18	11450	32.0728	5.09498e-05	1.01902e-05	9.36842e-06
GOTERM_BP_DIRECT	GO:0009060~aerobic respiration	9	3.94737	1.00112e-06	NDUFB7, NDUFA6, UQCRB, NDUFS7, NDUFB4, NDUFA1, NDUFV2, ATP5F1D, UQCRH	225	68	19734	11.6082	0.00121262	8.08903e-05	7.92885e-05
GOTERM_BP_DIRECT	GO:0000027~ribosomal large subunit assembly	6	2.63158	1.36882e-06	RPL5, RPL10, RPL11, RPLP0, RPL23A, RPL6	225	18	19734	29.2356	0.00165764	0.000103688	0.000101635
UP_KW_DOMAIN	KW-0809~Transit peptide	18	7.89474	1.37034e-06	SLC25A3, COX7B, COX4I1, ATP5MC2, ATP5MC3, COX7A2, GHITM, COX5B, COX6A1, ATP5F1C, ATP5F1D, COX5A, COX7C, UQCRH, CHCHD2, ATP5F1B, NDUFS7, NDUFV2	111	576	14597	4.10952	2.32955e-05	2.32957e-05	2.32957e-05
GOTERM_CC_DIRECT	GO:0030666~endocytic vesicle membrane	9	3.94737	1.39946e-06	CD74, HLA-DRB5, UBB, HLA-DPB1, HLA-DRA, RPS27A, HLA-DRB1, HLA-DQA1, HLA-DPA1	228	74	20887	11.1417	0.000446328	1.59438e-05	1.35948e-05
INTERPRO	IPR003597:Ig_C1-set	9	3.94737	2.09762e-06	HLA-DRB5, FCGRT, HLA-DPB1, HLA-DRA, HLA-C, B2M, HLA-DRB1, HLA-DQA1, HLA-DPA1	225	78	20607	10.5677	0.00144003	0.000288213	0.000282759
GOTERM_BP_DIRECT	GO:0002504~antigen processing and presentation of peptide or polysaccharide antigen via MHC class II	6	2.63158	2.43144e-06	HLA-DRB5, HLA-DPB1, HLA-DRA, HLA-DRB1, HLA-DQA1, HLA-DPA1	225	20	19734	26.312	0.00294257	0.000173348	0.000169915
GOTERM_BP_DIRECT	GO:0006413~translational initiation	8	3.50877	2.82385e-06	EIF3K, EIF3L, RPS5, RPS3, EIF3H, RPS3A, EIF3E, EIF3F	225	55	19734	12.7573	0.00341667	0.00019014	0.000186374
UP_KW_CELLULAR_COMPONENT	KW-0491~MHC II	6	2.63158	2.8805e-06	HLA-DRB5, HLA-DPB1, HLA-DRA, HLA-DRB1, HLA-DQA1, HLA-DPA1	212	20	17942	25.3896	0.000103693	2.59245e-05	2.16038e-05
GOTERM_BP_DIRECT	GO:0050778~positive regulation of immune response	7	3.07018	3.46551e-06	HLA-DRB5, HLA-DPB1, HLA-DRA, B2M, HLA-DRB1, HLA-DQA1, HLA-DPA1	225	37	19734	16.5932	0.0041914	0.000221063	0.000216686
GOTERM_MF_DIRECT	GO:1990948~ubiquitin ligase inhibitor activity	5	2.19298	3.57185e-06	RPS15, RPL5, RPS7, RPL11, RPL37	226	10	19304	42.708	0.00126007	0.000140096	0.00013454
UP_KW_DISEASE	KW-1274~Primary mitochondrial disease	14	6.14035	3.84676e-06	SLC25A3, NDUFB7, NDUFA6, UQCRB, NDUFA4, COX4I1, NDUFA1, ATP5F1D, COX5A, ATP5F1E, UQCRH, COX6B1, NDUFS7, NDUFV2	69	204	4817	4.79099	0.000138474	6.92418e-05	6.92418e-05
UP_SEQ_FEATURE	CROSSLNK:Glycyl lysine isopeptide (Lys-Gly) (interchain with G-Cter in ubiquitin)	15	6.57895	4.08431e-06	IFITM3, RPL10, RPLP1, RPL12, TUBB, RPLP0, RHOA, PYCARD, EEF1A1, UBB, RPS3, HLA-DRA, RPS27A, HLA-DRB1, RPS13	213	308	20569	4.70299	0.00316849	0.000453358	0.000442273
INTERPRO	IPR014722:Rib_uL2_dom2	6	2.63158	4.16295e-06	RPS4X, RPL14, RPL26, RPS4Y1, RPL8, RPL6	225	23	20607	23.8922	0.00285587	0.00041465	0.000406804
INTERPRO	IPR005824:KOW	5	2.19298	4.22497e-06	RPS4X, RPL14, RPL27, RPL26, RPS4Y1	225	11	20607	41.6303	0.00289835	0.00041465	0.000406804
GOTERM_BP_DIRECT	GO:0042273~ribosomal large subunit biogenesis	7	3.07018	4.7723e-06	RPL5, NPM1, RPL11, RPL14, RPL35A, RPL26, RSL24D1	225	39	19734	15.7422	0.00576735	0.000289201	0.000283475
GOTERM_CC_DIRECT	GO:0005783~endoplasmic reticulum	32	14.0351	5.22809e-06	RPL5, SERPINA1, UBXN1, RPL10, RPL34, RPLP0, MS4A4A, EEF1B2, PYCARD, CST3, RPL36AL, RPS3, SARAF, HMOX1, RPL13, RPL18, CLIC1, B2M, FIS1, RPL21, RPS7, RPS8, CNBP, RPS6, HLA-C, RPS3A, EEF1D, NPC2, RPL24, RPL27, RPS24, RPS23	228	1185	20887	2.47385	0.00166638	5.7509e-05	4.90359e-05
GOTERM_CC_DIRECT	GO:0030658~transport vesicle membrane	7	3.07018	6.71927e-06	CD74, HLA-DRB5, HLA-DPB1, HLA-DRA, HLA-DRB1, HLA-DQA1, HLA-DPA1	228	43	20887	14.9132	0.00214116	7.14482e-05	6.09213e-05
GOTERM_MF_DIRECT	GO:0042605~peptide antigen binding	8	3.50877	9.40659e-06	HLA-DRB5, HLA-DPB1, HLA-DRA, HLA-C, B2M, HLA-DRB1, HLA-DQA1, HLA-DPA1	226	64	19304	10.677	0.00331504	0.000320047	0.000307354
GOTERM_MF_DIRECT	GO:0008137~NADH dehydrogenase (ubiquinone) activity	7	3.07018	9.97313e-06	NDUFB7, NDUFA6, NDUFS7, NDUFA4, NDUFB4, NDUFA1, NDUFV2	226	43	19304	13.9049	0.00351434	0.000320047	0.000307354
GOTERM_MF_DIRECT	GO:0048027~mRNA 5'-UTR binding	6	2.63158	1.10845e-05	RPS14, RPL5, RPS7, RPS3A, RPL26, RPS13	226	26	19304	19.7114	0.00390519	0.000326068	0.000313136
GOTERM_CC_DIRECT	GO:0030669~clathrin-coated endocytic vesicle membrane	8	3.50877	1.20282e-05	VAMP8, CD74, HLA-DRB5, HLA-DPB1, HLA-DRA, HLA-DRB1, HLA-DQA1, HLA-DPA1	228	71	20887	10.3222	0.00382965	0.000123774	0.000105537
GOTERM_BP_DIRECT	GO:0006120~mitochondrial electron transport, NADH to ubiquinone	7	3.07018	1.2823e-05	NDUFB7, NDUFA6, NDUFS7, NDUFA4, NDUFB4, NDUFA1, NDUFV2	225	46	19734	13.3467	0.0154215	0.000740072	0.000725417
UP_SEQ_FEATURE	REGION:Alpha-1	5	2.19298	1.81159e-05	FCGRT, HLA-DRA, HLA-C, HLA-DQA1, HLA-DPA1	213	16	20569	30.1775	0.0139776	0.001564	0.00152576
UP_SEQ_FEATURE	REGION:Alpha-2	5	2.19298	1.81159e-05	FCGRT, HLA-DRA, HLA-C, HLA-DQA1, HLA-DPA1	213	16	20569	30.1775	0.0139776	0.001564	0.00152576
KEGG_PATHWAY	hsa04612:Antigen processing and presentation	10	4.38596	2.19319e-05	CD74, HLA-DRB5, PSME1, HLA-DPB1, HLA-DRA, HLA-C, B2M, HLA-DRB1, HLA-DQA1, HLA-DPA1	172	80	8840	6.42442	0.00439866	0.000293888	0.000250024
GOTERM_CC_DIRECT	GO:0005852~eukaryotic translation initiation factor 3 complex	5	2.19298	2.23164e-05	EIF3K, EIF3L, EIF3H, EIF3E, EIF3F	228	16	20887	28.628	0.00709372	0.000222466	0.000189689
SMART	SM00920:MHC_II_alpha	4	1.75439	2.31795e-05	HLA-DPB1, HLA-DRA, HLA-DQA1, HLA-DPA1	96	7	10692	63.6429	0.00196834	0.000985127	0.000950358
KEGG_PATHWAY	hsa05310:Asthma	7	3.07018	2.36501e-05	HLA-DRB5, FCER1G, HLA-DPB1, HLA-DRA, HLA-DRB1, HLA-DQA1, HLA-DPA1	172	31	8840	11.6054	0.00474245	0.000297104	0.000252761
UP_KW_BIOLOGICAL_PROCESS	KW-0648~Protein biosynthesis	10	4.38596	2.77727e-05	EEF1A1, EEF1B2, EIF3K, EEF1D, EIF3L, EIF3H, ELOB, EIF3E, EIF3F, EEF2	119	153	11450	6.28879	0.00172045	0.000276157	0.000253886
GOTERM_CC_DIRECT	GO:0005739~mitochondrion	35	15.3509	2.92913e-05	SLC25A3, COX7B, NDUFB7, GSTP1, NDUFB4, COX4I1, ATP5MC2, GHITM, COX5B, COX6A1, PHB2, COX7C, UQCRH, PYCARD, CHCHD2, ATP5F1B, UBB, MPC1, RACK1, NDUFV2, ATP5MG, CLIC1, ATP5MF, FIS1, NDUFA4, NDUFA1, COX6C, ATP5F1C, ATP5F1D, HIGD2A, SOD1, COX6B1, TOMM7, SLC25A5, SLC25A6	228	1485	20887	2.15915	0.00930055	0.000283149	0.000241432
UP_KW_BIOLOGICAL_PROCESS	KW-0324~Glycolysis	6	2.63158	3.1179e-05	TPI1, PGAM1, PGK1, ENO1, ALDOA, GAPDH	119	36	11450	16.0364	0.00193126	0.000276157	0.000253886
UP_KW_CELLULAR_COMPONENT	KW-0139~CF(1)	4	1.75439	3.12439e-05	ATP5F1B, ATP5F1C, ATP5F1D, ATP5F1E	212	6	17942	56.4214	0.00112416	0.000224956	0.000187463
GOTERM_BP_DIRECT	GO:0001732~formation of cytoplasmic translation initiation complex	5	2.19298	3.42499e-05	EIF3K, EIF3L, EIF3H, EIF3E, EIF3F	225	17	19734	25.7961	0.0406618	0.00188686	0.0018495
BIOCARTA	h_glycolysisPathway:Glycolysis Pathway	5	2.19298	3.47979e-05	TPI1, PGAM1, PGK1, ENO1, GAPDH	36	10	1623	22.5417	0.00284941	0.00285343	0.00278383
GOTERM_CC_DIRECT	GO:0033290~eukaryotic 48S preinitiation complex	5	2.19298	3.68852e-05	EIF3K, EIF3L, EIF3H, EIF3E, EIF3F	228	18	20887	25.4471	0.0116976	0.00034607	0.000295081
GOTERM_BP_DIRECT	GO:0045727~positive regulation of translation	8	3.50877	3.76972e-05	RPS4X, RBM3, RPL5, NPM1, RPS27, EIF3E, RPL26, EEF2	225	81	19734	8.66239	0.0446617	0.00198648	0.00194714
GOTERM_MF_DIRECT	GO:0004129~cytochrome-c oxidase activity	5	2.19298	3.79631e-05	COX7B, COX4I1, COX5B, COX5A, COX6B1	226	17	19304	25.1223	0.0133118	0.000957212	0.000919249
GOTERM_MF_DIRECT	GO:0045182~translation regulator activity	5	2.19298	3.79631e-05	RPS14, RPS9, RPL10, CNBP, RACK1	226	17	19304	25.1223	0.0133118	0.000957212	0.000919249
GOTERM_CC_DIRECT	GO:0031902~late endosome membrane	10	4.38596	3.97517e-05	VAMP8, IFITM3, HLA-DRB5, HLA-DPB1, HLA-DRA, CD68, B2M, HLA-DRB1, HLA-DQA1, HLA-DPA1	228	150	20887	6.10731	0.012601	0.000362309	0.000308928
UP_SEQ_FEATURE	REGION:Connecting peptide	6	2.63158	4.22197e-05	FCGRT, HLA-DPB1, HLA-DRA, HLA-C, HLA-DQA1, HLA-DPA1	213	38	20569	15.2476	0.0322732	0.00328047	0.00320026
INTERPRO	IPR001003:MHC_II_a_N	4	1.75439	4.29509e-05	HLA-DPB1, HLA-DRA, HLA-DQA1, HLA-DPA1	225	7	20607	52.3352	0.0290768	0.00368841	0.00361861
GOTERM_CC_DIRECT	GO:0016282~eukaryotic 43S preinitiation complex	5	2.19298	4.63239e-05	EIF3K, EIF3L, EIF3H, EIF3E, EIF3F	228	19	20887	24.1078	0.014669	0.000410481	0.000350003
GOTERM_BP_DIRECT	GO:0006414~translational elongation	5	2.19298	5.47923e-05	EEF1A1, EEF1B2, EEF1D, RPLP1, EEF2	225	19	19734	23.0807	0.0642529	0.00276701	0.00271222
UP_SEQ_FEATURE	TRANSIT:Mitochondrion	18	7.89474	6.99469e-05	SLC25A3, COX7B, COX4I1, ATP5MC2, ATP5MC3, COX7A2, GHITM, COX5B, COX6A1, ATP5F1C, ATP5F1D, COX5A, COX7C, UQCRH, CHCHD2, ATP5F1B, NDUFS7, NDUFV2	213	557	20569	3.12069	0.0529	0.00494079	0.00481998
KEGG_PATHWAY	hsa05330:Allograft rejection	7	3.07018	7.92679e-05	HLA-DRB5, HLA-DPB1, HLA-DRA, HLA-C, HLA-DRB1, HLA-DQA1, HLA-DPA1	172	38	8840	9.46756	0.0158072	0.000937226	0.000797342
GOTERM_BP_DIRECT	GO:0001916~positive regulation of T cell mediated cytotoxicity	6	2.63158	9.6798e-05	PTPRC, HLA-DPB1, HLA-DRA, HLA-C, B2M, HLA-DRB1	225	41	19734	12.8351	0.110704	0.00469277	0.00459984
UP_SEQ_FEATURE	CARBOHYD:N-acetyl-D-glucosamine	4	1.75439	0.000122805	HLA-DPB1, HLA-DRB1, HLA-DQA1, HLA-DPA1	213	10	20569	38.6272	0.0910139	0.00795163	0.00775719
KEGG_PATHWAY	hsa04940:Type I diabetes mellitus	7	3.07018	0.000161594	HLA-DRB5, HLA-DPB1, HLA-DRA, HLA-C, HLA-DRB1, HLA-DQA1, HLA-DPA1	172	43	8840	8.36668	0.0319611	0.00180447	0.00153514
KEGG_PATHWAY	hsa05332:Graft-versus-host disease	7	3.07018	0.000184142	HLA-DRB5, HLA-DPB1, HLA-DRA, HLA-C, HLA-DRB1, HLA-DQA1, HLA-DPA1	172	44	8840	8.17653	0.0363393	0.00194803	0.00165728
GOTERM_BP_DIRECT	GO:0006096~glycolytic process	6	2.63158	0.000228818	TPI1, PGAM1, PGK1, ENO1, ALDOA, GAPDH	225	49	19734	10.7396	0.242217	0.0106664	0.0104552
UP_KW_PTM	KW-0013~ADP-ribosylation	10	4.38596	0.00022893	NPM1, UBB, RPS6, RPL24, RPS3A, EEF2, RPS27A, HMGN2, GAPDH, RHOA	201	147	14252	4.8235	0.00502437	0.00129478	0.0010696
INTERPRO	IPR011332:Ribosomal_zn-bd	4	1.75439	0.000259323	RPS27, RPL36AL, RPL37, RPS27A	225	12	20607	30.5289	0.163206	0.019795	0.0194204
UP_KW_PTM	KW-0597~Phosphoprotein	143	62.7193	0.000281474	IFITM3, RIPOR2, RPL5, RPL30, RPL3, RPL32, KDM1B, RPL34, ENO1, SRP14, RPL10A, BACH1, PHB2, SLC8A1, RPL6, EEF1B2, PYCARD, RPS14, RPL18A, FCGRT, FTH1, CFL1, ARHGDIB, RPL35, RPL37, HMGN2, TMSB10, RPS13, SKP1, RPS9, RPS8, RPS5, RPL22, RPS6, HLA-C, EML4, EEF1A1, MYL6, TYROBP, RPL24, RPL26, RPL29, PFN1, RPL28, PPIA, MYL12A, MYL12B, SYNGR2, HNRNPDL, UBB, PRDX1, PGK1, HMOX1, NDUFV2, ATP5MF, S100A11, BTF3,…	201	8417	14252	1.20464	0.00617415	0.00129478	0.0010696
GOTERM_MF_DIRECT	GO:0031625~ubiquitin protein ligase binding	13	5.70175	0.000304974	RPL5, UBXN1, TPI1, TUBB, RPL11, YOD1, ACTG1, UBB, SUMO2, ELOB, SLC25A5, RPS27A, ATP6V0C	226	311	19304	3.57044	0.102078	0.00717704	0.0068924
KEGG_PATHWAY	hsa05132:Salmonella infection	15	6.57895	0.000352341	TUBB, BRK1, MYL12A, RHOA, ACTG1, MYL12B, CDC42, PYCARD, PTPRC, ARPC2, ARPC3, RPS3, PFN1, GAPDH, SKP1	172	251	8840	3.07144	0.0683826	0.00337426	0.00287064
KEGG_PATHWAY	hsa05416:Viral myocarditis	8	3.50877	0.000352535	HLA-DRB5, HLA-DPB1, HLA-DRA, HLA-C, HLA-DRB1, HLA-DQA1, ACTG1, HLA-DPA1	172	69	8840	5.95888	0.0684189	0.00337426	0.00287064
UP_KW_PTM	KW-0488~Methylation	30	13.1579	0.000374167	SLC25A3, RPL3, ATP5MC2, ATP5MC3, ACTG1, CDC42, RBM3, HNRNPDL, RPS19, GNG5, RPL36AL, RPS3, HNRNPA1, BTF3, TPI1, CNBP, TUBB, NAP1L1, RPL23A, EDF1, EEF2, RHOA, EEF1A1, ZYX, PABPC1, RPL29, SLC25A5, GAPDH, CALM2, SLC25A6	201	1056	14252	2.01436	0.00819941	0.00143431	0.00118486
GOTERM_CC_DIRECT	GO:0005654~nucleoplasm	66	28.9474	0.000410058	RPL5, UBXN1, KDM1B, COX4I1, RPL8, BACH1, SLC8A1, LIMD2, RPS4X, RBM3, PYCARD, RPS15, RPS14, HINT1, RPS19, RPS18, SUMO2, RACK1, ELOB, RPS13, RPS12, SKP1, RPS9, RPS7, RPS8, RPS5, USP3, RPS6, EDF1, RPS3A, ZEB2, EEF1D, PSME1, RPL27, RPL26, TKT, PTMA, PRR13, NDUFB4, RPL11, RPS4Y1, RPS15A, HNRNPDL, UBB, PSMB1, RPS3, SAP18, HMOX1, RPS27A, HNRNPA1, NPM1, SOD1, RPS26, RPS25, RPS28, RPS27, ARPC2, EIF3L, RGS…	228	4030	20887	1.50031	0.122638	0.00353536	0.00301448
UP_SEQ_FEATURE	DOMAIN:MHC class II beta chain N-terminal	4	1.75439	0.000448233	HLA-DRB5, HLA-DPB1, HLA-C, HLA-DRB1	213	15	20569	25.7515	0.294152	0.0267906	0.0261355
GOTERM_CC_DIRECT	GO:0005791~rough endoplasmic reticulum	5	2.19298	0.000487785	RPL27, RPL18, RPS21, RPL6, RPS23	228	34	20887	13.472	0.144134	0.00409482	0.00349151
GOTERM_MF_DIRECT	GO:0003746~translation elongation factor activity	5	2.19298	0.000500121	EEF1A1, EEF1B2, EEF1D, ELOB, EEF2	226	32	19304	13.3462	0.161874	0.0110339	0.0105963
SMART	SM00921:MHC_II_beta	4	1.75439	0.000503371	HLA-DRB5, HLA-DPB1, HLA-C, HLA-DRB1	96	18	10692	24.75	0.0418944	0.0128529	0.0123992
UP_KW_MOLECULAR_FUNCTION	KW-0251~Elongation factor	5	2.19298	0.000512009	EEF1A1, EEF1B2, EEF1D, ELOB, EEF2	156	29	11889	13.1399	0.0262798	0.00665612	0.00614411
UP_SEQ_FEATURE	DOMAIN:Ubiquitin-like	6	2.63158	0.000516263	UBB, SUMO2, TBCB, ELOB, FAU, RPS27A	213	64	20569	9.05326	0.330511	0.0270136	0.026353
KEGG_PATHWAY	hsa05320:Autoimmune thyroid disease	7	3.07018	0.000518751	HLA-DRB5, HLA-DPB1, HLA-DRA, HLA-C, HLA-DRB1, HLA-DQA1, HLA-DPA1	172	53	8840	6.78806	0.0990414	0.0047395	0.00403211
GOTERM_CC_DIRECT	GO:0005746~mitochondrial respirasome	4	1.75439	0.000523343	COX7B, UQCRB, COX7A2, UQCRH	228	15	20887	24.4292	0.153792	0.00428068	0.00364998
INTERPRO	IPR000626:Ubiquitin-like_dom	6	2.63158	0.000526316	UBB, SUMO2, TBCB, ELOB, FAU, RPS27A	225	61	20607	9.00852	0.303491	0.0361579	0.0354737
UP_KW_CELLULAR_COMPONENT	KW-0138~CF(0)	4	1.75439	0.000530394	ATP5MC2, ATP5MC3, ATP5MG, ATP5MF	212	14	17942	24.1806	0.018918	0.00318236	0.00265197
SMART	SM00213:UBQ	5	2.19298	0.000604841	UBB, SUMO2, ELOB, FAU, RPS27A	96	44	10692	12.6562	0.050127	0.0128529	0.0123992
UP_SEQ_FEATURE	CROSSLNK:Glycyl lysine isopeptide (Lys-Gly) (interchain with G-Cter in SUMO1); alternate	9	3.94737	0.0006181	RPL5, NPM1, RPL3, SUMO2, RPLP0, RPL13, RPL10A, ALDOA, EEF2	213	182	20569	4.77534	0.381472	0.0270136	0.026353
UP_SEQ_FEATURE	CARBOHYD:N-acetyl-D-glucosamine 2	3	1.31579	0.000625798	HLA-DRB1, HLA-DQA1, HLA-DPA1	213	4	20569	72.4261	0.385162	0.0270136	0.026353
UP_SEQ_FEATURE	CARBOHYD:N-acetyl-D-glucosamine 1	3	1.31579	0.000625798	HLA-DRB1, HLA-DQA1, HLA-DPA1	213	4	20569	72.4261	0.385162	0.0270136	0.026353
UP_SEQ_FEATURE	DOMAIN:RNA-binding S4	3	1.31579	0.000625798	RPS4X, RPS9, RPS4Y1	213	4	20569	72.4261	0.385162	0.0270136	0.026353
GOTERM_CC_DIRECT	GO:0000275~mitochondrial proton-transporting ATP synthase complex, catalytic sector F(1)	3	1.31579	0.000695498	ATP5F1C, ATP5F1D, ATP5F1E	228	4	20887	68.7072	0.199037	0.00541132	0.00461404
GOTERM_CC_DIRECT	GO:0005853~eukaryotic translation elongation factor 1 complex	3	1.31579	0.000695498	EEF1A1, EEF1B2, EEF1D	228	4	20887	68.7072	0.199037	0.00541132	0.00461404
INTERPRO	IPR012678:Ribosomal_uL23/eL15/eS24_sf	3	1.31579	0.000695724	RPL23A, RPL15, RPS24	225	4	20607	68.69	0.380058	0.0434511	0.0426289
SMART	SM00363:S4	3	1.31579	0.000767716	RPS4X, RPS9, RPS4Y1	96	5	10692	66.825	0.0631958	0.0130512	0.0125905
KEGG_PATHWAY	hsa04145:Phagosome	11	4.82456	0.000913485	HLA-DRB5, ATP6V1G1, TUBB, HLA-DPB1, HLA-DRA, HLA-C, ATP6V0C, HLA-DRB1, HLA-DQA1, ACTG1, HLA-DPA1	172	157	8840	3.60095	0.16781	0.00798306	0.00679156
INTERPRO	IPR000353:MHC_II_b_N	4	1.75439	0.00091661	HLA-DRB5, HLA-DPB1, HLA-C, HLA-DRB1	225	18	20607	20.3526	0.467408	0.0524759	0.0514829
UP_SEQ_FEATURE	DOMAIN:V-ATPase proteolipid subunit C-like	3	1.31579	0.00103591	ATP5MC2, ATP5MC3, ATP6V0C	213	5	20569	57.9408	0.553054	0.040245	0.0392609
UP_SEQ_FEATURE	DOMAIN:MHC class II alpha chain N-terminal	3	1.31579	0.00103591	HLA-DRA, HLA-DQA1, HLA-DPA1	213	5	20569	57.9408	0.553054	0.040245	0.0392609
UP_KW_BIOLOGICAL_PROCESS	KW-0813~Transport	37	16.2281	0.00110178	SLC25A3, NDUFB7, UQCRB, NDUFB4, ATP5MC2, ATP5MC3, UQCR10, OAZ1, SLC8A1, UQCRH, ATP5F1B, MPC1, SARAF, HNRNPA1, NDUFV2, ATP5MG, CLIC1, ATP5MF, BTF3, ATP6V1G1, NDUFA6, NDUFA4, NDUFA1, ATP5F1C, ATP5F1D, ATP5F1E, CALHM6, HIGD2A, VAMP8, NDUFS7, NPC2, NACA, TOMM7, FXYD5, SLC25A5, ATP6V0C, SLC25A6	119	2124	11450	1.67612	0.0660648	0.00853882	0.0078502
GOTERM_BP_DIRECT	GO:0071346~cellular response to type II interferon	7	3.07018	0.00114506	CDC42, ZYX, GAPDH, CALM2, AIF1, ACTG1, HLA-DPA1	225	103	19734	5.96065	0.750579	0.0514007	0.0503828
INTERPRO	IPR035921:F/V-ATP_Csub_sf	3	1.31579	0.00115123	ATP5MC2, ATP5MC3, ATP6V0C	225	5	20607	54.952	0.546767	0.0527261	0.0517284
INTERPRO	IPR002942:S4_RNA-bd	3	1.31579	0.00115123	RPS4X, RPS9, RPS4Y1	225	5	20607	54.952	0.546767	0.0527261	0.0517284
INTERPRO	IPR002379:ATPase_proteolipid_c-like_dom	3	1.31579	0.00115123	ATP5MC2, ATP5MC3, ATP6V0C	225	5	20607	54.952	0.546767	0.0527261	0.0517284
GOTERM_CC_DIRECT	GO:0010008~endosome membrane	11	4.82456	0.00120009	HLA-DRB5, UBB, FCGRT, HLA-DPB1, HLA-DRA, RPS27A, ATP6V0C, HLA-DRB1, ITM2B, HLA-DQA1, HLA-DPA1	228	286	20887	3.52345	0.318226	0.00911495	0.00777199
BIOCARTA	h_mhcPathway:Antigen Processing and Presentation	4	1.75439	0.00134782	CD74, HLA-DRA, B2M, HLA-DRB1	36	11	1623	16.3939	0.104699	0.0552605	0.0539127
GOTERM_BP_DIRECT	GO:0061621~canonical glycolysis	4	1.75439	0.00142631	TPI1, PGAM1, PGK1, ENO1	225	20	19734	17.5413	0.822702	0.0617388	0.0605163
GOTERM_CC_DIRECT	GO:0032588~trans-Golgi network membrane	7	3.07018	0.00148244	CD74, HLA-DRB5, HLA-DPB1, HLA-DRA, HLA-DRB1, HLA-DQA1, HLA-DPA1	228	113	20887	5.67493	0.377026	0.0109977	0.00937731
GOTERM_BP_DIRECT	GO:0061844~antimicrobial humoral immune response mediated by antimicrobial peptide	7	3.07018	0.00153324	RPL30, RPS19, S100A12, FAU, HMGN2, GAPDH, RPL39	225	109	19734	5.63254	0.844282	0.0640787	0.0628099
UP_SEQ_FEATURE	DOMAIN:S4 RNA-binding	3	1.31579	0.00154331	RPS4X, RPS9, RPS4Y1	213	6	20569	48.284	0.69883	0.0571025	0.0557062
GOTERM_CC_DIRECT	GO:0005765~lysosomal membrane	13	5.70175	0.00159793	IFITM3, CD74, ATP6V1G1, HLA-DRB5, VAMP8, HLA-DPB1, HLA-DRA, CD68, ATP6V0C, B2M, HLA-DQA1, HLA-DRB1, HLA-DPA1	228	403	20887	2.95515	0.399592	0.011585	0.00987809
GOTERM_CC_DIRECT	GO:0005856~cytoskeleton	15	6.57895	0.00166938	RIPOR2, TUBB, BRK1, SSH2, RHOA, ACTG1, HINT1, CAPZB, TMSB4X, ARHGDIB, S100A12, LRRFIP1, PFN1, GAPDH, TMSB10	228	518	20887	2.65279	0.413145	0.0118341	0.0100905
GOTERM_CC_DIRECT	GO:0098556~cytoplasmic side of rough endoplasmic reticulum membrane	3	1.31579	0.00171391	RPS26, RPS28, RPL27	228	6	20887	45.8048	0.421437	0.0118856	0.0101344
INTERPRO	IPR036986:S4_RNA-bd_sf	3	1.31579	0.00171447	RPS4X, RPS9, RPS4Y1	225	6	20607	45.7933	0.692368	0.073615	0.072222
GOTERM_BP_DIRECT	GO:0006091~generation of precursor metabolites and energy	5	2.19298	0.0019668	ATP5F1B, COX4I1, COX6C, COX6A1, COX7C	225	47	19734	9.3305	0.908013	0.0794587	0.0778852
UP_SEQ_FEATURE	DOMAIN:KOW	3	1.31579	0.00214598	RPL14, RPL27, RPL26	213	7	20569	41.3863	0.811605	0.075792	0.0739387
KEGG_PATHWAY	hsa05323:Rheumatoid arthritis	8	3.50877	0.00223417	HLA-DRB5, ATP6V1G1, HLA-DPB1, HLA-DRA, ATP6V0C, HLA-DRB1, HLA-DQA1, HLA-DPA1	172	94	8840	4.37407	0.362098	0.0187112	0.0159184
GOTERM_BP_DIRECT	GO:0070527~platelet aggregation	5	2.19298	0.00229545	PPIA, CLIC1, MYL12A, ACTG1, MYL12B	225	49	19734	8.94966	0.938289	0.0897448	0.0879676
KEGG_PATHWAY	hsa04672:Intestinal immune network for IgA production	6	2.63158	0.00244817	HLA-DRB5, HLA-DPB1, HLA-DRA, HLA-DRB1, HLA-DQA1, HLA-DPA1	172	49	8840	6.29331	0.389017	0.0196833	0.0167455
KEGG_PATHWAY	hsa05152:Tuberculosis	11	4.82456	0.00254737	CD74, HLA-DRB5, FCER1G, HLA-DPB1, HLA-DRA, CALM2, ATP6V0C, HLA-DRB1, RHOA, HLA-DQA1, HLA-DPA1	172	180	8840	3.14083	0.401108	0.0196931	0.0167538
GOTERM_MF_DIRECT	GO:0015078~proton transmembrane transporter activity	4	1.75439	0.0026393	ATP5MC2, ATP5MC3, SLC25A5, ATP5MG	226	24	19304	14.236	0.606591	0.0548043	0.0526307
KEGG_PATHWAY	hsa01230:Biosynthesis of amino acids	7	3.07018	0.00320829	TPI1, PGAM1, PGK1, ENO1, ALDOA, TKT, GAPDH	172	75	8840	4.7969	0.475811	0.0238839	0.0203192
UP_SEQ_FEATURE	REGION:Beta-1	3	1.31579	0.00362913	HLA-DRB5, HLA-DPB1, HLA-DRB1	213	9	20569	32.1894	0.940689	0.117493	0.11462
UP_SEQ_FEATURE	REGION:Beta-2	3	1.31579	0.00362913	HLA-DRB5, HLA-DPB1, HLA-DRB1	213	9	20569	32.1894	0.940689	0.117493	0.11462
GOTERM_CC_DIRECT	GO:0005903~brush border	5	2.19298	0.0036425	MYL6, RGS19, CAPZB, CLIC1, MYL12B	228	58	20887	7.89738	0.68779	0.0247225	0.02108
KEGG_PATHWAY	hsa05140:Leishmaniasis	7	3.07018	0.00366001	EEF1A1, HLA-DRB5, HLA-DPB1, HLA-DRA, HLA-DRB1, HLA-DQA1, HLA-DPA1	172	77	8840	4.6723	0.521458	0.0262736	0.0223522
INTERPRO	IPR011161:MHC_I-like_Ag-recog	4	1.75439	0.00375901	FCGRT, HLA-DPB1, HLA-C, HLA-DRB1	225	29	20607	12.6326	0.924778	0.143469	0.140754
INTERPRO	IPR037055:MHC_I-like_Ag-recog_sf	4	1.75439	0.00375901	FCGRT, HLA-DPB1, HLA-C, HLA-DRB1	225	29	20607	12.6326	0.924778	0.143469	0.140754
UP_SEQ_FEATURE	CROSSLNK:Glycyl lysine isopeptide (Lys-Gly) (interchain with G-Cter in ubiquitin); alternate	6	2.63158	0.00394783	TUBB, SUMO2, RPS3, PFN1, CALM2, PPIA	213	101	20569	5.73672	0.953743	0.122698	0.119698
INTERPRO	IPR009000:Transl_B-barrel_sf	4	1.75439	0.00414353	EEF1A1, RPL3, RPL35A, EEF2	225	30	20607	12.2116	0.942301	0.149821	0.146986
BIOCARTA	h_cdc42racPathway:Role of PI3K subunit p85 in regulation of Actin Organization and Cell Migration	4	1.75439	0.00424716	CDC42, ARPC2, ARPC3, RHOA	36	16	1623	11.2708	0.294613	0.09756	0.0951805
BIOCARTA	h_rhoPathway:Rho cell motility signaling pathway	5	2.19298	0.00475902	ARPC2, ARPC3, CFL1, PFN1, RHOA	36	33	1623	6.83081	0.323736	0.09756	0.0951805
GOTERM_BP_DIRECT	GO:0031640~killing of cells of another organism	5	2.19298	0.0047955	RPL30, RPS19, S100A12, HMGN2, GAPDH	225	60	19734	7.30889	0.997051	0.18163	0.178033
GOTERM_MF_DIRECT	GO:0003743~translation initiation factor activity	5	2.19298	0.00495536	EIF3K, EIF3L, EIF3H, EIF3E, EIF3F	226	59	19304	7.23864	0.826849	0.0971801	0.093326
GOTERM_BP_DIRECT	GO:0006417~regulation of translation	6	2.63158	0.00498687	RBM3, RPS14, RPS9, RPL10, RPS3, GAPDH	225	97	19734	5.42515	0.997664	0.183014	0.17939
KEGG_PATHWAY	hsa04810:Regulation of actin cytoskeleton	12	5.26316	0.00499201	CDC42, ARPC2, ARPC3, TMSB4X, CFL1, BRK1, PFN1, SSH2, MYL12A, RHOA, ACTG1, MYL12B	172	230	8840	2.6815	0.634287	0.0345998	0.0294356
INTERPRO	IPR029071:Ubiquitin-like_domsf	8	3.50877	0.00512951	UBXN1, UBB, SUMO2, TBCB, YOD1, ELOB, FAU, RPS27A	225	192	20607	3.81611	0.970784	0.176199	0.172864
GOTERM_BP_DIRECT	GO:1904667~negative regulation of ubiquitin protein ligase activity	3	1.31579	0.00543605	RPL5, RPS7, RPL11	225	10	19734	26.312	0.998648	0.183014	0.17939
GOTERM_BP_DIRECT	GO:1901798~positive regulation of signal transduction by p53 class mediator	3	1.31579	0.00543605	RPS15, RPL11, RPL37	225	10	19734	26.312	0.998648	0.183014	0.17939
GOTERM_BP_DIRECT	GO:0034101~erythrocyte homeostasis	3	1.31579	0.00543605	PRDX1, HMOX1, RPS24	225	10	19734	26.312	0.998648	0.183014	0.17939
GOTERM_CC_DIRECT	GO:0030027~lamellipodium	8	3.50877	0.00557378	CAPZB, ARPC2, ARPC3, CFL1, BRK1, PABPC1, AIF1, RHOA	228	195	20887	3.75834	0.831869	0.0370424	0.0315848
UP_KW_MOLECULAR_FUNCTION	KW-0396~Initiation factor	5	2.19298	0.00603319	EIF3K, EIF3L, EIF3H, EIF3E, EIF3F	156	56	11889	6.8046	0.269975	0.0627451	0.0579186
GOTERM_CC_DIRECT	GO:0000276~mitochondrial proton-transporting ATP synthase complex, coupling factor F(o)	3	1.31579	0.00606304	ATP5MC2, ATP5MC3, ATP5MG	228	11	20887	24.9844	0.856296	0.0394716	0.033656
INTERPRO	IPR004038:Ribosomal_eL8/eL30/eS12/Gad45	3	1.31579	0.00606498	RPL7A, RPL30, RPS12	225	11	20607	24.9782	0.984691	0.189393	0.185809
INTERPRO	IPR019954:Ubiquitin_CS	3	1.31579	0.00606498	UBB, FAU, RPS27A	225	11	20607	24.9782	0.984691	0.189393	0.185809
KEGG_PATHWAY	hsa05164:Influenza A	10	4.38596	0.00611105	PYCARD, HLA-DRB5, HLA-DPB1, HLA-DRA, SLC25A5, HLA-DRB1, HLA-DQA1, SLC25A6, ACTG1, HLA-DPA1	172	172	8840	2.9881	0.708318	0.0409441	0.034833
GOTERM_BP_DIRECT	GO:0006879~intracellular iron ion homeostasis	5	2.19298	0.00708884	ATP6V1G1, FTH1, HMOX1, B2M, SOD1	225	67	19734	6.54527	0.99982	0.226097	0.22162
GOTERM_BP_DIRECT	GO:0032981~mitochondrial respiratory chain complex I assembly	5	2.19298	0.00708884	NDUFB7, NDUFA6, NDUFS7, NDUFB4, NDUFA1	225	67	19734	6.54527	0.99982	0.226097	0.22162
UP_KW_BIOLOGICAL_PROCESS	KW-0406~Ion transport	15	6.57895	0.00717518	ATP6V1G1, ATP5MC2, ATP5MC3, ATP5F1C, ATP5F1D, ATP5F1E, SLC8A1, CALHM6, ATP5F1B, SARAF, FXYD5, CLIC1, ATP5MG, ATP6V0C, ATP5MF	119	653	11450	2.21023	0.360114	0.049429	0.0454428
UP_SEQ_FEATURE	CROSSLNK:Glycyl lysine isopeptide (Gly-Lys) (interchain with K-? in acceptor proteins)	3	1.31579	0.00765266	UBB, SUMO2, RPS27A	213	13	20569	22.2849	0.997443	0.228697	0.223105
GOTERM_BP_DIRECT	GO:0006119~oxidative phosphorylation	3	1.31579	0.00785464	UQCRB, ATP5F1C, UQCRH	225	12	19734	21.9267	0.999929	0.244098	0.239264
GOTERM_CC_DIRECT	GO:0032991~protein-containing complex	16	7.01754	0.00797905	IFITM3, CD74, RPL5, FIS1, NPM1, RPL3, RPL10, RPS7, TUBB, RPL11, PHB2, SOD1, CDC42, PYCARD, CALM2, PPIA	228	684	20887	2.14292	0.922348	0.0509063	0.043406
KEGG_PATHWAY	hsa05321:Inflammatory bowel disease	6	2.63158	0.00828171	HLA-DRB5, HLA-DPB1, HLA-DRA, HLA-DRB1, HLA-DQA1, HLA-DPA1	172	65	8840	4.74419	0.812045	0.0536975	0.045683
INTERPRO	IPR001039:MHC_I_a_a1/a2	3	1.31579	0.00847915	HLA-DPB1, HLA-C, HLA-DRB1	225	13	20607	21.1354	0.99712	0.242716	0.238123
INTERPRO	IPR019956:Ubiquitin_dom	3	1.31579	0.00847915	UBB, FAU, RPS27A	225	13	20607	21.1354	0.99712	0.242716	0.238123
KEGG_PATHWAY	hsa05131:Shigellosis	12	5.26316	0.00889762	PYCARD, CDC42, UBB, ARPC2, ARPC3, PFN1, RPS27A, MYL12A, RHOA, SKP1, ACTG1, MYL12B	172	249	8840	2.47688	0.834109	0.0558882	0.0475466
UP_KW_MOLECULAR_FUNCTION	KW-0694~RNA-binding	19	8.33333	0.00894555	RPL5, NPM1, RPS9, RPL12, RPL22, RPL11, RPL35A, RPL23A, SRP14, RPS4Y1, RPL8, RPS4X, RBM3, HNRNPDL, RPS18, RPS3, PABPC1, RPL37, HNRNPA1	156	751	11889	1.92812	0.373284	0.0775281	0.0715644
KEGG_PATHWAY	hsa00010:Glycolysis / Gluconeogenesis	6	2.63158	0.00938972	TPI1, PGAM1, PGK1, ENO1, ALDOA, GAPDH	172	67	8840	4.60257	0.849869	0.0571919	0.0486558
UP_SEQ_FEATURE	CROSSLNK:Glycyl lysine isopeptide (Lys-Gly) (interchain with G-Cter in SUMO1)	5	2.19298	0.00983873	TPI1, PRDX1, LRRFIP1, SKP1, RPL19	213	81	20569	5.96099	0.999539	0.283137	0.276213
GOTERM_BP_DIRECT	GO:0006122~mitochondrial electron transport, ubiquinol to cytochrome c	3	1.31579	0.0106696	UQCRB, UQCR10, UQCRH	225	14	19734	18.7943	0.999998	0.323288	0.316886
GOTERM_MF_DIRECT	GO:0031386~protein tag activity	3	1.31579	0.0112231	UBB, SUMO2, RPS27A	226	14	19304	18.3034	0.981392	0.208513	0.200244
GOTERM_CC_DIRECT	GO:0005741~mitochondrial outer membrane	8	3.50877	0.011228	FIS1, UBB, ATP5MC2, TOMM7, ATP5MC3, HMOX1, RPS27A, PHB2	228	223	20887	3.28644	0.972731	0.0690078	0.0588405
GOTERM_CC_DIRECT	GO:0005750~mitochondrial respiratory chain complex III	3	1.31579	0.0112489	UQCRB, UQCR10, UQCRH	228	15	20887	18.3219	0.972914	0.0690078	0.0588405
INTERPRO	IPR029064:Ribosomal_eL30-like_sf	3	1.31579	0.0112525	RPL7A, RPL30, RPS12	225	15	20607	18.3173	0.99958	0.309219	0.303367
GOTERM_BP_DIRECT	GO:0032722~positive regulation of chemokine production	4	1.75439	0.0127549	PYCARD, CD74, HMOX1, AIF1	225	43	19734	8.15876	1	0.377047	0.36958
UP_SEQ_FEATURE	DOMAIN:EF-hand 1	7	3.07018	0.013496	MYL6, S100A12, CALM2, AIF1, MYL12A, S100A11, MYL12B	213	188	20569	3.59562	0.999974	0.374513	0.365355
GOTERM_BP_DIRECT	GO:0006754~ATP biosynthetic process	3	1.31579	0.0138619	ATP5F1B, ALDOA, ATP5F1C	225	16	19734	16.445	1	0.400015	0.392094
GOTERM_CC_DIRECT	GO:0030670~phagocytic vesicle membrane	5	2.19298	0.0144188	VAMP8, HLA-DPB1, HLA-C, B2M, ATP6V0C	228	86	20887	5.32614	0.990275	0.0867847	0.0739982
GOTERM_BP_DIRECT	GO:0043123~positive regulation of canonical NF-kappaB signal transduction	8	3.50877	0.0151565	PYCARD, FKBP1A, CD74, HMOX1, S100A12, GAPDH, HLA-DRB1, RHOA	225	227	19734	3.09098	1	0.427203	0.418743
GOTERM_MF_DIRECT	GO:0019901~protein kinase binding	13	5.70175	0.0152724	NPM1, RPS7, PGAM1, RPS6, EEF2, RHOA, ACTG1, CDC42, EEF1A1, PTPRC, RPS19, RPS3, CALM2	226	502	19304	2.21197	0.995629	0.269558	0.258867
KEGG_PATHWAY	hsa05130:Pathogenic Escherichia coli infection	10	4.38596	0.0169387	PYCARD, CDC42, ARPC2, ARPC3, TUBB, RPS3, BRK1, GAPDH, RHOA, ACTG1	172	203	8840	2.53179	0.967738	0.100138	0.0851919
GOTERM_BP_DIRECT	GO:0021762~substantia nigra development	4	1.75439	0.0171545	CDC42, CALM2, RHOA, COX6B1	225	48	19734	7.30889	1	0.468998	0.459711
GOTERM_BP_DIRECT	GO:0032930~positive regulation of superoxide anion generation	3	1.31579	0.0174133	TYROBP, GSTP1, SOD1	225	18	19734	14.6178	1	0.468998	0.459711
SMART	SM00888:EF1_GNE	2	0.877193	0.0176922	EEF1B2, EEF1D	96	2	10692	111.375	0.780696	0.214834	0.207251
SMART	SM01182:EF-1_beta_acid	2	0.877193	0.0176922	EEF1B2, EEF1D	96	2	10692	111.375	0.780696	0.214834	0.207251
KEGG_PATHWAY	hsa04066:HIF-1 signaling pathway	7	3.07018	0.0189014	RPS6, PGK1, HMOX1, ELOB, ENO1, ALDOA, GAPDH	172	109	8840	3.30062	0.97841	0.108548	0.0923467
GOTERM_BP_DIRECT	GO:0006094~gluconeogenesis	4	1.75439	0.0191225	TPI1, PGAM1, PGK1, ENO1	225	50	19734	7.01653	1	0.503836	0.493859
GOTERM_BP_DIRECT	GO:0050821~protein stabilization	8	3.50877	0.019639	CD74, RPL5, TYROBP, RPS7, RPL11, PFN1, PHB2, GAPDH	225	239	19734	2.93579	1	0.506332	0.496306
UP_SEQ_FEATURE	MUTAGEN:L->R: Decreases the interaction with CD4.	2	0.877193	0.0205078	HLA-DRA, HLA-DRB1	213	2	20569	96.5681	1	0.497955	0.485779
UP_SEQ_FEATURE	DOMAIN:Elongation factor 1 beta central acidic region eukaryote	2	0.877193	0.0205078	EEF1B2, EEF1D	213	2	20569	96.5681	1	0.497955	0.485779
UP_SEQ_FEATURE	CARBOHYD:(Microbial infection) O-linked (Glc) threonine; by C.difficile toxins TcdA and TcdB; alternate	2	0.877193	0.0205078	CDC42, RHOA	213	2	20569	96.5681	1	0.497955	0.485779
UP_SEQ_FEATURE	DOMAIN:Translation elongation factor EF1B beta/delta subunit guanine nucleotide exchange	2	0.877193	0.0205078	EEF1B2, EEF1D	213	2	20569	96.5681	1	0.497955	0.485779
GOTERM_CC_DIRECT	GO:0005615~extracellular space	33	14.4737	0.0210624	SERPINA1, GSTP1, ENO1, ACTG1, LILRA5, CST3, SH3BGRL, UBB, FCGRT, PRDX1, CFL1, PGK1, S100A12, HMOX1, HMGN2, RPS27A, RPL39, CLIC1, B2M, S100A11, TPI1, HLA-C, SSH2, SOD1, EEF1A1, NPC2, DMXL2, HLA-DPB1, FAU, ALDOA, PPIA, ITM2B, HLA-DRB1	228	2033	20887	1.48702	0.998876	0.124424	0.106092
GOTERM_BP_DIRECT	GO:0031334~positive regulation of protein-containing complex assembly	4	1.75439	0.0212103	RPS3, RACK1, BRK1, RHOA	225	52	19734	6.74667	1	0.506332	0.496306
GOTERM_BP_DIRECT	GO:0002476~antigen processing and presentation of endogenous peptide antigen via MHC class Ib	3	1.31579	0.0213061	HLA-DPB1, HLA-C, HLA-DRB1	225	20	19734	13.156	1	0.506332	0.496306
GOTERM_BP_DIRECT	GO:0002486~antigen processing and presentation of endogenous peptide antigen via MHC class I via ER pathway, TAP-independent	3	1.31579	0.0213061	HLA-DPB1, HLA-C, HLA-DRB1	225	20	19734	13.156	1	0.506332	0.496306
GOTERM_BP_DIRECT	GO:2000406~positive regulation of T cell migration	3	1.31579	0.0213061	PYCARD, AIF1, RHOA	225	20	19734	13.156	1	0.506332	0.496306
UP_SEQ_FEATURE	DOMAIN:MHC class I-like antigen recognition-like	3	1.31579	0.0213288	FCGRT, HLA-C, HLA-DRB1	213	22	20569	13.1684	1	0.502196	0.489916
INTERPRO	IPR018940:EF-1_beta_acid_region_euk	2	0.877193	0.0216225	EEF1B2, EEF1D	225	2	20607	91.5867	1	0.450142	0.441624
INTERPRO	IPR038630:L24e/L24_sf	2	0.877193	0.0216225	RPL24, RSL24D1	225	2	20607	91.5867	1	0.450142	0.441624
INTERPRO	IPR036219:eEF-1beta-like_sf	2	0.877193	0.0216225	EEF1B2, EEF1D	225	2	20607	91.5867	1	0.450142	0.441624
INTERPRO	IPR049720:EF1B_bsu/dsu	2	0.877193	0.0216225	EEF1B2, EEF1D	225	2	20607	91.5867	1	0.450142	0.441624
INTERPRO	IPR001326:Transl_elong_EF1B_B/D_CS	2	0.877193	0.0216225	EEF1B2, EEF1D	225	2	20607	91.5867	1	0.450142	0.441624
INTERPRO	IPR023442:Ribosomal_eL24_CS	2	0.877193	0.0216225	RPL24, RSL24D1	225	2	20607	91.5867	1	0.450142	0.441624
INTERPRO	IPR000988:Ribosomal_eL24-rel	2	0.877193	0.0216225	RPL24, RSL24D1	225	2	20607	91.5867	1	0.450142	0.441624
INTERPRO	IPR014038:EF1B_bsu/dsu_GNE	2	0.877193	0.0216225	EEF1B2, EEF1D	225	2	20607	91.5867	1	0.450142	0.441624
BIOCARTA	h_tcraPathway:Lck and Fyn tyrosine kinases in initiation of TCR Activation	3	1.31579	0.0219991	PTPRC, HLA-DRA, HLA-DRB1	36	11	1623	12.2955	0.838631	0.300654	0.293321
BIOCARTA	h_blymphocytePathway:B Lymphocyte Cell Surface Molecules	3	1.31579	0.0219991	PTPRC, HLA-DRA, HLA-DRB1	36	11	1623	12.2955	0.838631	0.300654	0.293321
GOTERM_BP_DIRECT	GO:1905551~negative regulation of protein localization to endoplasmic reticulum	2	0.877193	0.0225737	BTF3, NACA	225	2	19734	87.7067	1	0.515102	0.504902
GOTERM_BP_DIRECT	GO:0002491~antigen processing and presentation of endogenous peptide antigen via MHC class II	2	0.877193	0.0225737	HLA-DRA, HLA-DRB1	225	2	19734	87.7067	1	0.515102	0.504902
GOTERM_CC_DIRECT	GO:1904724~tertiary granule lumen	4	1.75439	0.0230228	CST3, FTH1, ALDOA, B2M	228	56	20887	6.54355	0.999407	0.133532	0.113858
UP_KW_LIGAND	KW-0830~Ubiquinone	3	1.31579	0.0231333	NDUFS7, NDUFA1, NDUFV2	48	35	6947	12.4054	0.442965	0.578333	0.578333
UP_SEQ_FEATURE	DOMAIN:CHCH	3	1.31579	0.0232037	CHCHD2, NDUFB7, COX6B1	213	23	20569	12.5958	1	0.530274	0.517307
GOTERM_BP_DIRECT	GO:0030490~maturation of SSU-rRNA	3	1.31579	0.0233751	RPS14, RPS28, RPS19	225	21	19734	12.5295	1	0.515102	0.504902
GOTERM_BP_DIRECT	GO:0043149~stress fiber assembly	3	1.31579	0.0233751	ZEB2, ZYX, RHOA	225	21	19734	12.5295	1	0.515102	0.504902
GOTERM_BP_DIRECT	GO:0050766~positive regulation of phagocytosis	4	1.75439	0.0245668	PYCARD, PTPRC, FCER1G, SOD1	225	55	19734	6.37867	1	0.531696	0.521167
KEGG_PATHWAY	hsa01200:Carbon metabolism	7	3.07018	0.0248296	TPI1, PGAM1, PGK1, ENO1, ALDOA, TKT, GAPDH	172	116	8840	3.10144	0.993615	0.138143	0.117525
GOTERM_CC_DIRECT	GO:0030667~secretory granule membrane	5	2.19298	0.0252629	VAMP8, TYROBP, PTPRC, HLA-C, RHOA	228	102	20887	4.49067	0.999715	0.141384	0.120553
GOTERM_CC_DIRECT	GO:0032587~ruffle membrane	5	2.19298	0.0252629	EEF1A1, CFL1, RPS3, AIF1, RHOA	228	102	20887	4.49067	0.999715	0.141384	0.120553
KEGG_PATHWAY	hsa04723:Retrograde endocannabinoid signaling	8	3.50877	0.0254293	NDUFB7, NDUFA6, GNG5, NDUFS7, NDUFA4, NDUFB4, NDUFA1, NDUFV2	172	149	8840	2.75948	0.994357	0.138143	0.117525
GOTERM_BP_DIRECT	GO:2000059~negative regulation of ubiquitin-dependent protein catabolic process	3	1.31579	0.0255231	RPL5, RPS7, RPL11	225	22	19734	11.96	1	0.542702	0.531956
UP_SEQ_FEATURE	DOMAIN:PCI	3	1.31579	0.0271477	EIF3K, EIF3L, EIF3E	213	25	20569	11.5882	1	0.602678	0.587941
UP_KW_CELLULAR_COMPONENT	KW-0458~Lysosome	11	4.82456	0.0276331	VAMP8, IFITM3, CD74, HLA-DRB5, NPC2, HLA-DPB1, HLA-DRA, CD68, HLA-DRB1, HLA-DQA1, HLA-DPA1	212	420	17942	2.21655	0.635342	0.142113	0.118427
INTERPRO	IPR000717:PCI_dom	3	1.31579	0.027747	EIF3K, EIF3L, EIF3E	225	24	20607	11.4483	1	0.481776	0.472659
KEGG_PATHWAY	hsa05166:Human T-cell leukemia virus 1 infection	10	4.38596	0.0290092	HLA-DRB5, HLA-DPB1, HLA-DRA, HLA-C, SLC25A5, B2M, HLA-DRB1, HLA-DQA1, SLC25A6, HLA-DPA1	172	223	8840	2.30472	0.997307	0.153444	0.130542
GOTERM_MF_DIRECT	GO:0008656~cysteine-type endopeptidase activator activity involved in apoptotic process	3	1.31579	0.0291359	PYCARD, RPS27, RACK1	226	23	19304	11.1412	0.999971	0.489761	0.470337
GOTERM_BP_DIRECT	GO:0032755~positive regulation of interleukin-6 production	5	2.19298	0.0299005	PYCARD, CD74, TYROBP, AIF1, LILRA5	225	103	19734	4.25761	1	0.624817	0.612444
BIOCARTA	h_salmonellaPathway:How does salmonella hijack a cell	3	1.31579	0.0303679	CDC42, ARPC2, ARPC3	36	13	1623	10.4038	0.920242	0.355738	0.347061
UP_SEQ_FEATURE	CARBOHYD:(Microbial infection) O-linked (GlcNAc) tyrosine; by Photorhabdus PAU_02230; alternate	2	0.877193	0.0306042	CDC42, RHOA	213	3	20569	64.3787	1	0.606613	0.591779
UP_SEQ_FEATURE	SITE:Reversibly protonated during proton transport	2	0.877193	0.0306042	ATP5MC2, ATP5MC3	213	3	20569	64.3787	1	0.606613	0.591779
UP_SEQ_FEATURE	DOMAIN:JAB1/MPN/MOV34 metalloenzyme	2	0.877193	0.0306042	EIF3H, EIF3F	213	3	20569	64.3787	1	0.606613	0.591779
UP_SEQ_FEATURE	MUTAGEN:Y->F: Abolishes AMPylation by Haemophilus IbpA.	2	0.877193	0.0306042	CDC42, RHOA	213	3	20569	64.3787	1	0.606613	0.591779
GOTERM_BP_DIRECT	GO:0042102~positive regulation of T cell proliferation	4	1.75439	0.0320875	PTPRC, HLA-DPB1, AIF1, HLA-DPA1	225	61	19734	5.75126	1	0.658185	0.645151
INTERPRO	IPR041982:Ribosomal_eS4_KOW	2	0.877193	0.0322586	RPS4X, RPS4Y1	225	3	20607	61.0578	1	0.481776	0.472659
INTERPRO	IPR013843:Ribosomal_eS4_N	2	0.877193	0.0322586	RPS4X, RPS4Y1	225	3	20607	61.0578	1	0.481776	0.472659
INTERPRO	IPR000876:Ribosomal_eS4	2	0.877193	0.0322586	RPS4X, RPS4Y1	225	3	20607	61.0578	1	0.481776	0.472659
INTERPRO	IPR020537:ATP_synth_F0_csu_DDCD_BS	2	0.877193	0.0322586	ATP5MC2, ATP5MC3	225	3	20607	61.0578	1	0.481776	0.472659
INTERPRO	IPR000454:ATP_synth_F0_csu	2	0.877193	0.0322586	ATP5MC2, ATP5MC3	225	3	20607	61.0578	1	0.481776	0.472659
INTERPRO	IPR018199:Ribosomal_eS4_N_CS	2	0.877193	0.0322586	RPS4X, RPS4Y1	225	3	20607	61.0578	1	0.481776	0.472659
INTERPRO	IPR014717:Transl_elong_EF1B/ribsomal_bS6	2	0.877193	0.0322586	EEF1B2, EEF1D	225	3	20607	61.0578	1	0.481776	0.472659
INTERPRO	IPR013845:Ribosomal_eS4_central_region	2	0.877193	0.0322586	RPS4X, RPS4Y1	225	3	20607	61.0578	1	0.481776	0.472659
INTERPRO	IPR038237:Ribosomal_eS4_central_sf	2	0.877193	0.0322586	RPS4X, RPS4Y1	225	3	20607	61.0578	1	0.481776	0.472659
INTERPRO	IPR032277:Ribosomal_eS4_C	2	0.877193	0.0322586	RPS4X, RPS4Y1	225	3	20607	61.0578	1	0.481776	0.472659
INTERPRO	IPR015070:EF_hand_DJBP	2	0.877193	0.0322586	MYL12A, MYL12B	225	3	20607	61.0578	1	0.481776	0.472659
INTERPRO	IPR038662:ATP_synth_F0_csu_sf	2	0.877193	0.0322586	ATP5MC2, ATP5MC3	225	3	20607	61.0578	1	0.481776	0.472659
KEGG_PATHWAY	hsa04514:Cell adhesion molecules	8	3.50877	0.0325407	HLA-DRB5, PTPRC, HLA-DPB1, HLA-DRA, HLA-C, HLA-DRB1, HLA-DQA1, HLA-DPA1	172	157	8840	2.61887	0.998705	0.163963	0.139491
KEGG_PATHWAY	hsa04658:Th1 and Th2 cell differentiation	6	2.63158	0.0326294	HLA-DRB5, HLA-DPB1, HLA-DRA, HLA-DRB1, HLA-DQA1, HLA-DPA1	172	92	8840	3.35187	0.998729	0.163963	0.139491
GOTERM_BP_DIRECT	GO:0007015~actin filament organization	6	2.63158	0.0328104	CDC42, TMSB4X, BRK1, ALDOA, TMSB10, RHOA	225	156	19734	3.37333	1	0.658185	0.645151
GOTERM_BP_DIRECT	GO:1990145~maintenance of translational fidelity	2	0.877193	0.0336695	RPS23, RPS12	225	3	19734	58.4711	1	0.658185	0.645151
GOTERM_BP_DIRECT	GO:0002469~myeloid dendritic cell antigen processing and presentation	2	0.877193	0.0336695	HLA-DRA, HLA-DRB1	225	3	19734	58.4711	1	0.658185	0.645151
GOTERM_MF_DIRECT	GO:0046961~proton-transporting ATPase activity, rotational mechanism	3	1.31579	0.0340292	ATP6V1G1, ATP5F1B, ATP6V0C	226	25	19304	10.2499	0.999995	0.546013	0.524358
GOTERM_CC_DIRECT	GO:0015629~actin cytoskeleton	8	3.50877	0.034235	CAPZB, ARPC2, ARPC3, CFL1, ZYX, ALDOA, ACTG1, LIMD2	228	281	20887	2.6081	0.999985	0.188292	0.16055
UP_KW_CELLULAR_COMPONENT	KW-0034~Amyloid	3	1.31579	0.0345811	CST3, B2M, ITM2B	212	25	17942	10.1558	0.718312	0.155615	0.129679
UP_KW_MOLECULAR_FUNCTION	KW-0009~Actin-binding	9	3.94737	0.0349125	CAPZB, ARPC2, ARPC3, TMSB4X, CFL1, PFN1, SSH2, TMSB10, AIF1	156	288	11889	2.38161	0.842432	0.25935	0.2394
GOTERM_BP_DIRECT	GO:0050729~positive regulation of inflammatory response	5	2.19298	0.036758	PYCARD, NFKBIZ, S100A12, NEAT1, LILRA5	225	110	19734	3.98667	1	0.696105	0.682321
GOTERM_BP_DIRECT	GO:0009615~response to virus	5	2.19298	0.036758	IFITM3, RPS15A, NPC2, CFL1, ENO1	225	110	19734	3.98667	1	0.696105	0.682321
GOTERM_MF_DIRECT	GO:0003729~mRNA binding	8	3.50877	0.038734	RPS26, RPS5, CNBP, RPS3, RPL24, RPL35, PABPC1, RPS13	226	269	19304	2.54025	0.999999	0.594483	0.570906
UP_SEQ_FEATURE	MUTAGEN:R->K: No effect on ADP-ribosylation, when associated with K-72.	2	0.877193	0.040597	UBB, RPS27A	213	4	20569	48.284	1	0.606613	0.591779
UP_SEQ_FEATURE	MUTAGEN:R->K: No effect on ADP-ribosylation, when associated with K-74.	2	0.877193	0.040597	UBB, RPS27A	213	4	20569	48.284	1	0.606613	0.591779
UP_SEQ_FEATURE	MUTAGEN:K->R: No effect on HLTF-mediated polyubiquitination of PCNA.	2	0.877193	0.040597	UBB, RPS27A	213	4	20569	48.284	1	0.606613	0.591779
UP_SEQ_FEATURE	LIPID:(Microbial infection) N6-stearoyl lysine	2	0.877193	0.040597	VAMP8, RHOA	213	4	20569	48.284	1	0.606613	0.591779
UP_SEQ_FEATURE	MUTAGEN:R->G: No effect on ADP-ribosylation.	2	0.877193	0.040597	UBB, RPS27A	213	4	20569	48.284	1	0.606613	0.591779
UP_SEQ_FEATURE	MUTAGEN:K->R: Abolishes HLTF-mediated polyubiquitination of PCNA.	2	0.877193	0.040597	UBB, RPS27A	213	4	20569	48.284	1	0.606613	0.591779
UP_SEQ_FEATURE	MUTAGEN:H->G: Loss of DTX3L-mediated polyubiquitination of histone H3 and H4.	2	0.877193	0.040597	UBB, RPS27A	213	4	20569	48.284	1	0.606613	0.591779
UP_SEQ_FEATURE	REGION:Important for transport activity	2	0.877193	0.040597	SLC25A5, SLC25A6	213	4	20569	48.284	1	0.606613	0.591779
UP_SEQ_FEATURE	MUTAGEN:G->A: Loss of ADP-ribosylation.	2	0.877193	0.040597	UBB, RPS27A	213	4	20569	48.284	1	0.606613	0.591779
UP_SEQ_FEATURE	SITE:Essential for function	2	0.877193	0.040597	UBB, RPS27A	213	4	20569	48.284	1	0.606613	0.591779
UP_SEQ_FEATURE	MOTIF:Nucleotide carrier signature motif	2	0.877193	0.040597	SLC25A5, SLC25A6	213	4	20569	48.284	1	0.606613	0.591779
UP_SEQ_FEATURE	CARBOHYD:(Microbial infection) O-alpha-linked (GlcNAc) threonine; by C.novyi toxin TcdA; alternate	2	0.877193	0.040597	CDC42, RHOA	213	4	20569	48.284	1	0.606613	0.591779
UP_SEQ_FEATURE	MUTAGEN:S->D: Phosphomimetic mutant that binds and activates PRKN.	2	0.877193	0.040597	UBB, RPS27A	213	4	20569	48.284	1	0.606613	0.591779
GOTERM_BP_DIRECT	GO:1901224~positive regulation of non-canonical NF-kappaB signal transduction	4	1.75439	0.0406724	PYCARD, RPS3, PHB2, RHOA	225	67	19734	5.23622	1	0.758384	0.743366
GOTERM_MF_DIRECT	GO:0005200~structural constituent of cytoskeleton	5	2.19298	0.0410036	ARPC2, ARPC3, TUBB, HLA-DRB1, ACTG1	226	111	19304	3.84756	1	0.603094	0.579176
INTERPRO	IPR002048:EF_hand_dom	7	3.07018	0.0420568	MYL6, S100A12, CALM2, AIF1, MYL12A, S100A11, MYL12B	225	233	20607	2.75153	1	0.614745	0.603112
KEGG_PATHWAY	hsa04640:Hematopoietic cell lineage	6	2.63158	0.0426798	HLA-DRB5, HLA-DPB1, HLA-DRA, HLA-DRB1, HLA-DQA1, HLA-DPA1	172	99	8840	3.11487	0.999844	0.209235	0.178006
GOTERM_CC_DIRECT	GO:0120281~autolysosome membrane	2	0.877193	0.0427715	HLA-DRA, HLA-DRB1	228	4	20887	45.8048	0.999999	0.231256	0.197184
SMART	SM00054:EFh	5	2.19298	0.0435423	MYL6, CALM2, MYL12A, S100A11, MYL12B	96	149	10692	3.73742	0.97727	0.443297	0.427651
KEGG_PATHWAY	hsa05150:Staphylococcus aureus infection	6	2.63158	0.0442519	HLA-DRB5, HLA-DPB1, HLA-DRA, HLA-DRB1, HLA-DQA1, HLA-DPA1	172	100	8840	3.08372	0.999888	0.211777	0.180169
GOTERM_BP_DIRECT	GO:0045622~regulation of T-helper cell differentiation	2	0.877193	0.04464	HLA-DRA, HLA-DRB1	225	4	19734	43.8533	1	0.762326	0.747231
GOTERM_BP_DIRECT	GO:1905448~positive regulation of mitochondrial ATP synthesis coupled electron transport	2	0.877193	0.04464	CHCHD2, GHITM	225	4	19734	43.8533	1	0.762326	0.747231
GOTERM_BP_DIRECT	GO:0006933~negative regulation of cell adhesion involved in substrate-bound cell migration	2	0.877193	0.04464	ATP5F1B, PTPRC	225	4	19734	43.8533	1	0.762326	0.747231
GOTERM_BP_DIRECT	GO:0046166~glyceraldehyde-3-phosphate biosynthetic process	2	0.877193	0.04464	TPI1, TKT	225	4	19734	43.8533	1	0.762326	0.747231
GOTERM_BP_DIRECT	GO:2000516~positive regulation of CD4-positive, alpha-beta T cell activation	2	0.877193	0.04464	HLA-DRA, HLA-DRB1	225	4	19734	43.8533	1	0.762326	0.747231
GOTERM_BP_DIRECT	GO:0030036~actin cytoskeleton organization	7	3.07018	0.0446577	CDC42, TYROBP, CAPZB, CFL1, PFN1, SSH2, RHOA	225	226	19734	2.71658	1	0.762326	0.747231
GOTERM_BP_DIRECT	GO:0010592~positive regulation of lamellipodium assembly	3	1.31579	0.0453131	CDC42, ARPC2, BRK1	225	30	19734	8.77067	1	0.762771	0.747666
KEGG_PATHWAY	hsa04530:Tight junction	8	3.50877	0.0468091	CDC42, MYL6, ARPC2, ARPC3, MYL12A, RHOA, ACTG1, MYL12B	172	170	8840	2.4186	0.999935	0.218805	0.186148
GOTERM_MF_DIRECT	GO:0003785~actin monomer binding	3	1.31579	0.0475149	TMSB4X, PFN1, TMSB10	226	30	19304	8.54159	1	0.670911	0.644303
GOTERM_BP_DIRECT	GO:0006446~regulation of translational initiation	3	1.31579	0.0480843	EIF3K, EIF3H, EIF3E	225	31	19734	8.48774	1	0.798331	0.782522
UP_SEQ_FEATURE	DOMAIN:EF-hand 2	6	2.63158	0.0491641	MYL6, S100A12, CALM2, MYL12A, S100A11, MYL12B	213	192	20569	3.01775	1	0.720765	0.70314
GOTERM_CC_DIRECT	GO:0016460~myosin II complex	3	1.31579	0.049806	MYL6, CALM2, MYL12B	228	33	20887	8.32815	1	0.264802	0.225787
UP_SEQ_FEATURE	SITE:Interacts with activating enzyme	2	0.877193	0.0504873	UBB, RPS27A	213	5	20569	38.6272	1	0.726456	0.708692
SMART	SM00152:THY	2	0.877193	0.0521526	TMSB4X, TMSB10	96	6	10692	37.125	0.989462	0.443297	0.427651
SMART	SM01407:NAC	2	0.877193	0.0521526	BTF3, NACA	96	6	10692	37.125	0.989462	0.443297	0.427651
GOTERM_CC_DIRECT	GO:0005854~nascent polypeptide-associated complex	2	0.877193	0.0531766	BTF3, NACA	228	5	20887	36.6439	1	0.278088	0.237115
INTERPRO	IPR002113:ADT_euk_type	2	0.877193	0.0531867	SLC25A5, SLC25A6	225	5	20607	36.6347	1	0.761235	0.74683
GOTERM_BP_DIRECT	GO:0051881~regulation of mitochondrial membrane potential	3	1.31579	0.0538052	UBB, CLIC1, SOD1	225	33	19734	7.97333	1	0.881242	0.863792
GOTERM_BP_DIRECT	GO:0032831~positive regulation of CD4-positive, CD25-positive, alpha-beta regulatory T cell differentiation	2	0.877193	0.0554864	HLA-DRA, HLA-DRB1	225	5	19734	35.0827	1	0.884863	0.867341
GOTERM_BP_DIRECT	GO:2000435~negative regulation of protein neddylation	2	0.877193	0.0554864	RPL5, RPL11	225	5	19734	35.0827	1	0.884863	0.867341
UP_SEQ_FEATURE	DOMAIN:GST C-terminal	3	1.31579	0.0556343	EEF1B2, GSTP1, CLIC1	213	37	20569	7.82984	1	0.785961	0.766742
GOTERM_CC_DIRECT	GO:0009986~cell surface	13	5.70175	0.0560528	CD74, FCER1G, HLA-C, ENO1, PHB2, LILRA5, TYROBP, ATP5F1B, PTPRC, HLA-DPB1, HLA-DRA, HLA-DRB1, HLA-DPA1	228	657	20887	1.81267	1	0.288401	0.245909
INTERPRO	IPR036249:Thioredoxin-like_sf	5	2.19298	0.0561412	SH3BGRL, GSTP1, PRDX1, NDUFV2, CLIC1	225	132	20607	3.46919	1	0.787123	0.772228
UP_SEQ_FEATURE	DOMAIN:EF-hand	6	2.63158	0.0567144	MYL6, CALM2, AIF1, MYL12A, S100A11, MYL12B	213	200	20569	2.89704	1	0.786913	0.76767
UP_KW_BIOLOGICAL_PROCESS	KW-0053~Apoptosis	11	4.82456	0.0567531	PYCARD, FIS1, HINT1, RPS3, RACK1, HMOX1, GHITM, GAPDH, PPIA, RNF130, SLC25A6	119	549	11450	1.92787	0.973284	0.35187	0.323493
UP_KW_CELLULAR_COMPONENT	KW-0256~Endoplasmic reticulum	24	10.5263	0.056901	CD74, HLA-DRB5, SERPINA1, RPL21, CNBP, RPL34, HLA-C, RPL6, PYCARD, RPS26, RPS28, NPC2, HLA-DPB1, HLA-DRA, SARAF, HMOX1, RPL27, RPL18, CLIC1, RPS21, HLA-DQA1, HLA-DRB1, HLA-DPA1, RPS23	212	1380	17942	1.47186	0.878644	0.227604	0.18967
GOTERM_MF_DIRECT	GO:0003924~GTPase activity	9	3.94737	0.0573376	CDC42, EEF1A1, RGS19, GNG5, TUBB, ARHGDIB, RGS10, EEF2, RHOA	226	356	19304	2.15939	1	0.778469	0.747595
KEGG_PATHWAY	hsa04659:Th17 cell differentiation	6	2.63158	0.0580715	HLA-DRB5, HLA-DPB1, HLA-DRA, HLA-DRB1, HLA-DQA1, HLA-DPA1	172	108	8840	2.8553	0.999994	0.265281	0.225687
UP_SEQ_FEATURE	DOMAIN:NAC-A/B	2	0.877193	0.0602761	BTF3, NACA	213	6	20569	32.1894	1	0.821658	0.801566
SMART	SM00739:KOW	2	0.877193	0.0605791	RPL27, RPL26	96	7	10692	31.8214	0.995067	0.468111	0.451589
GOTERM_BP_DIRECT	GO:0043542~endothelial cell migration	3	1.31579	0.062808	ZEB2, S100A12, RHOA	225	36	19734	7.30889	1	0.96683	0.947685
GOTERM_BP_DIRECT	GO:0006955~immune response	11	4.82456	0.0632564	IFITM3, HLA-DRB5, FCGRT, FTH1, HLA-DPB1, HLA-DRA, HLA-C, B2M, HLA-DRB1, HLA-DQA1, HLA-DPA1	225	505	19734	1.91044	1	0.96683	0.947685
INTERPRO	IPR038187:NAC_A/B_dom_sf	2	0.877193	0.0634811	BTF3, NACA	225	6	20607	30.5289	1	0.822859	0.807289
INTERPRO	IPR001152:Beta-thymosin	2	0.877193	0.0634811	TMSB4X, TMSB10	225	6	20607	30.5289	1	0.822859	0.807289
INTERPRO	IPR038386:Beta-thymosin_sf	2	0.877193	0.0634811	TMSB4X, TMSB10	225	6	20607	30.5289	1	0.822859	0.807289
INTERPRO	IPR002715:Nas_poly-pep-assoc_cplx_dom	2	0.877193	0.0634811	BTF3, NACA	225	6	20607	30.5289	1	0.822859	0.807289
UP_SEQ_FEATURE	COMPBIAS:Basic residues	13	5.70175	0.0637904	RPS8, RPL23A, RPL6, MS4A4A, EEF1D, FAU, RPL15, PFN1, RPL29, RPL18, RPS24, RPS23, PRR13	213	709	20569	1.77064	1	0.854572	0.833675
KEGG_PATHWAY	hsa05145:Toxoplasmosis	6	2.63158	0.0638247	HLA-DRB5, HLA-DPB1, HLA-DRA, HLA-DRB1, HLA-DQA1, HLA-DPA1	172	111	8840	2.77813	0.999998	0.279949	0.238166
GOTERM_BP_DIRECT	GO:0043410~positive regulation of MAPK cascade	6	2.63158	0.0638952	CD74, PTPRC, PPIA, HLA-DRB1, SOD1, LILRA5	225	188	19734	2.79915	1	0.96683	0.947685
KEGG_PATHWAY	hsa05100:Bacterial invasion of epithelial cells	5	2.19298	0.0640679	CDC42, ARPC2, ARPC3, RHOA, ACTG1	172	78	8840	3.29457	0.999998	0.279949	0.238166
GOTERM_BP_DIRECT	GO:0043066~negative regulation of apoptotic process	11	4.82456	0.0651439	CD74, NPM1, RPL10, GSTP1, CFL1, RPS6, RPS3A, GHITM, PHB2, PTMA, HIGD2A	225	507	19734	1.90291	1	0.96683	0.947685
GOTERM_BP_DIRECT	GO:0140021~mitochondrial ADP transmembrane transport	2	0.877193	0.0662103	SLC25A5, SLC25A6	225	6	19734	29.2356	1	0.96683	0.947685
GOTERM_BP_DIRECT	GO:0099159~regulation of modification of postsynaptic structure	2	0.877193	0.0662103	CDC42, RHOA	225	6	19734	29.2356	1	0.96683	0.947685
GOTERM_BP_DIRECT	GO:0033119~negative regulation of RNA splicing	2	0.877193	0.0662103	RPS26, RPS13	225	6	19734	29.2356	1	0.96683	0.947685
GOTERM_MF_DIRECT	GO:0070180~large ribosomal subunit rRNA binding	2	0.877193	0.0679358	RPL12, RPLP0	226	6	19304	28.472	1	0.856477	0.822509
GOTERM_MF_DIRECT	GO:0005471~ATP:ADP antiporter activity	2	0.877193	0.0679358	SLC25A5, SLC25A6	226	6	19304	28.472	1	0.856477	0.822509
SMART	SM00746:TRASH	2	0.877193	0.0689314	RPL24, RSL24D1	96	8	10692	27.8438	0.997691	0.488264	0.471031
PIR_SUPERFAMILY	PIRSF002116:Ribosomal_S4	2	0.877193	0.0694956	RPS4X, RPS4Y1	47	3	1940	27.5177	0.960886	1	1
UP_KW_BIOLOGICAL_PROCESS	KW-0391~Immunity	16	7.01754	0.0695803	IFITM3, CD74, HLA-DRB5, FCER1G, HLA-C, LILRA5, PYCARD, TYROBP, HLA-DPB1, S100A12, HLA-DRA, GAPDH, B2M, HLA-DQA1, HLA-DRB1, HLA-DPA1	119	963	11450	1.59865	0.988569	0.39218	0.360553
UP_SEQ_FEATURE	DOMAIN:TRASH	2	0.877193	0.0699644	RPL24, RSL24D1	213	7	20569	27.5909	1	0.921396	0.898865
UP_KW_DISEASE	KW-1008~Amyloidosis	3	1.31579	0.0702455	CST3, B2M, ITM2B	69	31	4817	6.75596	0.927346	0.81629	0.81629
GOTERM_BP_DIRECT	GO:0051092~positive regulation of NF-kappaB transcription factor activity	5	2.19298	0.0709835	PYCARD, NPM1, RPS3, S100A12, PPIA	225	137	19734	3.20097	1	1	0.981007
KEGG_PATHWAY	hsa01100:Metabolic pathways	39	17.1053	0.0724682	COX7B, NDUFB7, UQCRB, GSTP1, NDUFB4, COX4I1, ATP5MC2, ATP5MC3, COX7A2, UQCR10, ENO1, COX5B, COX6A1, COX7C, COX5A, UQCRH, ATP5F1B, PGK1, HMOX1, NDUFV2, ATP5MG, ATP5MF, ATP6V1G1, NDUFA6, TPI1, NDUFA4, PGAM1, NDUFA1, COX6C, ATP5F1C, ATP5F1D, ATP5F1E, COX6B1, NDUFS7, DPYD, ALDOA, TKT, ATP6V0C, GAPDH	172	1561	8840	1.28406	1	0.309917	0.263661
UP_KW_CELLULAR_COMPONENT	KW-0206~Cytoskeleton	24	10.5263	0.0739861	RIPOR2, NPM1, RPS7, TUBB, BRK1, TBCB, SSH2, AIF1, RHOA, ACTG1, CDC42, EML4, CAPZB, ARPC2, ARPC3, TMSB4X, CFL1, RPS3, ZYX, S100A12, PFN1, GAPDH, CALM2, TMSB10	212	1422	17942	1.42839	0.937161	0.26635	0.221958
UP_SEQ_FEATURE	REPEAT:Solcar	3	1.31579	0.0754507	SLC25A3, SLC25A5, SLC25A6	213	44	20569	6.58419	1	0.977086	0.953194
GOTERM_CC_DIRECT	GO:0031901~early endosome membrane	6	2.63158	0.0758979	VAMP8, IFITM3, HLA-DPB1, HLA-DRA, HLA-C, B2M	228	207	20887	2.65535	1	0.384308	0.327686
INTERPRO	IPR036282:Glutathione-S-Trfase_C_sf	3	1.31579	0.0762943	EEF1B2, GSTP1, CLIC1	225	42	20607	6.5419	1	0.970633	0.952265
GOTERM_BP_DIRECT	GO:0070358~actin polymerization-dependent cell motility	2	0.877193	0.0768129	ARPC2, ARPC3	225	7	19734	25.059	1	1	0.981007
GOTERM_BP_DIRECT	GO:1902255~positive regulation of intrinsic apoptotic signaling pathway by p53 class mediator	2	0.877193	0.0768129	UBB, RPS7	225	7	19734	25.059	1	1	0.981007
UP_KW_PTM	KW-0379~Hydroxylation	7	3.07018	0.0771222	NDUFS7, RPS6, PGK1, ENO1, ALDOA, RPL8, RPS23	201	211	14252	2.35231	0.828931	0.253402	0.209332
GOTERM_MF_DIRECT	GO:0008121~ubiquinol-cytochrome-c reductase activity	2	0.877193	0.078803	UQCR10, UQCRH	226	7	19304	24.4046	1	0.926907	0.890146
GOTERM_BP_DIRECT	GO:0032435~negative regulation of proteasomal ubiquitin-dependent protein catabolic process	3	1.31579	0.07883	UBXN1, RPL11, EIF3H	225	41	19734	6.41756	1	1	0.981007
GOTERM_MF_DIRECT	GO:0051020~GTPase binding	3	1.31579	0.0790505	ENO1, MYL12A, MYL12B	226	40	19304	6.40619	1	0.926907	0.890146
GOTERM_CC_DIRECT	GO:0016459~myosin complex	3	1.31579	0.0794378	MYL6, MYL12A, MYL12B	228	43	20887	6.39137	1	0.395948	0.337611
BIOCARTA	h_cskPathway:Activation of Csk by cAMP-dependent Protein Kinase Inhibits Signaling through the T Cell Receptor	3	1.31579	0.079723	PTPRC, HLA-DRA, HLA-DRB1	36	22	1623	6.14773	0.9989	0.817161	0.79723
UP_KW_LIGAND	KW-0411~Iron-sulfur	3	1.31579	0.0809709	NDUFS7, DPYD, NDUFV2	48	70	6947	6.20268	0.878876	0.743759	0.743759
GOTERM_MF_DIRECT	GO:0001540~amyloid-beta binding	4	1.75439	0.0813998	CST3, CD74, PFDN5, ITM2B	226	87	19304	3.92717	1	0.926907	0.890146
INTERPRO	IPR011992:EF-hand-dom_pair	7	3.07018	0.081402	MYL6, S100A12, CALM2, AIF1, MYL12A, S100A11, MYL12B	225	276	20607	2.32285	1	1	0.982507
UP_KW_DOMAIN	KW-1133~Transmembrane helix	53	23.2456	0.0814926	IFITM3, SLC25A3, COX7B, COX4I1, GHITM, COX6A1, COX7C, RPL9, SLC8A1, MS4A4A, RPS14, FCGRT, MPC1, FTH1, CLIC1, HLA-DPA1, FCER1G, HLA-C, VAMP8, TYROBP, SLC25A5, ATP6V0C, SLC25A6, NDUFB4, ATP5MC2, ATP5MC3, COX7A2, UQCR10, LILRA5, SYNGR2, SARAF, HMOX1, RNF130, HLA-DQA1, ATP5MF, CD74, FIS1, HLA-DRB5, NDUFA4, NDUFA1, COX6C, HIGD2A, CALHM6, FKBP1A, PTPRC, TOMM7, HLA-DPB1, HLA-DRA, EIF3E, FXYD5, CD68, HLA…	111	5882	14597	1.18493	0.764275	0.541182	0.541182
GOTERM_CC_DIRECT	GO:0071541~eukaryotic translation initiation factor 3 complex, eIF3m	2	0.877193	0.0837213	EIF3H, EIF3F	228	8	20887	22.9024	1	0.410878	0.350341
INTERPRO	IPR010579:MHC_I_a_C	2	0.877193	0.0837369	HLA-DPB1, HLA-C	225	8	20607	22.8967	1	1	0.982507
INTERPRO	IPR011017:TRASH_dom	2	0.877193	0.0837369	RPL24, RSL24D1	225	8	20607	22.8967	1	1	0.982507
GOTERM_BP_DIRECT	GO:0019941~modification-dependent protein catabolic process	2	0.877193	0.0872957	UBB, RPS27A	225	8	19734	21.9267	1	1	0.981007
GOTERM_BP_DIRECT	GO:0034329~cell junction assembly	2	0.877193	0.0872957	CDC42, RHOA	225	8	19734	21.9267	1	1	0.981007
GOTERM_BP_DIRECT	GO:0002283~neutrophil activation involved in immune response	2	0.877193	0.0872957	TYROBP, FCER1G	225	8	19734	21.9267	1	1	0.981007
GOTERM_BP_DIRECT	GO:0110076~negative regulation of ferroptosis	2	0.877193	0.0872957	FTH1, HMOX1	225	8	19734	21.9267	1	1	0.981007
GOTERM_CC_DIRECT	GO:0000139~Golgi membrane	13	5.70175	0.0875236	CD74, HLA-DRB5, HLA-C, CDC42, PYCARD, HLA-DPB1, HLA-DRA, ATP6V0C, B2M, ITM2B, HLA-DQA1, HLA-DRB1, HLA-DPA1	228	710	20887	1.67736	1	0.423031	0.360703
UP_SEQ_FEATURE	DOMAIN:EF-hand 3	4	1.75439	0.0885606	MYL6, CALM2, MYL12A, MYL12B	213	102	20569	3.78698	1	1	0.976804
UP_KW_LIGAND	KW-0408~Iron	6	2.63158	0.089251	NDUFS7, FTH1, DPYD, HMOX1, NDUFV2, COX5A	48	354	6947	2.45304	0.903402	0.743759	0.743759
GOTERM_MF_DIRECT	GO:0070181~small ribosomal subunit rRNA binding	2	0.877193	0.089544	RPS3, RPS13	226	8	19304	21.354	1	0.957849	0.919861
GOTERM_MF_DIRECT	GO:0042609~CD4 receptor binding	2	0.877193	0.089544	CD74, HLA-DRB1	226	8	19304	21.354	1	0.957849	0.919861
SMART	SM00102:ADF	2	0.877193	0.0935501	GMFG, CFL1	96	11	10692	20.25	0.999763	0.611674	0.590086
GOTERM_CC_DIRECT	GO:0042612~MHC class I protein complex	2	0.877193	0.0936832	HLA-C, B2M	228	9	20887	20.3577	1	0.446044	0.380326
GOTERM_BP_DIRECT	GO:0050829~defense response to Gram-negative bacterium	4	1.75439	0.0937707	PYCARD, RPL30, RPS19, NFKBIZ	225	95	19734	3.69291	1	1	0.981007
UP_SEQ_FEATURE	CROSSLNK:Glycyl lysine isopeptide (Lys-Gly) (interchain with G-Cter in SUMO); alternate	3	1.31579	0.0939256	NPM1, ZEB2, SUMO2	213	50	20569	5.79408	1	1	0.976804
UP_SEQ_FEATURE	REPEAT:Solcar 3	3	1.31579	0.0939256	SLC25A3, SLC25A5, SLC25A6	213	50	20569	5.79408	1	1	0.976804
KEGG_PATHWAY	hsa04611:Platelet activation	6	2.63158	0.0947276	VAMP8, FCER1G, MYL12A, RHOA, ACTG1, MYL12B	172	125	8840	2.46698	1	0.396672	0.337467
UP_KW_DOMAIN	KW-0812~Transmembrane	53	23.2456	0.0955028	IFITM3, SLC25A3, COX7B, COX4I1, GHITM, COX6A1, COX7C, RPL9, SLC8A1, MS4A4A, RPS14, FCGRT, MPC1, FTH1, CLIC1, HLA-DPA1, FCER1G, HLA-C, VAMP8, TYROBP, SLC25A5, ATP6V0C, SLC25A6, NDUFB4, ATP5MC2, ATP5MC3, COX7A2, UQCR10, LILRA5, SYNGR2, SARAF, HMOX1, RNF130, HLA-DQA1, ATP5MF, CD74, FIS1, HLA-DRB5, NDUFA4, NDUFA1, COX6C, HIGD2A, CALHM6, FKBP1A, PTPRC, TOMM7, HLA-DPB1, HLA-DRA, EIF3E, FXYD5, CD68, HLA…	111	5941	14597	1.17316	0.818481	0.541182	0.541182
INTERPRO	IPR013785:Aldolase_TIM	3	1.31579	0.095881	TPI1, DPYD, ALDOA	225	48	20607	5.72417	1	1	0.982507
GOTERM_BP_DIRECT	GO:0000056~ribosomal small subunit export from nucleus	2	0.877193	0.09766	RPS15, NPM1	225	9	19734	19.4904	1	1	0.981007
GOTERM_BP_DIRECT	GO:0043382~positive regulation of memory T cell differentiation	2	0.877193	0.09766	HLA-DRA, HLA-DRB1	225	9	19734	19.4904	1	1	0.981007
GOTERM_BP_DIRECT	GO:1990544~mitochondrial ATP transmembrane transport	2	0.877193	0.09766	SLC25A5, SLC25A6	225	9	19734	19.4904	1	1	0.981007
GOTERM_BP_DIRECT	GO:0016240~autophagosome membrane docking	2	0.877193	0.09766	VAMP8, CALM2	225	9	19734	19.4904	1	1	0.981007
GOTERM_BP_DIRECT	GO:0032873~negative regulation of stress-activated MAPK cascade	2	0.877193	0.09766	GSTP1, PPIA	225	9	19734	19.4904	1	1	0.981007
UP_SEQ_FEATURE	DOMAIN:Ribosomal protein eL8/eL30/eS12/Gadd45	2	0.877193	0.098437	RPL7A, RPL30	213	10	20569	19.3136	1	1	0.976804
UP_SEQ_FEATURE	REGION:Alpha-3	2	0.877193	0.098437	FCGRT, HLA-C	213	10	20569	19.3136	1	1	0.976804
KEGG_PATHWAY	hsa05169:Epstein-Barr virus infection	8	3.50877	0.0987189	HLA-DRB5, HLA-DPB1, HLA-DRA, HLA-C, B2M, HLA-DRB1, HLA-DQA1, HLA-DPA1	172	203	8840	2.02543	1	0.404949	0.344509
GOTERM_MF_DIRECT	GO:0042803~protein homodimerization activity	14	6.14035	0.0992102	NPM1, FCER1G, TPI1, ENO1, PHB2, PYCARD, TYROBP, DPYD, RACK1, HMOX1, LRRFIP1, TKT, B2M, S100A11	226	750	19304	1.59443	1	0.982128	0.943176
GOTERM_BP_DIRECT	GO:0032092~positive regulation of protein binding	3	1.31579	0.0995065	FKBP1A, RPL11, B2M	225	47	19734	5.5983	1	1	0.981007

## Sheet: early_go_brown
Category	Term	Count	%	PValue	Genes	List Total	Pop Hits	Pop Total	Fold Enrichment	Bonferroni	Benjamini	FDR
GOTERM_BP_DIRECT	GO:0050852~T cell receptor signaling pathway	6	16.6667	1.46518e-06	ZNF683, ZAP70, LCK, CD28, CTLA4, CD247	33	122	19734	29.4098	0.00039552	0.000395598	0.000391202
KEGG_PATHWAY	hsa04660:T cell receptor signaling pathway	5	13.8889	5.52796e-05	ZAP70, LCK, CD28, CTLA4, CD247	17	122	8840	21.3115	0.00369698	0.00370373	0.00359317
GOTERM_CC_DIRECT	GO:0009897~external side of plasma membrane	7	19.4444	5.98712e-05	CD2, TGFBR3, FCRL3, CD28, CTLA4, FASLG, IL12RB2	35	429	20887	9.73753	0.00340694	0.00341266	0.00317317
BIOCARTA	h_ctla4Pathway:The Co-Stimulatory Signal During T-cell Activation	4	11.1111	7.35133e-05	LCK, CD28, CTLA4, CD247	9	19	1623	37.9649	0.00234975	0.00235243	0.00235243
GOTERM_BP_DIRECT	GO:0007166~cell surface receptor signaling pathway	6	16.6667	0.000154969	CD2, ADGRB2, FCRL3, CD28, CD247, IL12RB2	33	321	19734	11.1776	0.0409815	0.0209208	0.0206884
UP_SEQ_FEATURE	TOPO_DOM:Extracellular	14	38.8889	0.0004167	CD96, FCMR, TRAT1, FCRL3, CRIM1, FASLG, TGFBR3, CD2, ADGRB2, CD28, CTLA4, CD247, TIGIT, IL12RB2	34	2992	20569	2.83074	0.0940566	0.0546269	0.0546269
UP_SEQ_FEATURE	TOPO_DOM:Cytoplasmic	16	44.4444	0.000460987	CD96, FCMR, TRAT1, FCRL3, CRIM1, FASLG, TGFBR3, CD2, ADGRB2, B3GNT7, MGAT4A, CD28, CTLA4, CD247, TIGIT, IL12RB2	34	3901	20569	2.48129	0.10352	0.0546269	0.0546269
KEGG_PATHWAY	hsa05235:PD-L1 expression and PD-1 checkpoint pathway in cancer	4	11.1111	0.000519224	ZAP70, LCK, CD28, CD247	17	90	8840	23.1111	0.0341986	0.0123682	0.011999
KEGG_PATHWAY	hsa04658:Th1 and Th2 cell differentiation	4	11.1111	0.000553798	ZAP70, LCK, CD247, IL12RB2	17	92	8840	22.6087	0.0364344	0.0123682	0.011999
BIOCARTA	h_tcapoptosisPathway:HIV Induced T Cell Apoptosis	3	8.33333	0.000938518	CD28, FASLG, CD247	9	10	1623	54.1	0.0295998	0.00876608	0.00876608
BBID	3.T_cell_receptor	4	11.1111	0.00110326	ZAP70, LCK, CD28, CTLA4	6	20	388	12.9333	0.0164217	0.0154456	0.0154456
BIOCARTA	h_tcraPathway:Lck and Fyn tyrosine kinases in initiation of TCR Activation	3	8.33333	0.00114424	ZAP70, LCK, CD247	9	11	1623	49.1818	0.0359738	0.00876608	0.00876608
GOTERM_BP_DIRECT	GO:0006955~immune response	6	16.6667	0.00122362	TGFBR3, CD96, ZAP70, FCRL3, CTLA4, FASLG	33	505	19734	7.10495	0.281493	0.110126	0.108902
BIOCARTA	h_tcytotoxicPathway:T Cytotoxic Cell Surface Molecules	3	8.33333	0.0013697	CD2, CD28, CD247	9	12	1623	45.0833	0.0429125	0.00876608	0.00876608
BIOCARTA	h_thelperPathway:T Helper Cell Surface Molecules	3	8.33333	0.0013697	CD2, CD28, CD247	9	12	1623	45.0833	0.0429125	0.00876608	0.00876608
UP_SEQ_FEATURE	DOMAIN:Ig-like V-type	4	11.1111	0.00142041	CD2, CD28, CTLA4, TIGIT	34	139	20569	17.4092	0.286003	0.112212	0.112212
UP_KW_PTM	KW-1015~Disulfide bond	17	47.2222	0.00146016	CD96, FCMR, FGFBP2, TRAT1, FCRL3, CRIM1, FASLG, CP, TGFBR3, CD2, ADGRB2, GNLY, CD28, XCL2, CTLA4, TIGIT, IL12RB2	30	3906	14252	2.06762	0.013065	0.0146016	0.0146016
KEGG_PATHWAY	hsa04650:Natural killer cell mediated cytotoxicity	4	11.1111	0.00151278	ZAP70, LCK, FASLG, CD247	17	130	8840	16	0.0964581	0.025339	0.0245826
UP_KW_DOMAIN	KW-0393~Immunoglobulin domain	7	19.4444	0.00177612	CD2, CD96, FCMR, FCRL3, CD28, CTLA4, TIGIT	26	788	14597	4.98726	0.0211065	0.0114431	0.0114431
UP_KW_DOMAIN	KW-0732~Signal	16	44.4444	0.00190718	CD96, FCMR, FGFBP2, FCRL3, CRIM1, CP, TGFBR3, CD2, ADGRB2, GNLY, CD28, XCL2, CTLA4, CD247, TIGIT, IL12RB2	26	4410	14597	2.03691	0.0226476	0.0114431	0.0114431
INTERPRO	IPR013783:Ig-like_fold	8	22.2222	0.00202045	CD2, CD96, FCMR, FCRL3, CD28, CTLA4, TIGIT, IL12RB2	35	1119	20607	4.20927	0.228084	0.140681	0.140681
UP_SEQ_FEATURE	DOMAIN:Immunoglobulin V-set	3	8.33333	0.00206456	CD2, FCMR, CTLA4	34	42	20569	43.2122	0.387255	0.122325	0.122325
GOTERM_CC_DIRECT	GO:0001772~immunological synapse	3	8.33333	0.00254514	ZAP70, LCK, CD28	35	46	20887	38.9199	0.135201	0.0612224	0.0569261
KEGG_PATHWAY	hsa04514:Cell adhesion molecules	4	11.1111	0.00259667	CD2, CD28, CTLA4, TIGIT	17	157	8840	13.2484	0.159874	0.0347954	0.0337568
INTERPRO	IPR036179:Ig-like_dom_sf	7	19.4444	0.00264022	CD2, CD96, FCMR, FCRL3, CD28, CTLA4, TIGIT	35	865	20607	4.76462	0.287086	0.140681	0.140681
BIOCARTA	h_no2il12Pathway:NO2-dependent IL 12 Pathway in NK cells	3	8.33333	0.0027877	CD2, CD247, IL12RB2	9	17	1623	31.8235	0.0854571	0.0148677	0.0148677
GOTERM_CC_DIRECT	GO:0005886~plasma membrane	18	50	0.00322223	CD96, FCMR, TRAT1, CRIM1, FASLG, GCSAM, CP, TGFBR3, ARL4C, CD2, ZAP70, ADGRB2, LCK, CD28, CTLA4, CD247, TIGIT, IL12RB2	35	5592	20887	1.92094	0.168034	0.0612224	0.0569261
INTERPRO	IPR040216:CTLA4/CD28	2	5.55556	0.00329721	CD28, CTLA4	35	2	20607	588.771	0.344751	0.140681	0.140681
GOTERM_BP_DIRECT	GO:0006968~cellular defense response	3	8.33333	0.00345855	FCMR, GNLY, TRAT1	33	54	19734	33.2222	0.607582	0.22961	0.227059
GOTERM_MF_DIRECT	GO:0005102~signaling receptor binding	5	13.8889	0.00346872	CD2, ZAP70, LCK, FASLG, TIGIT	34	369	19304	7.69329	0.281149	0.144476	0.144476
BIOCARTA	h_tob1Pathway:Role of Tob in T-cell activation	3	8.33333	0.0034878	TGFBR3, CD28, CD247	9	19	1623	28.4737	0.105781	0.0159442	0.0159442
GOTERM_MF_DIRECT	GO:0004888~transmembrane signaling receptor activity	4	11.1111	0.00365305	TGFBR3, FCMR, FCRL3, CD247	34	182	19304	12.4783	0.293672	0.144476	0.144476
KEGG_PATHWAY	hsa05320:Autoimmune thyroid disease	3	8.33333	0.0040108	CD28, CTLA4, FASLG	17	53	8840	29.434	0.236058	0.0447872	0.0434503
GOTERM_BP_DIRECT	GO:0042110~T cell activation	3	8.33333	0.00425205	CD2, ZAP70, CD28	33	60	19734	29.9	0.683521	0.22961	0.227059
GOTERM_MF_DIRECT	GO:0015026~coreceptor activity	3	8.33333	0.00456241	TGFBR3, CD28, IL12RB2	34	59	19304	28.8694	0.35236	0.144476	0.144476
BIOCARTA	h_cskPathway:Activation of Csk by cAMP-dependent Protein Kinase Inhibits Signaling through the T Cell Receptor	3	8.33333	0.0046767	ZAP70, LCK, CD247	9	22	1623	24.5909	0.139297	0.0187068	0.0187068
GOTERM_CC_DIRECT	GO:0005576~extracellular region	10	27.7778	0.00529469	CD2, FCMR, FGFBP2, ADGRB2, GNLY, MGAT4A, CRIM1, XCL2, FASLG, CP	35	2101	20887	2.84042	0.261105	0.0754494	0.0701547
GOTERM_BP_DIRECT	GO:0002250~adaptive immune response	5	13.8889	0.00587813	ZNF683, ZAP70, TRAT1, CTLA4, CD247	33	452	19734	6.61504	0.796437	0.264516	0.261577
INTERPRO	IPR013106:Ig_V-set	5	13.8889	0.00781096	CD2, FCMR, CD28, CTLA4, TIGIT	35	481	20607	6.12029	0.63349	0.249951	0.249951
GOTERM_CC_DIRECT	GO:0098636~protein complex involved in cell adhesion	2	5.55556	0.00811335	CD28, CTLA4	35	5	20887	238.709	0.371455	0.0924922	0.0860016
UP_KW_CELLULAR_COMPONENT	KW-1003~Cell membrane	15	41.6667	0.00861687	FCMR, TRAT1, FCRL3, CRIM1, FASLG, GCSAM, TGFBR3, ARL4C, CD2, ZAP70, ADGRB2, LCK, CTLA4, CD247, TIGIT	34	4049	17942	1.95495	0.114107	0.100898	0.100898
GOTERM_BP_DIRECT	GO:0050855~regulation of B cell receptor signaling pathway	2	5.55556	0.00969127	FCMR, GCSAM	33	6	19734	199.333	0.927879	0.373806	0.369653
INTERPRO	IPR003599:Ig_sub	5	13.8889	0.0108219	CD96, FCMR, FCRL3, CTLA4, TIGIT	35	529	20607	5.56495	0.75161	0.277041	0.277041
UP_KW_BIOLOGICAL_PROCESS	KW-1064~Adaptive immunity	5	13.8889	0.0108867	ZNF683, ZAP70, TRAT1, CTLA4, CD247	21	513	11450	5.31421	0.205367	0.228621	0.228621
GOTERM_BP_DIRECT	GO:0007169~cell surface receptor protein tyrosine kinase signaling pathway	3	8.33333	0.0139322	ZAP70, TRAT1, LCK	33	111	19734	16.1622	0.977362	0.47021	0.464986
UP_KW_CELLULAR_COMPONENT	KW-0964~Secreted	10	27.7778	0.014414	TGFBR3, FCMR, FGFBP2, ADGRB2, GNLY, MGAT4A, CRIM1, XCL2, FASLG, CP	34	2180	17942	2.42067	0.183937	0.100898	0.100898
INTERPRO	IPR000980:SH2	3	8.33333	0.0144173	ZAP70, LCK, SH2D2A	35	111	20607	15.9127	0.844148	0.286557	0.286557
UP_SEQ_FEATURE	CARBOHYD:N-linked (GlcNAc...) asparagine	14	38.8889	0.0149534	CD96, FCRL3, CRIM1, FASLG, CP, TGFBR3, CD2, ADGRB2, B3GNT7, MGAT4A, CD28, CTLA4, TIGIT, IL12RB2	34	4422	20569	1.91533	0.971864	0.708791	0.708791
UP_KW_DOMAIN	KW-0727~SH2 domain	3	8.33333	0.0150785	ZAP70, LCK, SH2D2A	26	110	14597	15.3115	0.166665	0.0603138	0.0603138
SMART	SM00409:IG	5	13.8889	0.015249	CD96, FCMR, FCRL3, CTLA4, TIGIT	21	529	10692	4.81231	0.329363	0.210274	0.210274
INTERPRO	IPR036860:SH2_dom_sf	3	8.33333	0.0156711	ZAP70, LCK, SH2D2A	35	116	20607	15.2268	0.867581	0.286557	0.286557
KEGG_PATHWAY	hsa04659:Th17 cell differentiation	3	8.33333	0.0158715	ZAP70, LCK, CD247	17	108	8840	14.4444	0.65765	0.151913	0.147379
SMART	SM00252:SH2	3	8.33333	0.016175	ZAP70, LCK, SH2D2A	21	105	10692	14.5469	0.345568	0.210274	0.210274
BIOCARTA	h_tcrPathway:T Cell Receptor Signaling Pathway	3	8.33333	0.0181346	ZAP70, LCK, CD247	9	44	1623	12.2955	0.443246	0.0644785	0.0644785
GOTERM_BP_DIRECT	GO:0045060~negative thymic T cell selection	2	5.55556	0.0192915	ZAP70, CD28	33	12	19734	99.6667	0.994803	0.551574	0.545445
GOTERM_BP_DIRECT	GO:0032496~response to lipopolysaccharide	3	8.33333	0.0212816	CD96, FASLG, IL12RB2	33	139	19734	12.9065	0.996997	0.551574	0.545445
GOTERM_CC_DIRECT	GO:0009986~cell surface	5	13.8889	0.021301	CD2, TGFBR3, FCRL3, CD28, TIGIT	35	657	20887	4.54164	0.70691	0.191534	0.178093
UP_KW_BIOLOGICAL_PROCESS	KW-0391~Immunity	6	16.6667	0.0222301	ZNF683, ZAP70, FCMR, TRAT1, CTLA4, CD247	21	963	11450	3.39712	0.376308	0.233416	0.233416
GOTERM_BP_DIRECT	GO:0038094~Fc-gamma receptor signaling pathway	2	5.55556	0.0224715	LCK, CD247	33	14	19734	85.4286	0.997838	0.551574	0.545445
GOTERM_CC_DIRECT	GO:0042101~T cell receptor complex	3	8.33333	0.0235217	ZAP70, TRAT1, CD247	35	146	20887	12.2624	0.742506	0.191534	0.178093
UP_SEQ_FEATURE	REGION:Homodimerization	2	5.55556	0.023805	CTLA4, TIGIT	34	15	20569	80.6627	0.996687	0.940296	0.940296
GOTERM_BP_DIRECT	GO:0050862~positive regulation of T cell receptor signaling pathway	2	5.55556	0.0319517	TRAT1, LCK	33	20	19734	59.8	0.999844	0.718914	0.710926
UP_KW_DOMAIN	KW-1133~Transmembrane helix	16	44.4444	0.036687	CD96, FCMR, TRAT1, FCRL3, CRIM1, FASLG, TGFBR3, CD2, ADGRB2, B3GNT7, MGAT4A, CD28, CTLA4, CD247, TIGIT, IL12RB2	26	5882	14597	1.52716	0.361429	0.0897921	0.0897921
UP_KW_DOMAIN	KW-0812~Transmembrane	16	44.4444	0.0402004	CD96, FCMR, TRAT1, FCRL3, CRIM1, FASLG, TGFBR3, CD2, ADGRB2, B3GNT7, MGAT4A, CD28, CTLA4, CD247, TIGIT, IL12RB2	26	5941	14597	1.512	0.388824	0.0897921	0.0897921
GOTERM_MF_DIRECT	GO:0008375~acetylglucosaminyltransferase activity	2	5.55556	0.0418975	B3GNT7, MGAT4A	34	25	19304	45.4212	0.982855	0.995064	0.995064
BIOCARTA	h_bbcellPathway:Bystander B Cell Activation	2	5.55556	0.0436031	CD28, FASLG	9	9	1623	40.0741	0.759884	0.13953	0.13953
UP_KW_DOMAIN	KW-0735~Signal-anchor	4	11.1111	0.044896	B3GNT7, TRAT1, MGAT4A, FASLG	26	469	14597	4.78826	0.423754	0.0897921	0.0897921
GOTERM_MF_DIRECT	GO:0019901~protein kinase binding	4	11.1111	0.0536262	LCK, CD28, GCSAM, IL12RB2	34	502	19304	4.52402	0.994679	1	1
GOTERM_CC_DIRECT	GO:0031234~extrinsic component of cytoplasmic side of plasma membrane	2	5.55556	0.0554684	ZAP70, LCK	35	35	20887	34.1012	0.961333	0.395212	0.367478
GOTERM_BP_DIRECT	GO:0050850~positive regulation of calcium-mediated signaling	2	5.55556	0.0598609	ZAP70, TRAT1	33	38	19734	31.4737	1	1	0.992565
BIOCARTA	h_asbcellPathway:Antigen Dependent B Cell Activation	2	5.55556	0.062442	CD28, FASLG	9	13	1623	27.7436	0.87296	0.176588	0.176588
GOTERM_BP_DIRECT	GO:0030217~T cell differentiation	2	5.55556	0.0644361	ZAP70, LCK	33	41	19734	29.1707	1	1	0.992565
GOTERM_BP_DIRECT	GO:0032733~positive regulation of interleukin-10 production	2	5.55556	0.0659563	CD28, TIGIT	33	42	19734	28.4762	1	1	0.992565
KEGG_PATHWAY	hsa05330:Allograft rejection	2	5.55556	0.0666595	CD28, FASLG	17	38	8840	27.3684	0.990167	0.467756	0.453793
KEGG_PATHWAY	hsa05340:Primary immunodeficiency	2	5.55556	0.0666595	ZAP70, LCK	17	38	8840	27.3684	0.990167	0.467756	0.453793
BIOCARTA	h_ctlPathway:CTL mediated immune response against target cells	2	5.55556	0.0671006	FASLG, CD247	9	14	1623	25.7619	0.891679	0.176588	0.176588
GOTERM_BP_DIRECT	GO:0031295~T cell costimulation	2	5.55556	0.0674741	LCK, CD28	33	43	19734	27.814	1	1	0.992565
GOTERM_BP_DIRECT	GO:0043408~regulation of MAPK cascade	2	5.55556	0.0705027	LBH, LCK	33	45	19734	26.5778	1	1	0.992565
BIOCARTA	h_il17Pathway:IL 17 Signaling Pathway	2	5.55556	0.071739	CD2, CD247	9	15	1623	24.0444	0.907649	0.176588	0.176588
GOTERM_BP_DIRECT	GO:0032689~negative regulation of type II interferon production	2	5.55556	0.0735217	ZNF683, CD96	33	47	19734	25.4468	1	1	0.992565
KEGG_PATHWAY	hsa04940:Type I diabetes mellitus	2	5.55556	0.0751136	CD28, FASLG	17	43	8840	24.186	0.994655	0.467756	0.453793
GOTERM_MF_DIRECT	GO:0004715~non-membrane spanning protein tyrosine kinase activity	2	5.55556	0.0757714	ZAP70, LCK	34	46	19304	24.6854	0.999439	1	1
KEGG_PATHWAY	hsa05332:Graft-versus-host disease	2	5.55556	0.0767958	CD28, FASLG	17	44	8840	23.6364	0.995269	0.467756	0.453793
GOTERM_BP_DIRECT	GO:0018108~peptidyl-tyrosine phosphorylation	2	5.55556	0.0780323	ZAP70, LCK	33	50	19734	23.92	1	1	0.992565
GOTERM_MF_DIRECT	GO:0001784~phosphotyrosine residue binding	2	5.55556	0.0883678	ZAP70, LCK	34	54	19304	21.0283	0.999848	1	1
UP_SEQ_FEATURE	DOMAIN:Ig-like	4	11.1111	0.0913688	CD96, FCMR, FCRL3, TIGIT	34	670	20569	3.61176	1	1	1
GOTERM_BP_DIRECT	GO:0050853~B cell receptor signaling pathway	2	5.55556	0.0943902	LCK, CTLA4	33	61	19734	19.6066	1	1	0.992565
BIOCARTA	h_th1th2Pathway:Th1/Th2 Differentiation	2	5.55556	0.0946297	CD28, IL12RB2	9	20	1623	18.0333	0.958463	0.211516	0.211516
BIOCARTA	h_il12Pathway:IL12 and Stat4 Dependent Signaling Pathway in Th1 Development	2	5.55556	0.0991481	CD247, IL12RB2	9	21	1623	17.1746	0.964608	0.211516	0.211516
GOTERM_MF_DIRECT	GO:1990782~protein tyrosine kinase binding	2	5.55556	0.099253	FCRL3, CD247	34	61	19304	18.6152	0.999951	1	1
KEGG_PATHWAY	hsa04060:Cytokine-cytokine receptor interaction	3	8.33333	0.0996674	XCL2, FASLG, IL12RB2	17	298	8840	5.2349	0.999119	0.556476	0.539865

[truncated: 3 more sheets: early_go_turquoise, late_go_blue, late_go_turquoise]
