# Supplementary material for: CD14+ monocytes: the immune communication hub in early vasculitis symptoms of Kawasaki disease
Source: Front Immunol. 2025 Mar 26;16:1557231. doi: 10.3389/fimmu.2025.1557231 (PMC11979218; doi:10.3389/fimmu.2025.1557231)
Supplement: Supplementary Table 7 — Detailed Gene Functions of Co-expression Modules in CD14+ monocytes Cells of Three Groups Identified by WGCNA. [file DataSheet2.csv]

CD4_T_Control_cells_grey	CD4_T_Control_cells_turquoise	CD4_T_KD_early_cells_grey	CD4_T_KD_early_cells_blue	CD4_T_KD_early_cells_turquoise	CD4_T_KD_late_cells_turquoise	CD4_T_KD_late_cells_grey	..count..	values
TRUE	TRUE	TRUE	TRUE	TRUE	TRUE	TRUE	0
FALSE	TRUE	TRUE	TRUE	TRUE	TRUE	TRUE	1
TRUE	FALSE	TRUE	TRUE	TRUE	TRUE	TRUE	0
FALSE	FALSE	TRUE	TRUE	TRUE	TRUE	TRUE	0
TRUE	TRUE	FALSE	TRUE	TRUE	TRUE	TRUE	0
FALSE	TRUE	FALSE	TRUE	TRUE	TRUE	TRUE	0
TRUE	FALSE	FALSE	TRUE	TRUE	TRUE	TRUE	0
FALSE	FALSE	FALSE	TRUE	TRUE	TRUE	TRUE	0
TRUE	TRUE	TRUE	FALSE	TRUE	TRUE	TRUE	0
FALSE	TRUE	TRUE	FALSE	TRUE	TRUE	TRUE	0
TRUE	FALSE	TRUE	FALSE	TRUE	TRUE	TRUE	0
FALSE	FALSE	TRUE	FALSE	TRUE	TRUE	TRUE	0
TRUE	TRUE	FALSE	FALSE	TRUE	TRUE	TRUE	0
FALSE	TRUE	FALSE	FALSE	TRUE	TRUE	TRUE	0
TRUE	FALSE	FALSE	FALSE	TRUE	TRUE	TRUE	0
FALSE	FALSE	FALSE	FALSE	TRUE	TRUE	TRUE	0
TRUE	TRUE	TRUE	TRUE	FALSE	TRUE	TRUE	0
FALSE	TRUE	TRUE	TRUE	FALSE	TRUE	TRUE	0
TRUE	FALSE	TRUE	TRUE	FALSE	TRUE	TRUE	0
FALSE	FALSE	TRUE	TRUE	FALSE	TRUE	TRUE	0
TRUE	TRUE	FALSE	TRUE	FALSE	TRUE	TRUE	0
FALSE	TRUE	FALSE	TRUE	FALSE	TRUE	TRUE	0
TRUE	FALSE	FALSE	TRUE	FALSE	TRUE	TRUE	0
FALSE	FALSE	FALSE	TRUE	FALSE	TRUE	TRUE	0
TRUE	TRUE	TRUE	FALSE	FALSE	TRUE	TRUE	0
FALSE	TRUE	TRUE	FALSE	FALSE	TRUE	TRUE	0
TRUE	FALSE	TRUE	FALSE	FALSE	TRUE	TRUE	0
FALSE	FALSE	TRUE	FALSE	FALSE	TRUE	TRUE	0
TRUE	TRUE	FALSE	FALSE	FALSE	TRUE	TRUE	0
FALSE	TRUE	FALSE	FALSE	FALSE	TRUE	TRUE	0
TRUE	FALSE	FALSE	FALSE	FALSE	TRUE	TRUE	0
FALSE	FALSE	FALSE	FALSE	FALSE	TRUE	TRUE	0
TRUE	TRUE	TRUE	TRUE	TRUE	FALSE	TRUE	0
FALSE	TRUE	TRUE	TRUE	TRUE	FALSE	TRUE	0
TRUE	FALSE	TRUE	TRUE	TRUE	FALSE	TRUE	0
FALSE	FALSE	TRUE	TRUE	TRUE	FALSE	TRUE	0
TRUE	TRUE	FALSE	TRUE	TRUE	FALSE	TRUE	0
FALSE	TRUE	FALSE	TRUE	TRUE	FALSE	TRUE	0
TRUE	FALSE	FALSE	TRUE	TRUE	FALSE	TRUE	0
FALSE	FALSE	FALSE	TRUE	TRUE	FALSE	TRUE	0
TRUE	TRUE	TRUE	FALSE	TRUE	FALSE	TRUE	0
FALSE	TRUE	TRUE	FALSE	TRUE	FALSE	TRUE	0
TRUE	FALSE	TRUE	FALSE	TRUE	FALSE	TRUE	0
FALSE	FALSE	TRUE	FALSE	TRUE	FALSE	TRUE	0
TRUE	TRUE	FALSE	FALSE	TRUE	FALSE	TRUE	0
FALSE	TRUE	FALSE	FALSE	TRUE	FALSE	TRUE	10	B2M|MT-CO1|PTPRC|RPL36A|RPL37|RPL37A|RPL39|RPS21|RPS29|TOMM7
TRUE	FALSE	FALSE	FALSE	TRUE	FALSE	TRUE	65	APRT|ATP5F1D|ATP5MC3|ATP5MD|ATP6V1G1|C19orf53|C1QBP|C9orf16|CALM2|COX5B|COX6B1|COX6C|COX7A2|COX7C|EDF1|EIF3E|ELOB|GABARAP|GMFG|H3F3B|HIGD2A|IFITM1|IFITM2|IL32|LDHA|MBNL1|MIF|MT-ND4L|MYL12B|NDUFA4|NDUFB11|NFKBIZ|NME2|NOSIP|OST4|PPDPF|PSME1|RGS10|RPL23|RPL27A|RPL38|RPS11|RSRP1|S100A12|S100A8|S100A9|SAP18|SERF2|SH3BGRL3|SKP1|SLC25A3|SRP14|ST13|SUB1|TMA7|TPM3|UBB|UBC|UQCR10|UQCR11|UQCRB|UQCRH|UXT|ZBT…
FALSE	FALSE	FALSE	FALSE	TRUE	FALSE	TRUE	0
TRUE	TRUE	TRUE	TRUE	FALSE	FALSE	TRUE	0
FALSE	TRUE	TRUE	TRUE	FALSE	FALSE	TRUE	0
TRUE	FALSE	TRUE	TRUE	FALSE	FALSE	TRUE	0
FALSE	FALSE	TRUE	TRUE	FALSE	FALSE	TRUE	0
TRUE	TRUE	FALSE	TRUE	FALSE	FALSE	TRUE	0
FALSE	TRUE	FALSE	TRUE	FALSE	FALSE	TRUE	0
TRUE	FALSE	FALSE	TRUE	FALSE	FALSE	TRUE	90	ACTR2|ACTR3|ADAR|ADD1|AGFG1|ARL4C|ARL8A|ARPC4|ATXN7|BOD1L1|BTG1|CAB39|CD48|CD52|CDV3|CEP350|CGGBP1|CIRBP|CLPTM1L|CNOT11|CTBP1|CUL3|DENND2D|DNAJC21|EIF4A2|EIF4E3|EIF4G1|ELK4|GIMAP7|GLS|GNAI2|GNB1|H1FX|HDGF|HIGD1A|HLA-A|HMCES|HNRNPD|HNRNPDL|HNRNPU|HSP90AA1|IL6ST|KHDRBS1|KIAA2013|KPNA4|LINC00861|LRRFIP1|MAP3K1|MAP7D1|MCL1|MINOS1|MTRNR2L12|MYCBP|MZT2A|MZT2B|NCBP2-AS2|NCK2|NFKB1|NOP53|OPN3|PDS5A|PLCL2…
FALSE	FALSE	FALSE	TRUE	FALSE	FALSE	TRUE	1	CYBA
TRUE	TRUE	TRUE	FALSE	FALSE	FALSE	TRUE	0
FALSE	TRUE	TRUE	FALSE	FALSE	FALSE	TRUE	2	CCR4|RPS10
TRUE	FALSE	TRUE	FALSE	FALSE	FALSE	TRUE	4519	AAK1|AAMP|AASDH|ABCB10|ABCB6|ABCC5|ABCD3|ABCE1|ABCF3|ABCG2|ABHD1|ABHD10|ABHD14A|ABHD14A-ACY1|ABHD14B|ABHD18|ABHD5|ABHD6|ABI2|ABI3BP|ABL2|ABLIM2|ABRACL|ABRAXAS1|ABTB1|AC000032.1|AC004069.1|AC004865.2|AC005034.3|AC005037.1|AC006059.1|AC006160.1|AC006252.1|AC006254.1|AC006369.1|AC007038.1|AC007038.2|AC007163.1|AC007240.1|AC007249.2|AC007250.1|AC007364.1|AC007365.1|AC007381.1|AC007383.2|AC007388.1|AC…
FALSE	FALSE	TRUE	FALSE	FALSE	FALSE	TRUE	10	FUS|ISG20|MYC|PHB2|PIM1|POLR2L|PRDX2|TPI1|TRAPPC1|WDR83OS
TRUE	TRUE	FALSE	FALSE	FALSE	FALSE	TRUE	0
FALSE	TRUE	FALSE	FALSE	FALSE	FALSE	TRUE	0
TRUE	FALSE	FALSE	FALSE	FALSE	FALSE	TRUE	146	ABLIM3|AC005618.1|AC008438.1|AC008608.2|AC026691.1|AC091948.1|AC091959.3|AC104109.2|AC104109.3|AC106791.1|AC109454.2|AC116366.1|AC116366.2|AC116366.3|AC135457.1|ACSL6|ADRB2|AFF4|ANKHD1|ANKHD1-EIF4EBP3|APBB3|ARAP3|ARHGAP26|ARHGEF37|BRD8|C5orf15|C5orf24|CAMLG|CATSPER3|CCNI2|CD14|CDC23|CDC25C|CDKL3|CDKN2AIPNL|CSF1R|CSNK1A1|CTNNA1|CXXC5|CXXC5-AS1|CYSTM1|DCTN4|DDX46|DELE1|DIAPH1|DNAJC18|DND1|EGR1|EIF4…
FALSE	FALSE	FALSE	FALSE	FALSE	FALSE	TRUE	13	AC008641.1|AC011337.1|AC011374.2|AC091982.3|ATOX1|CCDC69|GM2A|GPX3|IRGM|SLC36A1|SPARC|TNIP1|ZNF300
TRUE	TRUE	TRUE	TRUE	TRUE	TRUE	FALSE	0
FALSE	TRUE	TRUE	TRUE	TRUE	TRUE	FALSE	0
TRUE	FALSE	TRUE	TRUE	TRUE	TRUE	FALSE	0
FALSE	FALSE	TRUE	TRUE	TRUE	TRUE	FALSE	0
TRUE	TRUE	FALSE	TRUE	TRUE	TRUE	FALSE	0
FALSE	TRUE	FALSE	TRUE	TRUE	TRUE	FALSE	0
TRUE	FALSE	FALSE	TRUE	TRUE	TRUE	FALSE	0
FALSE	FALSE	FALSE	TRUE	TRUE	TRUE	FALSE	0
TRUE	TRUE	TRUE	FALSE	TRUE	TRUE	FALSE	0
FALSE	TRUE	TRUE	FALSE	TRUE	TRUE	FALSE	0
TRUE	FALSE	TRUE	FALSE	TRUE	TRUE	FALSE	0
FALSE	FALSE	TRUE	FALSE	TRUE	TRUE	FALSE	0
TRUE	TRUE	FALSE	FALSE	TRUE	TRUE	FALSE	0
FALSE	TRUE	FALSE	FALSE	TRUE	TRUE	FALSE	77	ATP5F1E|BTF3|COMMD6|COX4I1|EEF1A1|EEF1B2|EEF1D|EEF2|FAU|NACA|NPM1|PABPC1|PFDN5|PTMA|RACK1|RPL10|RPL10A|RPL11|RPL12|RPL13|RPL14|RPL15|RPL18|RPL18A|RPL19|RPL21|RPL22|RPL23A|RPL24|RPL26|RPL27|RPL28|RPL29|RPL3|RPL30|RPL31|RPL32|RPL34|RPL35|RPL35A|RPL36|RPL4|RPL5|RPL6|RPL7A|RPL8|RPL9|RPLP0|RPLP1|RPLP2|RPS12|RPS13|RPS14|RPS15|RPS15A|RPS16|RPS18|RPS19|RPS23|RPS24|RPS25|RPS27|RPS27A|RPS28|RPS3|RPS3A|RPS4…
TRUE	FALSE	FALSE	FALSE	TRUE	TRUE	FALSE	52	ACTB|ACTG1|ANP32B|ARHGDIB|ARPC2|ARPC3|ATP5MC2|ATP5MG|C12orf57|CALM1|CCNI|CD3E|CD7|CFL1|CHCHD2|CNBP|EIF1|EIF3F|EIF3G|EIF3H|EIF3K|EIF3L|FTH1|FTL|FXYD5|GAPDH|GYPC|H3F3A|HINT1|HNRNPA1|HSPA8|LDHB|MALAT1|MYL12A|MYL6|OAZ1|PFN1|PPIA|RAC2|RAN|RHOA|RPL36AL|RPL7|RPS26|SERP1|SLC25A5|SLC25A6|SMDT1|SNRPD2|SOD1|SUMO2|VIM
FALSE	FALSE	FALSE	FALSE	TRUE	TRUE	FALSE	0
TRUE	TRUE	TRUE	TRUE	FALSE	TRUE	FALSE	0
FALSE	TRUE	TRUE	TRUE	FALSE	TRUE	FALSE	0
TRUE	FALSE	TRUE	TRUE	FALSE	TRUE	FALSE	0
FALSE	FALSE	TRUE	TRUE	FALSE	TRUE	FALSE	0
TRUE	TRUE	FALSE	TRUE	FALSE	TRUE	FALSE	0
FALSE	TRUE	FALSE	TRUE	FALSE	TRUE	FALSE	1	RPL41
TRUE	FALSE	FALSE	TRUE	FALSE	TRUE	FALSE	4	AES|PCBP1|PCBP2|YBX1
FALSE	FALSE	FALSE	TRUE	FALSE	TRUE	FALSE	0
TRUE	TRUE	TRUE	FALSE	FALSE	TRUE	FALSE	0
FALSE	TRUE	TRUE	FALSE	FALSE	TRUE	FALSE	1	MT-CO2
TRUE	FALSE	TRUE	FALSE	FALSE	TRUE	FALSE	9	CNN2|CORO1A|HNRNPF|MT-ATP6|MT-ND3|MT-ND4|SARAF|UBXN1|YWHAB
FALSE	FALSE	TRUE	FALSE	FALSE	TRUE	FALSE	0
TRUE	TRUE	FALSE	FALSE	FALSE	TRUE	FALSE	0
FALSE	TRUE	FALSE	FALSE	FALSE	TRUE	FALSE	0
TRUE	FALSE	FALSE	FALSE	FALSE	TRUE	FALSE	0
FALSE	FALSE	FALSE	FALSE	FALSE	TRUE	FALSE	0
TRUE	TRUE	TRUE	TRUE	TRUE	FALSE	FALSE	0
FALSE	TRUE	TRUE	TRUE	TRUE	FALSE	FALSE	0
TRUE	FALSE	TRUE	TRUE	TRUE	FALSE	FALSE	0
FALSE	FALSE	TRUE	TRUE	TRUE	FALSE	FALSE	0
TRUE	TRUE	FALSE	TRUE	TRUE	FALSE	FALSE	0
FALSE	TRUE	FALSE	TRUE	TRUE	FALSE	FALSE	0
TRUE	FALSE	FALSE	TRUE	TRUE	FALSE	FALSE	0
FALSE	FALSE	FALSE	TRUE	TRUE	FALSE	FALSE	0
TRUE	TRUE	TRUE	FALSE	TRUE	FALSE	FALSE	0
FALSE	TRUE	TRUE	FALSE	TRUE	FALSE	FALSE	0
TRUE	FALSE	TRUE	FALSE	TRUE	FALSE	FALSE	0
FALSE	FALSE	TRUE	FALSE	TRUE	FALSE	FALSE	0
TRUE	TRUE	FALSE	FALSE	TRUE	FALSE	FALSE	0
FALSE	TRUE	FALSE	FALSE	TRUE	FALSE	FALSE	0
TRUE	FALSE	FALSE	FALSE	TRUE	FALSE	FALSE	0
FALSE	FALSE	FALSE	FALSE	TRUE	FALSE	FALSE	3	DDX17|ITK|RPS4Y1
TRUE	TRUE	TRUE	TRUE	FALSE	FALSE	FALSE	0
FALSE	TRUE	TRUE	TRUE	FALSE	FALSE	FALSE	0
TRUE	FALSE	TRUE	TRUE	FALSE	FALSE	FALSE	0
FALSE	FALSE	TRUE	TRUE	FALSE	FALSE	FALSE	0
TRUE	TRUE	FALSE	TRUE	FALSE	FALSE	FALSE	0
FALSE	TRUE	FALSE	TRUE	FALSE	FALSE	FALSE	0
TRUE	FALSE	FALSE	TRUE	FALSE	FALSE	FALSE	4	KLF2|LIME1|ZFP36|ZFP36L1
FALSE	FALSE	FALSE	TRUE	FALSE	FALSE	FALSE	16	ARPC1B|CRIP1|CSK|ETS1|GIMAP5|GNAS|IKZF1|JAK3|MSN|MT-ATP8|MYH9|NDUFA11|PTPRCAP|RPS20|SAMHD1|SET
TRUE	TRUE	TRUE	FALSE	FALSE	FALSE	FALSE	0
FALSE	TRUE	TRUE	FALSE	FALSE	FALSE	FALSE	0
TRUE	FALSE	TRUE	FALSE	FALSE	FALSE	FALSE	19	ATP5F1A|BIN2|CD44|COTL1|EIF4G2|FKBP1A|LITAF|LY6E|MAT2B|PNISR|RASGRP2|RBM3|RBM39|STK4|TECR|TSC22D3|TUBA1B|UBE2I|VPS28
FALSE	FALSE	TRUE	FALSE	FALSE	FALSE	FALSE	117	ALKBH7|ANKRD12|APEX1|ARF5|ARGLU1|ARHGDIA|ARID5B|ATM|ATP5F1C|ATP5MPL|ATP6V0C|BANF1|BCAP31|CCT8|CD5|CD6|CD69|CD99|CIB1|CLEC2B|CLIC1|COX5A|COX7B|CSTB|CYBC1|DDT|DDX24|DGKA|DPP7|DRAP1|EID1|EIF2S3|EIF5|EIF5A|EPC1|ERH|EWSR1|FIS1|GABARAPL2|GDI2|GHITM|GZMM|HLA-F|HMOX2|HSP90B1|HSPA5|IMP3|ISCU|JUNB|LCP1|LCP2|MAX|METTL26|MTDH|MVP|N4BP2L2|NAP1L1|NDUFAB1|NDUFV2|NEAT1|NEDD8|NHP2|NOP10|OTUB1|PA2G4|PAXX|PCED1B|PD…
TRUE	TRUE	FALSE	FALSE	FALSE	FALSE	FALSE	0
FALSE	TRUE	FALSE	FALSE	FALSE	FALSE	FALSE	0
TRUE	FALSE	FALSE	FALSE	FALSE	FALSE	FALSE	1	ARHGAP45
